# Supplementary material for: Viral modulation of type II interferon increases T cell adhesion and virus spread
Source: Nat Commun. 2024 Jun 22;15:5318. doi: 10.1038/s41467-024-49657-4 (PMC11193720; doi:10.1038/s41467-024-49657-4)
Supplement: Supplementary file 4 — Source Data [file 41467_2024_49657_MOESM4_ESM.zip › R3_Source_Data_File_1.xlsx]

## Sheet: Counts table
Gene.ID	Gene.name	mock1_N3409	mock2_N3413	mock3_N3417	IgD1_N3411	IgD2_N3416	IgD3_N3420	IFNg1_N3410	IFNg2_N3414	IFNg3_N3418	both1_N3412	both2_N3415	both3_N3419	Base mean
ENSG00000163734.4	CXCL3	10.6564	12.5724	15.2517	65.339	149.768	130.702	22.9252	32.209	11.0966	140.887	291.29	282.365	97.0885
ENSG00000163739.5	CXCL1	400.098	431.329	502.216	1185.33	1991.28	2164.86	133.143	111.173	105.418	604.414	1227.14	1208.44	838.736
ENSG00000008517.17	IL32	21.3127	22.2434	25.0563	35.3599	49.571	50.6239	150.778	83.1201	76.5666	435.565	527.835	432.744	159.231
ENSG00000169245.6	CXCL10	0	0	0	0	0	3.68174	509.646	402.094	311.815	1488.45	2708.38	2069.6	624.472
ENSG00000237988.5	OR2I1P	2.90628	0.967106	4.35762	1.53739	1.0547	1.84087	149.896	92.4711	133.159	410.83	453.462	489	145.124
ENSG00000023445.16	BIRC3	321.628	226.303	211.345	753.32	1019.9	895.583	375.622	211.956	213.055	931.357	1067.03	857.914	590.418
ENSG00000104856.14	RELB	405.911	381.04	411.795	880.923	883.84	1029.97	433.816	302.349	373.956	966.848	1106.28	1134.87	692.633
ENSG00000118503.15	TNFAIP3	813.759	355.895	620.961	1766.46	2157.92	2176.83	677.177	314.817	460.509	1733.66	2329.29	2538.04	1328.78
ENSG00000125735.10	TNFSF14	1.93752	14.5066	2.17881	21.5234	43.2428	21.17	28.2157	36.3651	31.0705	97.8678	168.37	108.186	47.8862
ENSG00000169248.13	CXCL11	0.968761	0	0	0	4.2188	0	300.673	235.853	199.739	518.377	784.005	598.268	220.175
ENSG00000163874.11	ZC3H12A	1062.73	987.415	1280.05	2003.22	2428.98	2478.73	942.581	1020.3	1034.2	1912.19	2846.79	2733.86	1727.59
ENSG00000100906.11	NFKBIA	1875.52	2175.99	2094.93	3673.59	5416.94	5272.25	2058.86	2125.8	2099.48	4119.05	6015.87	5534.79	3538.59
ENSG00000169429.11	CXCL8	191.815	185.684	237.49	721.035	1636.9	1651.26	67.894	36.3651	86.5536	280.698	700.336	782.184	548.184
ENSG00000163121.10	NEURL3	41.6567	22.2434	35.9504	46.1216	45.3522	54.3056	101.4	62.3401	97.6502	233.377	206.589	247.746	99.561
ENSG00000115009.13	CCL20	0	0	0	6.91825	20.0393	26.6926	0	0	0	17.2075	29.9554	30.2921	10.9254
ENSG00000108691.9	CCL2	5.81256	6.76974	17.4305	64.5703	42.188	90.2026	141.078	100.783	163.12	229.075	381.156	447.89	140.84
ENSG00000081041.9	CXCL2	4.8438	4.83553	1.08941	13.0678	26.3675	34.9765	7.05392	4.15601	8.87729	25.8113	59.9108	30.2921	18.4402
ENSG00000104951.16	IL4I1	12.5939	11.6053	14.1623	16.1426	21.094	18.4087	23.807	18.702	21.0836	60.2263	64.0426	51.9293	27.8165
ENSG00000077150.20	NFKB2	2015.99	1672.13	1773.55	3191.62	3107.15	2957.36	1816.38	1367.33	1540.21	3102.73	3093.67	3084.38	2393.54
ENSG00000136244.12	IL6	15.5002	15.4737	33.7716	33.0538	30.5863	34.0561	39.6783	51.9501	73.2376	109.698	106.393	183.916	60.6096
ENSG00000105327.18	BBC3	117.22	132.494	93.6889	146.052	132.892	173.042	186.929	185.981	237.467	378.565	368.761	446.808	216.658
ENSG00000170209.5	ANKK1	11.6251	24.1776	16.3411	35.3599	53.7898	40.4991	6.17218	12.468	18.8642	35.4905	70.2402	24.8828	29.1592
ENSG00000185215.10	TNFAIP2	11497.2	22010.4	14685.2	21640.3	41176.6	28757.1	10688.5	14440	12232.9	22594.5	40152.6	28107.8	22331.9
ENSG00000113070.8	HBEGF	531.85	567.691	624.23	780.224	994.583	1047.45	579.303	569.373	574.804	878.659	1064.97	1186.8	783.328
ENSG00000176907.5	TCIM	9.68761	18.375	22.8775	33.8225	51.6804	56.1465	65.2488	122.602	78.7859	146.264	205.556	181.752	82.7332
ENSG00000115008.6	IL1A	124.97	93.8093	190.646	232.914	377.583	656.27	63.4853	45.7161	102.089	187.132	222.083	350.522	220.602
ENSG00000112149.10	CD83	177.283	100.579	114.388	252.9	258.402	247.597	192.219	124.68	103.198	247.358	272.697	286.693	198.166
ENSG00000162366.8	PDZK1IP1	3.87504	18.375	8.71525	7.68694	33.7504	17.4883	14.9896	21.819	14.4256	34.4151	105.36	34.6195	26.2933
ENSG00000189325.7	BNIP5	0	0.967106	0	1.53739	1.0547	0	2.64522	1.039	8.87729	23.6603	19.6259	19.4735	6.57337
ENSG00000134339.9	SAA2	71.6883	55.125	45.755	90.7059	129.728	107.691	89.9375	47.7941	43.2768	111.849	158.041	102.777	87.864
ENSG00000144802.11	NFKBIZ	969.729	1033.84	966.303	1219.15	1899.52	1498.47	1091.6	1134.59	931.005	1379.83	2078.28	2107.46	1359.15
ENSG00000261618.2	LINC02605	14.5314	4.83553	5.44703	14.6052	34.8051	39.5787	160.477	144.421	134.269	221.547	275.796	318.067	114.032
ENSG00000164400.6	CSF2	57.1569	19.3421	28.3245	92.2433	83.3214	72.7143	30.8609	19.741	16.6449	44.0943	58.8778	61.666	48.749
ENSG00000135454.14	B4GALNT1	8.71885	8.70395	3.26822	8.45563	10.547	8.28391	4.4087	3.117	2.21932	19.3585	11.3624	19.4735	8.99308
ENSG00000125845.7	BMP2	603.538	604.441	646.018	749.477	894.387	976.581	441.752	350.144	388.381	585.056	641.458	758.383	636.635
ENSG00000131669.10	NINJ1	1520.95	1825.9	1416.23	2120.83	2722.18	2479.65	1514.83	1370.44	1564.62	2201.49	2691.85	2495.85	1993.74
ENSG00000124875.10	CXCL6	641.319	747.573	761.495	943.956	1279.35	1084.27	412.655	463.395	523.76	606.565	878.003	887.125	769.122
ENSG00000276980.1	AC008760.2	6.78132	9.67106	1.08941	11.5304	23.2034	20.2496	15.8713	22.858	7.76763	34.4151	69.2073	27.0465	20.8076
ENSG00000138166.6	DUSP5	360.379	463.244	505.484	471.978	651.805	658.111	477.903	540.281	463.838	778.64	806.73	853.587	585.998
ENSG00000268104.3	SLC6A14	8.71885	9.67106	14.1623	13.8365	27.4222	22.0904	25.5705	34.2871	28.8512	50.5471	59.9108	61.666	29.7278
ENSG00000198976.1	MIR429	49.4068	36.75	43.5762	47.659	53.7898	50.6239	32.6244	30.131	26.6319	60.2263	49.5813	57.3385	44.8616
ENSG00000170075.9	GPR37L1	44.563	63.829	41.3974	53.0399	125.509	106.77	21.1618	37.4041	32.1802	50.5471	69.2073	68.1571	59.4806
ENSG00000263528.8	IKBKE	845.728	849.119	723.365	1225.3	1362.67	1132.13	740.662	650.415	610.313	1038.9	1150.7	986.656	942.997
ENSG00000205436.7	EXOC3L4	9.68761	44.4869	27.2351	20.7547	64.3368	40.4991	16.7531	44.6771	31.0705	72.0565	74.372	73.5664	43.2913
ENSG00000164236.12	ANKRD33B	1529.67	1332.67	1659.16	1889.45	2219.09	2193.4	1345.54	1201.09	1571.28	1916.49	2133.03	2268.66	1771.63
ENSG00000137331.12	IER3	1949.15	1815.26	2088.39	2657.38	2741.17	3381.68	1662.96	1540.84	1719.97	2273.54	2482.16	2707.89	2251.7
ENSG00000146232.17	NFKBIE	298.378	339.454	279.977	465.06	450.357	385.662	260.113	204.683	228.59	386.094	370.827	314.821	332.001
ENSG00000143786.8	CNIH3	24.219	33.8487	33.7716	21.5234	25.3128	30.3743	15.8713	21.819	16.6449	33.3396	35.1201	36.7832	27.3857
ENSG00000122861.16	PLAU	8504.75	6968	9131.4	11925.5	12894.8	12459.9	9001.69	7430.94	7487.99	11421.5	11372.7	13362	10163.4
ENSG00000125538.12	IL1B	577.381	643.125	1022.95	826.346	1337.36	1670.59	317.427	325.207	503.786	533.433	753.016	939.054	787.473
ENSG00000249637.2	AC008438.1	50.3755	47.3882	54.4703	32.2852	35.8598	27.613	21.1618	22.858	19.9739	36.566	41.3178	38.9469	35.7347
ENSG00000163735.7	CXCL5	2.90628	2.90132	2.17881	0.768694	16.8752	4.60217	0.881741	0	1.10966	6.45282	14.4612	17.3098	5.87064
ENSG00000069399.15	BCL3	449.505	617.014	582.832	789.449	1104.27	1130.29	1201.81	1367.33	1519.13	1775.6	2374.74	2087.99	1250
ENSG00000134070.5	IRAK2	4.8438	1.93421	2.17881	18.4487	25.3128	18.4087	11.4626	8.31201	12.2063	25.8113	17.5601	28.1283	14.5506
ENSG00000138755.6	CXCL9	0	0	0	0	0	0	3628.36	3954.44	3526.5	4652.48	5776.22	6030.28	2297.36
ENSG00000132003.9	ZSWIM4	126.908	138.296	104.583	160.657	187.737	150.031	110.218	73.7691	78.7859	201.113	114.657	113.595	130.029
ENSG00000090339.9	ICAM1	407.848	300.77	400.901	622.642	648.641	705.973	17321.8	16404.8	16177.8	21219	25279.2	26840.9	10527.5
ENSG00000173432.12	SAA1	188.908	246.612	162.321	269.812	288.988	161.076	228.371	175.591	153.133	303.283	306.784	268.301	229.432
ENSG00000230533.4	AL356234.2	9.68761	13.5395	13.0729	10.7617	18.9846	22.0904	5.29044	9.35102	11.0966	13.9811	33.0542	17.3098	14.8517
ENSG00000181322.14	NME9	28.0941	20.3092	26.1457	16.9113	11.6017	8.28391	7.05392	10.39	9.98695	25.8113	28.9224	10.8186	17.0274
ENSG00000267607.1	AC011511.5	7.75009	6.76974	2.17881	15.3739	3.1641	3.68174	21.1618	20.78	33.2898	35.4905	60.9437	48.6837	21.6057
ENSG00000172349.17	IL16	9.68761	15.4737	10.8941	14.6052	21.094	19.3291	21.1618	33.248	23.3029	33.3396	37.186	70.3208	25.8036
ENSG00000248557.1	AC024558.1	26.1565	16.4408	20.6987	9.22433	9.49231	17.4883	8.81741	11.429	9.98695	16.132	20.6589	30.2921	16.4014
ENSG00000070540.13	WIPI1	26.1565	19.3421	19.6093	29.9791	20.0393	34.0561	9.69914	7.27301	14.4256	31.1886	11.3624	29.2102	21.0285
ENSG00000285744.1	AC083837.1	15.5002	3.86842	9.80465	15.3739	12.6564	9.20435	71.421	45.7161	34.3995	90.3395	109.492	59.5023	39.7732
ENSG00000104312.8	RIPK2	760.477	832.678	737.528	890.916	887.004	1080.59	2618.77	2725.3	3063.77	3575.94	4352.83	4197.61	2143.62
ENSG00000111912.20	NCOA7	3458.47	3875.19	4777.04	4672.12	5997.03	7663.54	3916.69	4002.23	5031.2	5426.82	6469.33	7333.92	5218.63
ENSG00000102970.11	CCL17	7.75009	25.1448	9.80465	16.1426	42.188	13.8065	28.2157	29.0921	27.7415	37.6415	76.4379	51.9293	30.4912
ENSG00000205847.6	OR7E91P	41.6567	26.1119	37.0398	27.673	42.188	43.2604	8.81741	18.702	25.5222	18.283	56.8119	34.6195	31.7238
ENSG00000270938.1	RAP2CP1	0.968761	6.76974	9.80465	6.14955	10.547	9.20435	0.881741	4.15601	0	10.7547	11.3624	10.8186	6.78479
ENSG00000242110.8	AMACR	152.095	147	162.321	148.358	123.4	167.519	100.518	99.7442	170.888	217.245	175.601	167.688	152.698
ENSG00000163218.15	PGLYRP4	6.78132	3.86842	8.71525	16.1426	16.8752	7.36348	5.29044	6.23401	6.65796	21.5094	12.3953	14.0642	10.4915
ENSG00000260899.1	AC106886.2	4.8438	4.83553	15.2517	15.3739	15.8205	11.9657	5.29044	4.15601	1.10966	12.9056	12.3953	12.9823	9.7442
ENSG00000179862.7	CITED4	1768.96	2488.36	2166.83	2472.12	2690.54	2990.49	1552.74	1581.36	1904.18	2394	2308.63	2527.22	2237.12
ENSG00000258920.1	FOXN3-AS1	38.7504	45.454	61.0067	48.4277	63.2821	41.4196	31.7427	34.2871	42.1671	76.3584	47.5154	54.093	48.7087
ENSG00000121743.4	GJA3	34.8754	34.8158	25.0563	34.5912	26.3675	38.6583	23.807	16.624	15.5352	31.1886	30.9883	37.8651	29.1977
ENSG00000270300.2	PHACTR2P1	16.4689	8.70395	8.71525	7.68694	15.8205	5.52261	5.29044	8.31201	1.10966	22.5849	11.3624	12.9823	10.38
ENSG00000219395.2	HSPA8P15	7.75009	5.80264	13.0729	6.14955	9.49231	1.84087	1.76348	6.23401	5.54831	11.8302	20.6589	10.8186	8.41348
ENSG00000009790.15	TRAF3IP3	45.5318	41.5856	84.9736	61.4955	74.8838	104.93	21.1618	23.897	19.9739	37.6415	29.9554	51.9293	49.8299
ENSG00000228043.5	AC114763.1	25.1878	29.0132	34.861	20.7547	18.9846	35.8969	14.9896	27.014	16.6449	51.6226	24.7907	32.4558	27.6847
ENSG00000145901.15	TNIP1	3400.35	3527.04	3427.27	4520.69	4888.54	5500.52	3064.93	2749.2	3363.38	4133.03	4306.35	4461.59	3945.24
ENSG00000280355.1	AL132656.4	32.9379	42.5527	26.1457	43.0469	40.0787	43.2604	29.0974	23.897	35.5091	58.0754	41.3178	45.4381	38.4464
ENSG00000213609.3	RPL7AP50	8.71885	4.83553	3.26822	3.07478	2.1094	9.20435	3.52696	3.117	5.54831	13.9811	18.593	7.57301	6.96254
ENSG00000101463.6	SYNDIG1	24.219	15.4737	28.3245	17.68	15.8205	9.20435	11.4626	14.546	13.3159	39.7924	15.4942	23.8009	19.0945
ENSG00000225693.1	LAGE3P1	11.6251	10.6382	16.3411	10.7617	9.49231	7.36348	3.52696	4.15601	5.54831	20.4339	8.26355	9.73673	9.82395
ENSG00000277589.1	AC244093.4	5.81256	5.80264	7.62584	4.61216	3.1641	0.920435	5.29044	1.039	6.65796	22.5849	7.23061	11.9004	6.88676
ENSG00000010818.10	HIVEP2	372.004	306.573	347.52	402.027	411.334	453.774	417.063	356.378	391.71	515.15	547.461	571.222	424.351
ENSG00000062582.14	MRPS24	38.7504	37.7171	47.9338	55.346	56.9539	33.1356	47.614	31.17	25.5222	63.4527	49.5813	57.3385	45.3763
ENSG00000006210.7	CX3CL1	0.968761	4.83553	1.08941	10.7617	5.27351	9.20435	23.807	25.975	18.8642	33.3396	46.4825	36.7832	18.1154
ENSG00000130005.13	GAMT	71.6883	63.829	77.3478	74.5633	83.3214	72.7143	52.0227	67.5351	68.799	83.8867	87.8003	107.104	75.8843
ENSG00000101276.17	SLC52A3	528.943	652.797	542.524	660.308	1058.92	758.438	556.378	715.872	514.883	699.056	1071.16	812.476	714.313
ENSG00000273080.1	AC009309.2	23.2503	34.8158	32.6822	23.0608	20.0393	20.2496	25.5705	27.014	8.87729	34.4151	34.0872	40.0288	27.0076
ENSG00000245928.2	SDAD1-AS1	0	0	0	3.84347	0	0	14.9896	16.624	6.65796	20.4339	25.8236	33.5376	10.1592
ENSG00000112096.18	SOD2	1913.3	2672.11	2356.39	2284.56	3337.07	2947.23	4466.9	5492.16	5793.54	6319.46	8836.84	7170.56	4465.84
ENSG00000205076.4	LGALS7	7.75009	20.3092	18.5199	14.6052	6.32821	9.20435	14.9896	4.15601	9.98695	17.2075	26.8565	21.6372	14.2959
ENSG00000166394.15	CYB5R2	19.3752	10.6382	17.4305	22.2921	23.2034	36.8174	17.6348	9.35102	8.87729	25.8113	16.5271	30.2921	19.8542
ENSG00000104953.20	TLE6	15.5002	10.6382	11.9835	16.9113	21.094	15.6474	2.64522	7.27301	14.4256	25.8113	13.4283	16.2279	14.2988
ENSG00000197915.7	HRNR	17.4377	28.0461	34.861	26.9043	16.8752	19.3291	13.2261	10.39	9.98695	22.5849	21.6918	21.6372	20.2475
ENSG00000222047.8	C10orf55	83.3134	100.579	104.583	136.827	123.4	118.736	80.2384	63.3791	90.9922	102.17	115.69	123.332	103.603
ENSG00000165424.7	ZCCHC24	22.2815	20.3092	16.3411	13.8365	21.094	13.8065	16.7531	12.468	13.3159	18.283	23.7577	36.7832	19.0858
ENSG00000124762.14	CDKN1A	1910.4	2141.17	2417.39	2596.65	2470.11	3479.24	2706.06	2445.81	3330.09	3915.79	3520.27	4412.9	2945.49
ENSG00000166016.6	ABTB2	1625.58	1542.53	1549.13	2094.69	2034.52	2234.82	1084.54	934.062	944.321	1472.32	1284.98	1304.72	1508.85
ENSG00000250182.3	EEF1A1P13	12.5939	16.4408	19.6093	10.7617	15.8205	17.4883	14.1078	10.39	12.2063	19.3585	21.6918	27.0465	16.4596
ENSG00000183783.7	KCTD8	44.563	35.7829	37.0398	33.0538	21.094	49.7035	26.4522	21.819	21.0836	46.2452	33.0542	36.7832	33.8895
ENSG00000275215.1	RNA5-8SN3	0	0	0	0.768694	1.0547	0	0	0	0	15.0566	3.09883	6.49116	2.20583
ENSG00000235407.1	CYMP-AS1	12.5939	16.4408	3.26822	5.38086	8.43761	5.52261	22.9252	16.624	18.8642	27.9622	40.2848	33.5376	17.6535
ENSG00000145911.6	N4BP3	467.911	594.77	437.941	562.684	678.173	503.478	406.482	495.604	443.864	590.433	687.941	587.45	538.061
ENSG00000101955.15	SRPX	7.75009	2.90132	13.0729	9.22433	8.43761	5.52261	9.69914	6.23401	4.43864	16.132	15.4942	16.2279	9.59456
ENSG00000124256.15	ZBP1	0	0	0	1.53739	0	0	26.4522	38.4431	17.7546	43.0188	50.6143	40.0288	18.1541
ENSG00000135643.5	KCNMB4	60.0632	53.1908	59.9173	65.339	53.7898	74.5552	28.2157	37.4041	24.4125	38.7169	38.2189	64.9116	49.8946
ENSG00000145365.11	TIFA	314.847	338.487	310.481	359.749	498.874	365.413	482.312	484.175	391.71	512.999	789.169	589.613	453.152
ENSG00000134323.12	MYCN	0.968761	0	1.08941	0	0	1.84087	1.76348	2.078	0	6.45282	6.19767	12.9823	2.78111
ENSG00000207741.1	MIR590	45.5318	34.8158	55.5597	46.1216	26.3675	39.5787	40.5601	42.5991	26.6319	51.6226	47.5154	72.4846	44.1157
ENSG00000131730.16	CKMT2	19.3752	14.5066	18.5199	22.2921	12.6564	9.20435	14.9896	11.429	19.9739	27.9622	29.9554	23.8009	18.7221
ENSG00000102230.14	PCYT1B	23.2503	15.4737	16.3411	26.1356	4.2188	19.3291	7.93566	4.15601	15.5352	25.8113	17.5601	20.5553	16.3585
ENSG00000125046.15	SSUH2	33.9066	31.9145	28.3245	26.9043	23.2034	24.8517	17.6348	15.585	18.8642	39.7924	25.8236	21.6372	25.7035
ENSG00000169242.12	EFNA1	2159.37	2564.76	1997.97	2602.8	3080.78	2367.36	1211.51	1380.83	1120.76	1487.38	1896.49	1690.95	1963.41
ENSG00000135604.10	STX11	36.8129	35.7829	43.5762	60.7268	39.0239	80.9982	139.315	130.914	173.107	183.905	194.194	249.91	114.022
ENSG00000249740.3	OSMR-AS1	109.47	66.7303	57.7385	83.7876	72.7744	52.4648	71.421	57.1451	47.7154	93.5659	88.8332	82.2213	73.6556
ENSG00000159905.14	ZNF221	27.1253	20.3092	29.4139	27.673	28.4769	34.9765	31.7427	13.507	14.4256	46.2452	30.9883	25.9646	27.5707
ENSG00000107968.10	MAP3K8	508.599	791.093	800.713	691.056	949.231	1063.1	1246.78	1430.7	1516.91	1541.15	2122.7	2160.47	1235.21
ENSG00000279433.1	AC018529.3	9.68761	6.76974	5.44703	7.68694	8.43761	9.20435	13.2261	12.468	7.76763	21.5094	20.6589	19.4735	11.8614
ENSG00000204175.5	GPRIN2	18.4064	26.1119	9.80465	25.3669	17.9299	16.5678	21.1618	15.585	17.7546	32.2641	30.9883	29.2102	21.7626
ENSG00000181773.7	GPR3	129.814	73.5001	79.5266	96.8554	95.9778	98.4865	84.6471	54.0281	49.9347	100.019	85.7344	94.1218	86.8871
ENSG00000260022.1	AL031716.1	17.4377	5.80264	10.8941	16.1426	20.0393	10.1248	16.7531	10.39	7.76763	31.1886	21.6918	16.2279	15.3717
ENSG00000236782.7	AL391650.1	23.2503	29.0132	44.6656	33.0538	30.5863	34.0561	16.7531	19.741	14.4256	31.1886	21.6918	33.5376	27.6636
ENSG00000159214.13	CCDC24	360.379	363.632	406.348	370.51	421.88	439.047	369.449	290.921	287.402	454.924	404.914	432.744	383.513
ENSG00000136688.11	IL36G	1.93752	2.90132	3.26822	11.5304	16.8752	25.7722	4.4087	3.117	6.65796	13.9811	9.2965	12.9823	9.39404
ENSG00000263766.5	AC025682.1	8.71885	17.4079	8.71525	6.14955	4.2188	5.52261	5.29044	6.23401	0	13.9811	12.3953	8.65487	8.10739
ENSG00000172345.14	STARD5	150.158	151.836	129.639	159.12	245.745	184.087	367.686	377.158	372.846	429.113	537.131	563.649	305.681
ENSG00000274051.1	AC005837.3	4.8438	2.90132	7.62584	5.38086	6.32821	6.44304	3.52696	2.078	1.10966	10.7547	7.23061	7.57301	5.483
ENSG00000163545.11	NUAK2	413.661	446.803	372.577	498.882	513.639	456.536	626.036	724.184	634.726	832.414	961.671	876.306	613.12
ENSG00000077782.21	FGFR1	1.93752	1.93421	3.26822	4.61216	5.27351	3.68174	1.76348	2.078	2.21932	9.67923	7.23061	6.49116	4.18076
ENSG00000228532.4	AC005000.1	9.68761	14.5066	6.53643	20.7547	13.7111	15.6474	9.69914	4.15601	11.0966	19.3585	15.4942	16.2279	13.073
ENSG00000203801.8	LINC00222	4.8438	1.93421	3.26822	4.61216	4.2188	1.84087	6.17218	15.585	7.76763	22.5849	18.593	16.2279	8.97072
ENSG00000279948.1	AC008895.1	37.7817	28.0461	13.0729	23.8295	22.1487	21.17	18.5165	13.507	15.5352	34.4151	18.593	31.3739	23.1658
ENSG00000027697.15	IFNGR1	3131.03	2979.65	3254.05	3750.46	4949.71	3966.15	2958.24	3057.78	2586.62	3169.41	4199.95	4213.84	3518.08
ENSG00000158423.17	RIBC1	24.219	35.7829	40.308	30.7478	35.8598	26.6926	22.9252	21.819	33.2898	44.0943	51.6472	27.0465	32.8694
ENSG00000228158.2	TLE1P1	7.75009	14.5066	15.2517	9.99302	15.8205	17.4883	16.7531	7.27301	8.87729	23.6603	25.8236	14.0642	14.7718
ENSG00000125726.11	CD70	325.504	294	270.173	335.151	326.957	251.279	254.823	256.633	216.384	350.603	323.312	313.739	293.213
ENSG00000261659.2	Z92544.1	46.5005	24.1776	27.2351	30.7478	30.5863	26.6926	20.28	12.468	11.0966	29.0377	21.6918	25.9646	25.5399
ENSG00000226659.1	AC021028.1	5.81256	9.67106	9.80465	4.61216	10.547	5.52261	6.17218	14.546	9.98695	19.3585	23.7577	15.146	11.2448
ENSG00000176692.8	FOXC2	23.2503	13.5395	21.7881	18.4487	25.3128	50.6239	5.29044	7.27301	11.0966	11.8302	22.7248	17.3098	19.0407
ENSG00000186976.15	EFCAB6	19.3752	40.6185	42.4868	23.0608	32.6957	19.3291	14.9896	24.936	19.9739	31.1886	29.9554	37.8651	28.0396
ENSG00000263680.2	AC007639.1	5.81256	6.76974	7.62584	9.99302	8.43761	3.68174	10.5809	12.468	12.2063	19.3585	21.6918	21.6372	11.6886
ENSG00000226284.1	ARPC3P1	7.75009	11.6053	10.8941	8.45563	4.2188	11.0452	4.4087	3.117	4.43864	5.37735	13.4283	14.0642	8.2336
ENSG00000270607.1	AC009549.1	5.81256	11.6053	14.1623	15.3739	20.0393	20.2496	10.5809	21.819	9.98695	31.1886	11.3624	36.7832	17.4137
ENSG00000271856.1	LINC01215	0.968761	0	0	1.53739	4.2188	3.68174	2.64522	5.19501	1.10966	5.37735	10.3294	14.0642	4.09396
ENSG00000196867.8	ZFP28	11.6251	13.5395	18.5199	9.99302	4.2188	9.20435	15.8713	8.31201	8.87729	20.4339	15.4942	25.9646	13.5045
ENSG00000241316.8	SUCLG2-AS1	24.219	26.1119	31.5928	26.1356	25.3128	34.9765	25.5705	25.975	25.5222	35.4905	41.3178	40.0288	30.1878
ENSG00000127666.9	TICAM1	942.604	1168.26	1295.3	1299.09	1480.8	1681.63	1166.54	1209.4	1428.13	1565.88	1703.33	1819.69	1396.72
ENSG00000258658.1	AL139021.3	8.71885	1.93421	4.35762	9.99302	7.38291	6.44304	2.64522	3.117	1.10966	12.9056	3.09883	11.9004	6.13387
ENSG00000272979.1	AC093388.1	7.75009	17.4079	20.6987	16.1426	15.8205	10.1248	13.2261	9.35102	7.76763	12.9056	30.9883	16.2279	14.8676
ENSG00000176678.6	FOXL1	169.533	169.244	177.573	176.8	193.01	247.597	141.96	113.251	117.624	182.83	157.007	170.934	168.114
ENSG00000169554.21	ZEB2	11.6251	10.6382	15.2517	19.2173	9.49231	14.727	22.9252	15.585	29.9608	38.7169	20.6589	53.0111	21.8175
ENSG00000049249.9	TNFRSF9	2.90628	3.86842	2.17881	7.68694	4.2188	7.36348	0.881741	0	4.43864	6.45282	12.3953	5.4093	4.81671
ENSG00000249096.7	LINC02362	8.71885	4.83553	3.26822	9.99302	11.6017	10.1248	10.5809	7.27301	7.76763	20.4339	11.3624	18.3916	10.3626
ENSG00000281571.2	AC241585.2	79.4384	58.0264	52.2915	71.4885	69.6103	46.0217	67.894	62.3401	74.3473	91.415	98.1297	98.4492	72.4543
ENSG00000279058.2	AGAP14P	14.5314	25.1448	19.6093	7.68694	26.3675	26.6926	7.05392	1.039	11.0966	19.3585	7.23061	25.9646	15.9813
ENSG00000100628.12	ASB2	14.5314	15.4737	19.6093	33.0538	36.9145	49.7035	81.1201	28.053	51.0444	76.3584	89.8662	73.5664	47.4412
ENSG00000182326.15	C1S	51.3443	45.454	47.9338	40.7408	33.7504	62.5896	1077.49	918.477	891.058	1134.62	1413.07	1294.99	584.292
ENSG00000245552.7	AP000787.1	65.8757	58.0264	47.9338	39.9721	41.1334	49.7035	47.614	30.131	55.483	75.2829	60.9437	57.3385	52.4532
ENSG00000115112.8	TFCP2L1	16.4689	9.67106	10.8941	19.986	13.7111	24.8517	14.1078	9.35102	9.98695	17.2075	18.593	24.8828	15.8093
ENSG00000111834.13	RSPH4A	7.75009	0.967106	11.9835	8.45563	6.32821	7.36348	5.29044	2.078	1.10966	12.9056	8.26355	9.73673	6.85267
ENSG00000254263.1	AC022973.4	14.5314	6.76974	5.44703	11.5304	11.6017	14.727	6.17218	8.31201	4.43864	10.7547	12.3953	18.3916	10.4226
ENSG00000232810.4	TNF	5.81256	0	0	6.14955	4.2188	5.52261	1.76348	0	0	6.45282	9.2965	7.57301	3.89911
ENSG00000260923.7	LINC02193	8.71885	6.76974	4.35762	5.38086	8.43761	13.8065	8.81741	6.23401	8.87729	16.132	18.593	12.9823	9.92561
ENSG00000233613.5	DCUN1D2-AS	13.5626	2.90132	8.71525	7.68694	10.547	11.0452	8.81741	3.117	2.21932	8.60376	16.5271	12.9823	8.89377
ENSG00000222043.2	AC079305.1	7.75009	4.83553	11.9835	2.30608	5.27351	4.60217	2.64522	8.31201	3.32898	12.9056	10.3294	11.9004	7.18105
ENSG00000102962.5	CCL22	61.0319	99.6119	65.3643	64.5703	141.33	97.5661	240.715	382.353	237.467	355.981	484.451	359.177	215.802
ENSG00000262966.2	AC005695.1	8.71885	4.83553	3.26822	3.07478	1.0547	2.7613	1.76348	1.039	1.10966	7.52829	5.16472	7.57301	3.99096
ENSG00000188124.3	OR2AG2	0.968761	0	6.53643	1.53739	1.0547	3.68174	2.64522	1.039	3.32898	10.7547	4.13178	15.146	4.23539
ENSG00000225218.1	AP001628.1	94.9385	55.125	53.3809	57.6521	51.6804	48.783	41.4418	46.7551	48.8251	83.8867	66.1084	49.7655	58.1952
ENSG00000271133.5	AC004130.2	111.407	135.395	145.98	96.8554	147.658	109.532	67.894	91.4321	96.5405	109.698	130.151	113.595	113.012
ENSG00000136250.12	AOAH	12.5939	24.1776	18.5199	9.22433	14.7658	23.9313	7.93566	10.39	12.2063	12.9056	12.3953	36.7832	16.3191
ENSG00000226029.1	LINC01772	20.344	19.3421	16.3411	15.3739	11.6017	12.8861	16.7531	12.468	7.76763	21.5094	15.4942	28.1283	16.5008
ENSG00000226976.3	COX6A1P2	44.563	31.9145	37.0398	45.3529	31.641	30.3743	39.6783	32.209	21.0836	43.0188	50.6143	46.52	37.8341
ENSG00000262482.1	AC004034.1	10.6564	11.6053	15.2517	8.45563	6.32821	7.36348	6.17218	4.15601	6.65796	15.0566	7.23061	15.146	9.50667
ENSG00000203280.4	KIAA1671-AS1	5.81256	1.93421	3.26822	5.38086	2.1094	7.36348	2.64522	4.15601	5.54831	17.2075	7.23061	8.65487	5.94261
ENSG00000246323.2	AC113382.1	8.71885	2.90132	5.44703	7.68694	2.1094	5.52261	2.64522	2.078	2.21932	8.60376	11.3624	5.4093	5.39201
ENSG00000237499.7	WAKMAR2	40.688	17.4079	27.2351	65.339	33.7504	72.7143	27.334	36.3651	22.1932	46.2452	44.4166	44.3562	39.8371
ENSG00000274364.1	AL110115.1	4.8438	1.93421	3.26822	2.30608	1.0547	7.36348	7.05392	1.039	3.32898	11.8302	13.4283	8.65487	5.50881
ENSG00000117400.18	MPL	49.4068	56.0921	54.4703	56.1147	73.8291	38.6583	30.8609	25.975	37.7285	44.0943	30.9883	70.3208	47.3783
ENSG00000288096.1	AC109322.2	27.1253	19.3421	37.0398	28.4417	37.9692	19.3291	25.5705	23.897	18.8642	31.1886	45.4496	31.3739	28.7993
ENSG00000241749.4	RPSAP52	147.252	104.447	149.249	153.739	131.838	145.429	84.6471	60.2621	97.6502	115.075	89.8662	133.069	117.71
ENSG00000253785.1	AC008429.2	1.93752	6.76974	4.35762	2.30608	2.1094	3.68174	2.64522	5.19501	2.21932	12.9056	9.2965	6.49116	4.99291
ENSG00000181031.16	RPH3AL	15.5002	14.5066	18.5199	9.22433	10.547	17.4883	15.8713	13.507	14.4256	22.5849	26.8565	22.719	16.8126
ENSG00000164530.15	PI16	9.68761	12.5724	10.8941	7.68694	7.38291	4.60217	7.93566	9.35102	9.98695	19.3585	21.6918	9.73673	10.9072
ENSG00000090554.13	FLT3LG	15.5002	12.5724	14.1623	16.1426	12.6564	9.20435	51.1409	63.3791	32.1802	63.4527	73.339	73.5664	36.4414
ENSG00000230638.4	AL445933.1	125.939	77.3685	103.493	96.8554	108.634	116.895	111.099	123.641	163.12	203.264	152.876	184.998	130.682
ENSG00000258099.1	ATXN2-AS	10.6564	10.6382	18.5199	19.2173	10.547	23.0109	14.9896	9.35102	14.4256	31.1886	16.5271	20.5553	16.6356
ENSG00000198225.5	FKBP1C	6.78132	10.6382	20.6987	23.0608	12.6564	28.5335	12.3444	15.585	16.6449	20.4339	38.2189	19.4735	18.7558
ENSG00000236753.7	MKLN1-AS	57.1569	69.6316	61.0067	37.666	76.9932	65.3509	40.5601	46.7551	42.1671	68.8301	66.1084	51.9293	57.0129
ENSG00000011422.12	PLAUR	1308.8	993.218	1122.09	1657.3	1341.58	1593.27	1552.74	1256.15	1208.42	1949.83	1483.31	1871.62	1444.86
ENSG00000198944.6	SOWAHA	2.90628	0.967106	0	0.768694	1.0547	1.84087	0	1.039	1.10966	5.37735	5.16472	7.57301	2.31678
ENSG00000164845.16	FAM86FP	15.5002	9.67106	8.71525	4.61216	21.094	20.2496	7.93566	6.23401	1.10966	15.0566	6.19767	22.719	11.5912
ENSG00000157064.11	NMNAT2	204.409	141.197	148.159	166.038	147.658	145.429	152.541	96.6272	103.198	152.717	139.447	192.571	149.166
ENSG00000261395.3	HSPE1P5	17.4377	10.6382	9.80465	10.7617	12.6564	10.1248	0.881741	6.23401	5.54831	11.8302	7.23061	12.9823	9.67755
ENSG00000277152.1	AC110048.2	16.4689	6.76974	5.44703	16.9113	8.43761	10.1248	5.29044	6.23401	13.3159	18.283	16.5271	15.146	11.5797
ENSG00000103642.12	LACTB	745.946	505.796	715.74	850.944	547.39	723.462	1406.38	1053.55	1417.04	1892.83	1485.37	1790.48	1094.58
ENSG00000252213.1	SNORA74D	22.2815	18.375	18.5199	7.68694	17.9299	15.6474	7.93566	16.624	11.0966	26.8868	14.4612	21.6372	16.5902
ENSG00000166341.8	DCHS1	12.5939	13.5395	8.71525	9.99302	21.094	7.36348	14.9896	16.624	11.0966	24.7358	25.8236	21.6372	15.6838
ENSG00000103355.13	PRSS33	5.81256	4.83553	7.62584	9.22433	9.49231	1.84087	3.52696	3.117	0	2.15094	15.4942	11.9004	6.25175
ENSG00000235724.10	AC009299.2	35.8441	27.079	33.7716	19.986	17.9299	29.4539	22.0435	19.741	14.4256	34.4151	24.7907	29.2102	25.7242
ENSG00000129673.9	AANAT	15.5002	18.375	13.0729	28.4417	14.7658	13.8065	34.3879	33.248	18.8642	52.698	42.3507	36.7832	26.8579
ENSG00000238243.3	OR2W3	62.0007	49.3224	62.0961	39.9721	40.0787	55.2261	93.4645	61.3011	65.47	103.245	93.9979	107.104	69.4399
ENSG00000252414.1	RNU6-100P	8.71885	7.73685	3.26822	4.61216	5.27351	3.68174	1.76348	1.039	0	5.37735	3.09883	10.8186	4.61571
ENSG00000233621.2	LINC01137	183.096	209.862	172.126	279.036	263.675	235.631	222.199	145.46	157.572	239.83	259.269	204.471	214.352
ENSG00000269125.1	AL137002.1	6.78132	11.6053	9.80465	9.99302	7.38291	7.36348	8.81741	8.31201	5.54831	16.132	11.3624	16.2279	9.94423
ENSG00000270039.1	AC025165.5	20.344	23.2105	19.6093	18.4487	13.7111	13.8065	18.5165	9.35102	23.3029	26.8868	32.0213	22.719	20.1606
ENSG00000140297.13	GCNT3	5.81256	7.73685	9.80465	4.61216	7.38291	4.60217	8.81741	13.507	7.76763	16.132	17.5601	19.4735	10.2674
ENSG00000128342.5	LIF	1090.82	1046.41	1283.32	1383.65	1577.83	1557.38	1352.59	1288.36	1246.15	1586.32	1522.56	1949.51	1407.08
ENSG00000184471.8	C1QTNF8	12.5939	0.967106	0	3.07478	3.1641	5.52261	0	2.078	2.21932	7.52829	8.26355	12.9823	4.86616
ENSG00000108244.17	KRT23	14.5314	26.1119	14.1623	19.2173	26.3675	17.4883	8.81741	17.663	7.76763	9.67923	28.9224	24.8828	17.9676
ENSG00000031081.11	ARHGAP31	36.8129	28.0461	14.1623	45.3529	46.4068	25.7722	39.6783	25.975	16.6449	46.2452	49.5813	34.6195	34.1081
ENSG00000163638.13	ADAMTS9	42.6255	25.1448	68.6326	68.4138	48.5162	83.7596	33.5061	14.546	27.7415	41.9433	24.7907	59.5023	44.9269
ENSG00000222009.8	BTBD19	215.065	198.257	281.067	240.601	248.91	195.132	132.261	116.368	108.747	193.585	118.789	173.097	185.156
ENSG00000230311.2	TOMM20P4	3.87504	3.86842	2.17881	2.30608	1.0547	2.7613	0	3.117	1.10966	4.30188	7.23061	8.65487	3.37153
ENSG00000134769.21	DTNA	14.5314	25.1448	23.9669	29.2104	23.2034	26.6926	12.3444	15.585	22.1932	26.8868	24.7907	27.0465	22.633
ENSG00000166289.6	PLEKHF1	1054.98	1072.52	1159.13	1350.6	1256.15	1455.21	1183.3	1108.62	1347.13	1475.55	1558.71	1669.31	1307.6
ENSG00000173124.14	ACSM6	2.90628	5.80264	11.9835	6.91825	5.27351	9.20435	10.5809	4.15601	6.65796	10.7547	14.4612	19.4735	9.01439
ENSG00000171094.18	ALK	11.6251	7.73685	4.35762	4.61216	5.27351	2.7613	4.4087	7.27301	0	12.9056	13.4283	6.49116	6.73945
ENSG00000248923.1	MTND5P11	14.5314	14.5066	23.9669	19.986	14.7658	12.8861	12.3444	9.35102	8.87729	17.2075	21.6918	15.146	15.4384
ENSG00000244268.1	AC117394.2	23.2503	29.9803	28.3245	16.1426	21.094	24.8517	7.05392	16.624	11.0966	23.6603	13.4283	22.719	19.8521
ENSG00000236603.2	RANP1	24.219	12.5724	7.62584	17.68	15.8205	18.4087	14.1078	17.663	11.0966	29.0377	25.8236	17.3098	17.6137
ENSG00000186704.9	DTX2P1	10.6564	9.67106	15.2517	7.68694	11.6017	11.0452	9.69914	6.23401	1.10966	20.4339	8.26355	10.8186	10.206
ENSG00000177606.7	JUN	2575.93	1778.51	2535.05	3115.52	2287.65	2668.34	3074.63	2389.7	3018.28	3783.5	3408.72	3893.61	2877.45
ENSG00000196421.8	C20orf204	51.3443	26.1119	32.6822	46.8903	40.0787	37.7378	30.8609	47.7941	16.6449	45.1698	47.5154	50.8474	39.4731
ENSG00000273802.2	H2BC8	76.5321	134.428	116.566	74.5633	92.8137	100.327	74.9479	71.6911	73.2376	105.396	106.393	88.7125	92.9674
ENSG00000238184.1	CD81-AS1	14.5314	7.73685	7.62584	6.14955	9.49231	0.920435	3.52696	9.35102	4.43864	22.5849	9.2965	9.73673	8.78259
ENSG00000261560.1	AC007216.3	34.8754	32.8816	41.3974	39.9721	22.1487	32.2152	28.2157	30.131	24.4125	34.4151	61.9767	28.1283	34.2308
ENSG00000279227.1	AC009303.4	22.2815	27.079	42.4868	37.666	37.9692	32.2152	29.9792	23.897	18.8642	21.5094	40.2848	50.8474	32.09
ENSG00000234160.1	AL513165.1	139.501	135.395	137.265	100.699	145.549	119.656	114.626	135.07	83.2246	129.056	150.81	167.688	129.878
ENSG00000135736.6	CCDC102A	266.409	254.349	191.735	303.634	232.034	282.573	210.736	172.474	183.094	301.132	231.38	218.536	237.341
ENSG00000172216.6	CEBPB	2101.24	2394.55	2057.89	2801.89	2624.1	2670.18	2301.34	2049.95	2134.99	3048.96	2625.74	2659.21	2455.84
ENSG00000119636.16	BBOF1	50.3755	55.125	38.1292	37.666	51.6804	55.2261	39.6783	36.3651	44.3864	56.9999	60.9437	50.8474	48.1186
ENSG00000262227.1	AC004771.2	34.8754	58.9935	55.5597	74.5633	43.2428	40.4991	53.7862	42.5991	17.7546	72.0565	51.6472	50.8474	49.7021
ENSG00000106302.10	HYAL4	17.4377	10.6382	35.9504	35.3599	25.3128	34.9765	19.3983	9.35102	21.0836	21.5094	28.9224	33.5376	24.4565
ENSG00000189136.9	UBE2Q2P1	41.6567	18.375	32.6822	32.2852	20.0393	24.8517	18.5165	11.429	9.98695	20.4339	14.4612	35.7014	23.3683
ENSG00000177614.11	PGBD5	111.407	162.474	124.192	135.29	168.752	155.554	73.1845	100.783	106.527	131.207	129.118	114.677	126.097
ENSG00000279198.1	AC008894.3	93.9698	41.5856	78.4372	70.7198	51.6804	51.5443	49.3775	38.4431	55.483	101.094	47.5154	61.666	61.793
ENSG00000254531.1	FLJ20021	100.751	140.23	150.338	104.542	94.9231	128.861	68.7758	81.0421	85.4439	115.075	104.327	97.3673	105.973
ENSG00000248648.1	AC113410.1	11.6251	7.73685	9.80465	9.22433	7.38291	7.36348	8.81741	8.31201	4.43864	8.60376	20.6589	12.9823	9.74586
ENSG00000213999.17	MEF2B	22.2815	16.4408	13.0729	32.2852	22.1487	16.5678	16.7531	9.35102	9.98695	19.3585	26.8565	16.2279	18.4442
ENSG00000286488.1	AC103858.3	16.4689	9.67106	4.35762	16.9113	25.3128	20.2496	66.1305	37.4041	45.4961	75.2829	50.6143	88.7125	38.051
ENSG00000116663.11	FBXO6	2.90628	6.76974	3.26822	1.53739	0	0.920435	7.93566	8.31201	2.21932	13.9811	14.4612	10.8186	6.09417
ENSG00000162733.19	DDR2	36.8129	32.8816	19.6093	33.0538	33.7504	25.7722	28.2157	17.663	14.4256	31.1886	30.9883	31.3739	27.978
ENSG00000274427.1	AC145423.2	18.4064	25.1448	19.6093	29.2104	20.0393	22.0904	20.28	12.468	16.6449	26.8868	28.9224	21.6372	21.7783
ENSG00000178412.4	AC068473.1	0	2.90132	1.08941	1.53739	1.0547	0	1.76348	1.039	1.10966	10.7547	5.16472	4.32744	2.56182
ENSG00000159128.14	IFNGR2	694.601	793.027	737.528	861.706	1112.71	1117.41	749.479	685.741	620.301	866.829	993.692	800.576	836.133
ENSG00000049768.16	FOXP3	7.75009	2.90132	1.08941	9.99302	9.49231	5.52261	7.05392	3.117	3.32898	12.9056	9.2965	10.8186	6.93912
ENSG00000172602.11	RND1	3.87504	1.93421	1.08941	13.8365	5.27351	0	13.2261	6.23401	6.65796	21.5094	27.8895	9.73673	9.27186
ENSG00000268670.1	AC016586.1	46.5005	23.2105	32.6822	43.8156	22.1487	24.8517	19.3983	31.17	21.0836	39.7924	36.1531	33.5376	31.1954
ENSG00000260949.1	AP006545.1	24.219	24.1776	20.6987	18.4487	8.43761	11.9657	14.9896	10.39	6.65796	13.9811	19.6259	22.719	16.3592
ENSG00000227666.1	CYCSP24	4.8438	6.76974	3.26822	6.14955	7.38291	8.28391	3.52696	3.117	0	3.22641	5.16472	17.3098	5.75358
ENSG00000281593.1	AC006978.2	14.5314	9.67106	7.62584	12.2991	6.32821	23.9313	1.76348	0	6.65796	9.67923	7.23061	11.9004	9.30156
ENSG00000169621.10	APLF	74.5946	65.7632	63.1855	77.6381	72.7744	74.5552	52.0227	48.8331	65.47	72.0565	69.2073	83.3032	68.2836
ENSG00000149289.11	ZC3H12C	814.728	750.474	814.875	920.127	1040.99	1237.06	842.944	795.875	887.729	889.414	1228.17	1146.77	947.43
ENSG00000130487.9	KLHDC7B	27.1253	13.5395	31.5928	33.8225	52.7351	57.0669	240.715	168.318	127.611	304.358	198.325	227.19	123.533
ENSG00000278467.1	AC138393.3	52.3131	38.6842	47.9338	54.5773	54.8445	34.9765	33.5061	20.78	33.2898	47.3207	45.4496	34.6195	41.5246
ENSG00000185022.12	MAFF	1063.7	1048.34	1347.6	1435.15	1483.96	1799.45	2416.85	2094.63	3012.73	2924.2	3136.02	3683.73	2120.53
ENSG00000248727.6	LINC01948	25.1878	26.1119	31.5928	29.9791	21.094	22.0904	12.3444	12.468	25.5222	32.2641	19.6259	27.0465	23.7773
ENSG00000232762.1	AL355483.2	32.9379	13.5395	13.0729	24.5982	24.2581	11.0452	14.1078	16.624	16.6449	32.2641	24.7907	21.6372	20.46
ENSG00000273302.1	AC016747.3	12.5939	8.70395	14.1623	10.7617	4.2188	13.8065	3.52696	4.15601	3.32898	10.7547	5.16472	12.9823	8.68007
ENSG00000228069.1	MTCO3P29	1.93752	3.86842	3.26822	7.68694	5.27351	7.36348	2.64522	3.117	3.32898	9.67923	5.16472	9.73673	5.25583
ENSG00000048052.21	HDAC9	1490.92	1586.05	1974	2015.52	2357.26	3027.31	2127.64	2247.36	2804.11	2732.77	3047.19	3549.58	2413.31
ENSG00000239282.8	CASTOR1	4.8438	16.4408	9.80465	9.99302	9.49231	14.727	10.5809	2.078	6.65796	15.0566	11.3624	15.146	10.5153
ENSG00000244280.1	ECEL1P2	7.75009	4.83553	6.53643	5.38086	11.6017	10.1248	9.69914	8.31201	1.10966	13.9811	13.4283	12.9823	8.81183
ENSG00000162692.12	VCAM1	1.93752	0.967106	1.08941	2.30608	4.2188	6.44304	0	3.117	1.10966	9.67923	7.23061	3.24558	3.44534
ENSG00000221869.5	CEBPD	812.79	1123.78	947.783	1119.22	1327.87	1289.53	1310.27	1725.78	1691.12	1960.58	2184.68	1934.36	1452.31
ENSG00000118976.5	OTUD4P1	5.81256	0.967106	2.17881	1.53739	1.0547	0	1.76348	1.039	1.10966	4.30188	7.23061	7.57301	2.88068
ENSG00000279800.2	BCLAF1P2	3.87504	9.67106	11.9835	8.45563	10.547	11.9657	7.05392	6.23401	14.4256	15.0566	13.4283	21.6372	11.1945
ENSG00000130066.16	SAT1	3134.91	3557.02	3440.34	3665.9	5296.71	3967.99	4593.87	4553.94	3964.82	4803.05	6143.95	5899.38	4418.49
ENSG00000240996.1	AL157400.4	22.2815	14.5066	9.80465	11.5304	13.7111	10.1248	8.81741	3.117	6.65796	13.9811	8.26355	16.2279	11.5853
ENSG00000131196.17	NFATC1	5.81256	10.6382	10.8941	9.22433	6.32821	10.1248	9.69914	7.27301	3.32898	16.132	6.19767	19.4735	9.59387
ENSG00000151376.16	ME3	3.87504	0.967106	4.35762	6.91825	2.1094	8.28391	1.76348	1.039	2.21932	7.52829	6.19767	6.49116	4.31252
ENSG00000111837.11	MAK	44.563	24.1776	32.6822	41.5095	44.2974	37.7378	44.087	35.3261	35.5091	47.3207	53.7131	59.5023	41.7022
ENSG00000183336.8	BOLA2	9.68761	8.70395	15.2517	13.8365	17.9299	6.44304	7.05392	7.27301	5.54831	10.7547	12.3953	16.2279	10.9255
ENSG00000232344.2	AC087163.2	42.6255	29.0132	26.1457	26.1356	34.8051	18.4087	22.9252	29.0921	12.2063	44.0943	21.6918	34.6195	28.4802
ENSG00000134954.14	ETS1	3938.01	3835.54	4625.62	4715.17	5493.94	6601.36	4689.1	4633.95	6301.76	6015.1	6523.04	7554.62	5410.6
ENSG00000225101.6	OR52K3P	0.968761	0	7.62584	0	2.1094	0.920435	3.52696	6.23401	9.98695	8.60376	21.6918	15.146	6.40116
ENSG00000278022.1	AC118658.1	0.968761	4.83553	2.17881	1.53739	7.38291	4.60217	1.76348	1.039	2.21932	11.8302	4.13178	5.4093	3.99155
ENSG00000111846.18	GCNT2	77.5008	119.921	122.013	68.4138	137.111	107.691	44.087	72.7301	62.141	68.8301	92.965	87.6306	88.4196
ENSG00000262481.5	TMEM256-PLSCR3	12.5939	2.90132	7.62584	1.53739	1.0547	0.920435	0.881741	3.117	1.10966	4.30188	5.16472	11.9004	4.42575
ENSG00000258951.1	KRT18P7	8.71885	16.4408	7.62584	9.22433	6.32821	7.36348	7.93566	6.23401	7.76763	21.5094	13.4283	7.57301	10.0125
ENSG00000228793.2	AL033523.1	2.90628	13.5395	9.80465	13.0678	10.547	13.8065	4.4087	11.429	8.87729	16.132	18.593	11.9004	11.251
ENSG00000203872.7	C6orf163	6.78132	4.83553	13.0729	3.84347	4.2188	8.28391	2.64522	1.039	1.10966	10.7547	2.06589	8.65487	5.60877
ENSG00000263847.1	AP005899.1	43.5942	11.6053	26.1457	16.9113	18.9846	15.6474	26.4522	16.624	18.8642	27.9622	28.9224	41.1106	24.402
ENSG00000131323.16	TRAF3	2740.62	2806.54	2611.3	3063.24	3253.75	3394.56	2591.43	2299.31	2534.47	2983.35	3233.12	3165.52	2889.77
ENSG00000225982.1	AL355482.2	4.8438	6.76974	11.9835	8.45563	7.38291	11.0452	2.64522	4.15601	14.4256	8.60376	8.26355	30.2921	9.90558
ENSG00000155918.8	RAET1L	75.5633	87.0395	57.7385	86.0937	114.962	94.8048	45.8505	41.5601	37.7285	56.9999	61.9767	53.0111	67.7774
ENSG00000155026.16	RSPH10B	5.81256	0.967106	2.17881	6.91825	0	4.60217	0.881741	1.039	1.10966	6.45282	4.13178	9.73673	3.65255
ENSG00000273058.2	AL359921.2	31.9691	42.5527	37.0398	29.2104	47.4616	50.6239	16.7531	28.053	41.0575	39.7924	44.4166	40.0288	37.4132
ENSG00000152475.7	ZNF837	62.9694	48.3553	21.7881	47.659	32.6957	57.9874	32.6244	37.4041	44.3864	78.5093	40.2848	49.7655	46.2025
ENSG00000260388.2	LINC00562	14.5314	8.70395	15.2517	9.99302	4.2188	7.36348	6.17218	6.23401	7.76763	8.60376	18.593	11.9004	9.94445
ENSG00000272097.2	AL024498.1	11.6251	12.5724	7.62584	10.7617	2.1094	9.20435	7.05392	7.27301	7.76763	17.2075	15.4942	9.73673	9.86932
ENSG00000162552.15	WNT4	109.47	153.77	88.2419	169.113	191.956	162.917	93.4645	71.6911	69.9086	97.8678	118.789	98.4492	118.803
ENSG00000186648.15	CARMIL3	2.90628	3.86842	0	6.14955	3.1641	10.1248	2.64522	3.117	1.10966	5.37735	7.23061	10.8186	4.7093
ENSG00000187513.9	GJA4	3.87504	0	0	5.38086	4.2188	2.7613	13.2261	16.624	8.87729	15.0566	32.0213	18.3916	10.0361
ENSG00000227373.6	RABGAP1L-DT	27.1253	34.8158	18.5199	37.666	47.4616	23.9313	18.5165	14.546	17.7546	25.8113	23.7577	29.2102	26.593
ENSG00000283148.1	AC137936.1	12.5939	9.67106	8.71525	8.45563	8.43761	13.8065	18.5165	16.624	19.9739	24.7358	34.0872	23.8009	16.6182
ENSG00000223803.1	RPS20P14	8.71885	10.6382	11.9835	9.99302	13.7111	26.6926	8.81741	7.27301	5.54831	16.132	12.3953	12.9823	12.0738
ENSG00000256897.1	AC018410.1	23.2503	24.1776	20.6987	28.4417	6.32821	13.8065	10.5809	19.741	14.4256	18.283	35.1201	21.6372	19.7076
ENSG00000255621.1	AC023790.2	7.75009	5.80264	9.80465	5.38086	9.49231	10.1248	2.64522	4.15601	6.65796	7.52829	16.5271	6.49116	7.69676
ENSG00000151651.16	ADAM8	5115.06	4326.83	3943.65	6099.59	5335.73	4159.44	4071.88	2888.43	2703.13	4746.05	3791.94	3908.76	4257.54
ENSG00000228033.6	AC010967.1	0	0.967106	5.44703	3.84347	1.0547	7.36348	2.64522	7.27301	1.10966	9.67923	5.16472	19.4735	5.33509
ENSG00000144820.8	ADGRG7	6.78132	3.86842	9.80465	0.768694	1.0547	2.7613	8.81741	9.35102	12.2063	7.52829	14.4612	33.5376	9.24508
ENSG00000106330.12	MOSPD3	246.065	353.961	301.765	282.111	316.41	386.583	220.435	272.218	294.06	323.716	343.97	344.031	307.111
ENSG00000100276.10	RASL10A	20.344	12.5724	6.53643	16.9113	9.49231	19.3291	16.7531	4.15601	8.87729	21.5094	15.4942	18.3916	14.1973
ENSG00000287486.1	AC114291.1	13.5626	17.4079	13.0729	6.14955	13.7111	3.68174	7.05392	6.23401	4.43864	15.0566	11.3624	9.73673	10.1223
ENSG00000249456.1	AL731577.2	69.7508	97.6777	115.477	106.849	100.197	54.3056	59.9584	72.7301	68.799	120.453	88.8332	68.1571	85.2656
ENSG00000181798.3	LINC00471	12.5939	9.67106	3.26822	9.99302	16.8752	9.20435	14.1078	9.35102	4.43864	17.2075	11.3624	23.8009	11.8228
ENSG00000272123.1	AC008966.2	17.4377	8.70395	20.6987	11.5304	14.7658	8.28391	3.52696	3.117	6.65796	16.132	8.26355	6.49116	10.4674
ENSG00000278727.1	AC000403.1	59.0944	50.2895	42.4868	57.6521	39.0239	69.953	45.8505	49.8721	44.3864	56.9999	51.6472	84.385	54.3034
ENSG00000254338.1	MAFA-AS1	37.7817	31.9145	41.3974	20.7547	23.2034	69.953	16.7531	10.39	29.9608	21.5094	35.1201	40.0288	31.5639
ENSG00000228554.1	AC004837.2	12.5939	14.5066	19.6093	11.5304	4.2188	21.17	49.3775	38.4431	29.9608	51.6226	46.4825	71.4027	30.9098
ENSG00000273308.1	AC024560.3	13.5626	7.73685	6.53643	7.68694	7.38291	1.84087	7.93566	7.27301	5.54831	23.6603	12.3953	6.49116	9.00421
ENSG00000127328.21	RAB3IP	965.854	1255.3	1123.18	1220.69	1827.8	1786.56	1193.88	1362.13	1410.38	1437.9	1817.98	1817.52	1434.93
ENSG00000237594.2	AP000251.1	32.9379	32.8816	51.2021	43.0469	43.2428	40.4991	26.4522	35.3261	52.1541	55.9245	53.7131	47.6018	42.9152
ENSG00000167992.13	VWCE	7.75009	2.90132	6.53643	7.68694	11.6017	6.44304	4.4087	6.23401	2.21932	6.45282	9.2965	14.0642	7.13292
ENSG00000177098.8	SCN4B	11.6251	27.079	7.62584	23.0608	20.0393	22.0904	7.05392	9.35102	13.3159	11.8302	22.7248	18.3916	16.1823
ENSG00000285999.1	AC025442.2	12.5939	12.5724	6.53643	17.68	15.8205	12.8861	7.05392	6.23401	6.65796	13.9811	11.3624	11.9004	11.2733
ENSG00000282787.1	AL157888.1	5.81256	7.73685	15.2517	10.7617	6.32821	9.20435	1.76348	3.117	4.43864	7.52829	8.26355	8.65487	7.4051
ENSG00000279044.1	AC007787.2	1.93752	3.86842	3.26822	7.68694	6.32821	2.7613	12.3444	9.35102	1.10966	21.5094	16.5271	8.65487	7.94559
ENSG00000011590.14	ZBTB32	31.0003	32.8816	20.6987	29.9791	20.0393	24.8517	18.5165	17.663	15.5352	27.9622	24.7907	24.8828	24.0668
ENSG00000164669.13	INTS4P1	24.219	22.2434	23.9669	26.9043	20.0393	28.5335	23.807	20.78	19.9739	36.566	30.9883	25.9646	25.3322
ENSG00000099834.19	CDHR5	99.7823	66.7303	37.0398	65.339	60.118	61.6691	49.3775	38.4431	35.5091	67.7546	60.9437	46.52	57.4355
ENSG00000246560.2	UBE2D3-AS1	21.3127	13.5395	19.6093	28.4417	28.4769	16.5678	17.6348	10.39	9.98695	20.4339	17.5601	23.8009	18.9796
ENSG00000211445.12	GPX3	19.3752	14.5066	16.3411	39.2034	46.4068	30.3743	26.4522	18.702	9.98695	22.5849	46.4825	18.3916	25.734
ENSG00000150873.12	C2orf50	5.81256	2.90132	4.35762	0.768694	0	1.84087	2.64522	1.039	0	8.60376	4.13178	5.4093	3.12584
ENSG00000254756.1	AP001107.6	34.8754	30.9474	35.9504	39.9721	27.4222	29.4539	23.807	31.17	14.4256	50.5471	24.7907	28.1283	30.9575
ENSG00000160716.6	CHRNB2	12.5939	4.83553	5.44703	9.22433	5.27351	11.9657	10.5809	16.624	16.6449	26.8868	22.7248	19.4735	13.5229
ENSG00000189433.7	GJB4	226.69	419.724	311.57	282.111	420.826	288.096	212.5	310.661	170.888	262.415	349.135	309.412	297.002
ENSG00000279894.1	Z73965.1	10.6564	1.93421	20.6987	6.91825	9.49231	3.68174	1.76348	4.15601	1.10966	8.60376	9.2965	7.57301	7.157
ENSG00000179922.6	ZNF784	202.471	206.961	211.345	254.438	233.089	222.745	172.821	177.669	176.436	226.924	233.445	208.799	210.595
ENSG00000251821.1	RNU6-583P	7.75009	11.6053	5.44703	16.9113	6.32821	11.0452	7.05392	4.15601	12.2063	18.283	5.16472	23.8009	10.8127
ENSG00000233560.2	KRT8P39	25.1878	26.1119	20.6987	29.2104	17.9299	20.2496	15.8713	14.546	18.8642	18.283	27.8895	28.1283	21.9142
ENSG00000039139.9	DNAH5	248.971	188.586	264.726	257.512	243.636	280.733	196.628	150.655	193.081	230.151	187.996	280.202	226.906
ENSG00000104332.12	SFRP1	40.688	25.1448	35.9504	31.5164	16.8752	32.2152	47.614	33.248	56.5927	74.2074	61.9767	53.0111	42.42
ENSG00000110169.11	HPX	4.8438	2.90132	8.71525	1.53739	1.0547	3.68174	0	3.117	0	5.37735	12.3953	2.16372	3.81563
ENSG00000213071.11	LPAL2	9.68761	3.86842	6.53643	4.61216	5.27351	4.60217	13.2261	8.31201	2.21932	21.5094	9.2965	15.146	8.69081
ENSG00000143858.12	SYT2	40.688	25.1448	25.0563	31.5164	56.9539	25.7722	22.0435	28.053	16.6449	32.2641	42.3507	25.9646	31.0377
ENSG00000213937.4	CLDN9	22.2815	20.3092	17.4305	37.666	23.2034	17.4883	15.8713	21.819	19.9739	36.566	25.8236	23.8009	23.5195
ENSG00000143387.13	CTSK	47.4693	37.7171	41.3974	26.9043	40.0787	37.7378	43.2053	27.014	35.5091	40.8679	45.4496	60.5841	40.3279
ENSG00000231840.2	AC073342.1	17.4377	9.67106	13.0729	13.8365	11.6017	12.8861	7.93566	4.15601	4.43864	13.9811	5.16472	15.146	10.7773
ENSG00000186832.9	KRT16	437.88	459.375	483.696	494.27	530.515	472.183	502.592	544.437	541.514	685.074	654.887	649.116	537.962
ENSG00000278876.1	AC145207.9	28.0941	19.3421	19.6093	33.8225	32.6957	19.3291	31.7427	21.819	16.6449	30.1132	34.0872	38.9469	27.1872
ENSG00000136286.16	MYO1G	8.71885	12.5724	3.26822	7.68694	6.32821	6.44304	5.29044	7.27301	4.43864	18.283	7.23061	9.73673	8.10584
ENSG00000205578.6	POM121B	13.5626	11.6053	9.80465	14.6052	7.38291	4.60217	9.69914	3.117	9.98695	10.7547	12.3953	20.5553	10.6726
ENSG00000235852.1	AC005540.1	3.87504	2.90132	3.26822	1.53739	0	3.68174	6.17218	6.23401	4.43864	12.9056	7.23061	14.0642	5.52575
ENSG00000247131.6	AC025263.1	3.87504	1.93421	3.26822	4.61216	1.0547	2.7613	1.76348	2.078	2.21932	10.7547	6.19767	3.24558	3.64703
ENSG00000225289.1	RPL29P29	15.5002	6.76974	13.0729	9.99302	2.1094	6.44304	10.5809	5.19501	6.65796	12.9056	13.4283	16.2279	9.90699
ENSG00000234373.1	SNX18P7	50.3755	31.9145	39.2186	43.8156	47.4616	35.8969	32.6244	13.507	17.7546	34.4151	36.1531	24.8828	34.0016
ENSG00000270953.1	AC007938.3	2.90628	1.93421	8.71525	2.30608	7.38291	0.920435	8.81741	2.078	1.10966	10.7547	12.3953	9.73673	5.75475
ENSG00000269794.1	AC010642.1	4.8438	5.80264	6.53643	6.91825	6.32821	3.68174	2.64522	4.15601	2.21932	7.52829	4.13178	11.9004	5.55768
ENSG00000162840.4	MT2P1	0.968761	0.967106	2.17881	3.84347	4.2188	0	0.881741	0	1.10966	2.15094	5.16472	9.73673	2.60173
ENSG00000151014.6	NOCT	267.378	248.546	258.189	335.151	277.386	370.935	713.328	541.32	777.872	821.659	759.214	990.983	530.164
ENSG00000100433.15	KCNK10	0.968761	2.90132	3.26822	0.768694	7.38291	6.44304	1.76348	8.31201	3.32898	9.67923	18.593	5.4093	5.73491
ENSG00000087258.15	GNAO1	13.5626	29.0132	37.0398	17.68	25.3128	40.4991	13.2261	10.39	16.6449	22.5849	21.6918	21.6372	22.4402
ENSG00000250917.1	AL035458.2	3.87504	12.5724	7.62584	4.61216	2.1094	5.52261	4.4087	2.078	3.32898	8.60376	11.3624	5.4093	5.95905
ENSG00000234851.4	RPL23AP42	29.0628	26.1119	25.0563	21.5234	24.2581	21.17	11.4626	22.858	13.3159	19.3585	24.7907	27.0465	22.1679
ENSG00000164093.17	PITX2	14.5314	14.5066	10.8941	19.986	15.8205	6.44304	6.17218	10.39	5.54831	13.9811	17.5601	9.73673	12.1308
ENSG00000233762.3	RPS15P4	36.8129	40.6185	27.2351	40.7408	39.0239	38.6583	37.9148	23.897	38.8381	49.4716	47.5154	41.1106	38.4864
ENSG00000237017.1	AC245052.4	74.5946	39.6514	47.9338	51.5025	34.8051	23.0109	33.5061	36.3651	25.5222	45.1698	44.4166	46.52	41.9165
ENSG00000165799.5	RNASE7	47.4693	16.4408	34.861	32.2852	13.7111	32.2152	14.9896	8.31201	9.98695	15.0566	15.4942	29.2102	22.5027
ENSG00000125508.3	SRMS	41.6567	93.8093	47.9338	67.6451	48.5162	43.2604	34.3879	61.3011	45.4961	64.5282	72.3061	59.5023	56.6953
ENSG00000263624.1	AC055811.1	53.2818	48.3553	72.9902	55.346	42.188	51.5443	38.7966	30.131	46.6058	47.3207	44.4166	65.9934	49.7475
ENSG00000264281.3	AC016596.2	6.78132	3.86842	9.80465	4.61216	4.2188	0.920435	4.4087	3.117	3.32898	11.8302	12.3953	3.24558	5.71096
ENSG00000213790.2	OLA1P1	2.90628	0.967106	2.17881	11.5304	3.1641	8.28391	4.4087	1.039	3.32898	10.7547	8.26355	5.4093	5.18624
ENSG00000178836.6	AC114812.1	12.5939	6.76974	3.26822	3.84347	6.32821	4.60217	2.64522	3.117	1.10966	6.45282	5.16472	9.73673	5.46932
ENSG00000251136.9	AF117829.1	227.659	155.704	203.719	206.779	197.229	186.848	436.462	379.236	376.175	475.358	452.43	577.713	322.943
ENSG00000229835.2	KHSRPP1	8.71885	13.5395	5.44703	5.38086	7.38291	8.28391	6.17218	11.429	9.98695	12.9056	18.593	15.146	10.2488
ENSG00000213859.6	KCTD11	1939.46	2226.28	2358.56	2465.97	2426.87	2353.55	1773.18	1628.12	2089.49	2126.2	2170.22	2570.5	2177.37
ENSG00000286042.1	LCAL1	9.68761	9.67106	19.6093	15.3739	9.49231	30.3743	11.4626	6.23401	12.2063	13.9811	10.3294	31.3739	14.983
ENSG00000277581.1	AL023803.3	15.5002	5.80264	4.35762	9.22433	6.32821	5.52261	4.4087	3.117	9.98695	12.9056	14.4612	8.65487	8.35583
ENSG00000188316.15	ENO4	11.6251	8.70395	19.6093	16.9113	11.6017	13.8065	7.93566	13.507	15.5352	21.5094	16.5271	20.5553	14.819
ENSG00000140937.14	CDH11	15.5002	13.5395	25.0563	22.2921	23.2034	25.7722	20.28	30.131	25.5222	31.1886	25.8236	51.9293	25.8532
ENSG00000253649.5	PRSS51	8.71885	2.90132	3.26822	2.30608	3.1641	0.920435	0.881741	3.117	0	4.30188	7.23061	6.49116	3.60845
ENSG00000118194.20	TNNT2	19.3752	14.5066	21.7881	9.22433	12.6564	11.0452	4.4087	5.19501	5.54831	5.37735	9.2965	16.2279	11.2208
ENSG00000281468.1	AC006504.7	31.0003	16.4408	30.5034	22.2921	24.2581	19.3291	13.2261	12.468	5.54831	13.9811	16.5271	21.6372	18.9343
ENSG00000067221.14	STOML1	474.693	447.77	383.471	558.072	435.592	369.094	727.436	675.351	518.212	779.716	809.828	839.523	584.896
ENSG00000236671.9	PRKG1-AS1	19.3752	20.3092	21.7881	16.1426	20.0393	16.5678	14.9896	13.507	16.6449	24.7358	18.593	23.8009	18.8745
ENSG00000274213.1	AC015912.3	134.658	118.954	91.5101	112.998	118.126	92.0435	122.562	152.733	184.204	176.377	182.831	229.354	143.029
ENSG00000106852.15	LHX6	4.8438	14.5066	10.8941	9.99302	13.7111	10.1248	1.76348	5.19501	5.54831	9.67923	5.16472	14.0642	8.79069
ENSG00000166578.10	IQCD	42.6255	22.2434	23.9669	32.2852	42.188	16.5678	26.4522	12.468	25.5222	32.2641	35.1201	30.2921	28.4996
ENSG00000234645.3	YWHAEP5	11.6251	7.73685	3.26822	4.61216	3.1641	3.68174	6.17218	4.15601	3.32898	13.9811	8.26355	7.57301	6.46359
ENSG00000274565.1	AC080038.1	14.5314	9.67106	7.62584	8.45563	11.6017	8.28391	9.69914	5.19501	11.0966	13.9811	11.3624	19.4735	10.9148
ENSG00000146267.12	FAXC	49.4068	29.0132	37.0398	37.666	14.7658	54.3056	31.7427	24.936	28.8512	46.2452	42.3507	36.7832	36.0922
ENSG00000123358.20	NR4A1	50.3755	71.5658	44.6656	66.1077	100.197	86.5209	51.1409	43.6381	44.3864	58.0754	69.2073	59.5023	62.1152
ENSG00000270558.1	AC025449.1	27.1253	13.5395	15.2517	23.8295	25.3128	13.8065	4.4087	16.624	19.9739	12.9056	27.8895	28.1283	19.0663
ENSG00000287134.1	AC106845.1	56.1881	45.454	53.3809	45.3529	56.9539	59.8282	37.9148	41.5601	48.8251	64.5282	42.3507	64.9116	51.4374
ENSG00000131773.14	KHDRBS3	47.4693	46.4211	52.2915	47.659	48.5162	83.7596	52.9044	33.248	52.1541	60.2263	51.6472	76.812	54.4257
ENSG00000285130.2	AL358113.1	21.3127	17.4079	19.6093	18.4487	11.6017	11.0452	21.1618	17.663	3.32898	13.9811	22.7248	34.6195	17.7421
ENSG00000179967.11	PPP1R14BP3	65.8757	92.8422	80.616	93.7807	78.0479	53.3852	89.0558	77.9251	81.0053	106.472	105.36	111.431	86.3164
ENSG00000050344.9	NFE2L3	1595.55	986.448	1161.31	1736.48	1458.65	1281.24	2001.55	1337.19	1465.86	2201.49	1976.02	1922.46	1593.69
ENSG00000167874.7	TMEM88	7.75009	6.76974	8.71525	7.68694	12.6564	17.4883	7.93566	11.429	12.2063	12.9056	13.4283	25.9646	12.078
ENSG00000172974.11	VDAC2P5	22.2815	38.6842	32.6822	37.666	37.9692	25.7722	28.2157	29.0921	24.4125	49.4716	33.0542	32.4558	32.6464
ENSG00000286543.1	AC138409.3	0.968761	0	1.08941	0.768694	0	1.84087	0	0	0	6.45282	5.16472	2.16372	1.53742
ENSG00000273951.1	AL031667.3	3.87504	6.76974	7.62584	11.5304	5.27351	14.727	6.17218	5.19501	11.0966	13.9811	13.4283	12.9823	9.38808
ENSG00000253882.6	AC099548.2	10.6564	3.86842	8.71525	6.14955	9.49231	2.7613	11.4626	16.624	26.6319	24.7358	34.0872	23.8009	14.9155
ENSG00000112818.10	MEP1A	0.968761	8.70395	14.1623	4.61216	11.6017	8.28391	0.881741	4.15601	2.21932	4.30188	15.4942	6.49116	6.82309
ENSG00000108960.9	MMD	180.19	158.605	180.841	233.683	194.065	284.414	199.273	123.641	164.23	190.358	222.083	212.044	195.286
ENSG00000188322.7	SBK1	48.438	49.3224	45.755	36.8973	31.641	63.51	32.6244	37.4041	27.7415	48.3962	38.2189	48.6837	42.386
ENSG00000257956.1	NOP56P3	18.4064	2.90132	7.62584	14.6052	6.32821	11.9657	4.4087	1.039	6.65796	9.67923	11.3624	9.73673	8.72639
ENSG00000279970.1	AC023024.2	42.6255	43.5198	47.9338	49.1964	44.2974	33.1356	29.9792	35.3261	27.7415	40.8679	42.3507	43.2744	40.0207
ENSG00000240096.1	AL132838.1	5.81256	6.76974	7.62584	12.2991	7.38291	5.52261	4.4087	2.078	3.32898	11.8302	8.26355	4.32744	6.63747
ENSG00000234817.2	ECI2-DT	6.78132	0.967106	5.44703	4.61216	4.2188	4.60217	5.29044	3.117	4.43864	5.37735	11.3624	11.9004	5.67624
ENSG00000268812.3	AC004264.1	66.8445	89.9409	81.7054	115.304	127.619	91.123	119.035	140.265	88.7729	171	114.657	165.524	114.316
ENSG00000227372.12	TP73-AS1	11.6251	12.5724	4.35762	6.91825	2.1094	2.7613	8.81741	8.31201	2.21932	16.132	15.4942	7.57301	8.241
ENSG00000264772.6	AC016876.3	10.6564	5.80264	11.9835	23.8295	14.7658	8.28391	13.2261	9.35102	12.2063	19.3585	12.3953	25.9646	13.9853
ENSG00000253720.2	AC022973.3	11.6251	10.6382	5.44703	6.91825	3.1641	6.44304	4.4087	4.15601	1.10966	11.8302	6.19767	6.49116	6.53576
ENSG00000171608.16	PIK3CD	75.5633	34.8158	55.5597	72.2572	54.8445	65.3509	63.4853	32.209	42.1671	66.6792	60.9437	61.666	57.1285
ENSG00000248705.1	AC114812.4	28.0941	14.5066	21.7881	21.5234	29.5316	32.2152	7.93566	6.23401	11.0966	17.2075	8.26355	18.3916	18.0657
ENSG00000230487.8	PSMG3-AS1	89.126	115.086	77.3478	74.5633	75.9385	59.8282	69.6575	113.251	59.9217	83.8867	107.426	128.741	87.8978
ENSG00000154319.16	FAM167A	276.097	126.691	193.914	278.267	180.354	224.586	189.574	78.9641	128.721	208.641	140.48	188.244	184.544
ENSG00000175592.9	FOSL1	4072.67	5645	6000.45	5619.92	7293.26	8908.89	5369.8	6237.13	8321.35	6988.4	9060.99	9217.44	6894.61
ENSG00000058335.15	RASGRF1	101.72	129.592	141.623	118.379	106.525	189.609	80.2384	63.3791	100.979	117.226	83.6685	122.25	112.932
ENSG00000244128.7	LINC01322	14.5314	4.83553	6.53643	15.3739	8.43761	15.6474	9.69914	7.27301	2.21932	9.67923	15.4942	12.9823	10.2258
ENSG00000221949.5	LINC01465	43.5942	60.9277	61.0067	42.2782	46.4068	51.5443	31.7427	35.3261	45.4961	48.3962	51.6472	49.7655	47.3443
ENSG00000227507.3	LTB	3.87504	2.90132	0	13.8365	4.2188	1.84087	0.881741	0	0	8.60376	9.2965	1.08186	3.87803
ENSG00000221241.1	SNORD88A	17.4377	18.375	21.7881	18.4487	16.8752	6.44304	14.1078	9.35102	7.76763	9.67923	21.6918	21.6372	15.3002
ENSG00000266074.8	BAHCC1	2142.9	1983.53	1593.8	2504.41	2511.24	2081.1	1722.04	1512.79	1367.1	2032.64	1832.44	1867.29	1929.27
ENSG00000163132.8	MSX1	61.0319	63.829	50.1127	82.2502	48.5162	64.4304	59.9584	49.8721	56.5927	72.0565	86.7673	60.5841	63.0001
ENSG00000250056.7	LINC01018	14.5314	12.5724	10.8941	25.3669	10.547	10.1248	13.2261	12.468	13.3159	12.9056	15.4942	35.7014	15.5956
ENSG00000230438.7	SERPINB9P1	3.87504	0.967106	4.35762	4.61216	1.0547	4.60217	5.29044	7.27301	6.65796	8.60376	11.3624	16.2279	6.24036
ENSG00000239247.3	RN7SL589P	0	0	0	0.768694	1.0547	0.920435	1.76348	0	3.32898	6.45282	7.23061	5.4093	2.24409
ENSG00000145428.15	RNF175	0.968761	0	1.08941	1.53739	0	0	0	1.039	0	6.45282	2.06589	6.49116	1.63704
ENSG00000283265.1	AL356234.3	3.87504	1.93421	1.08941	2.30608	1.0547	1.84087	0	0	2.21932	3.22641	2.06589	10.8186	2.53588
ENSG00000105523.3	FAM83E	25.1878	38.6842	14.1623	15.3739	29.5316	28.5335	18.5165	18.702	17.7546	24.7358	34.0872	23.8009	24.0892
ENSG00000002822.15	MAD1L1	46.5005	19.3421	16.3411	23.8295	20.0393	21.17	29.9792	13.507	21.0836	24.7358	30.9883	42.1925	25.8091
ENSG00000136867.11	SLC31A2	59.0944	47.3882	59.9173	86.0937	54.8445	51.5443	82.8836	58.1841	59.9217	114	84.7014	68.1571	68.8942
ENSG00000159713.11	TPPP3	6.78132	23.2105	11.9835	12.2991	18.9846	2.7613	4.4087	10.39	1.10966	16.132	17.5601	6.49116	11.0093
ENSG00000123240.17	OPTN	1620.74	1795.92	1660.25	1927.88	2138.93	2217.33	3137.23	2974.66	3127.02	3934.07	3632.86	3805.98	2664.41
ENSG00000279692.1	AC110285.6	170.502	203.092	193.914	238.295	216.214	158.315	133.143	131.953	110.966	174.226	154.942	149.297	169.572
ENSG00000228818.1	AL359918.2	1.93752	2.90132	1.08941	2.30608	3.1641	2.7613	3.52696	1.039	0	9.67923	3.09883	5.4093	3.07609
ENSG00000273247.5	AC097376.3	98.8136	89.9409	83.8842	87.6311	112.853	101.248	61.7218	98.7052	92.1019	92.4904	101.228	130.905	95.9603
ENSG00000131797.12	CLUHP3	1338.83	1033.84	1090.49	1363.66	1177.05	1012.48	1491.9	1295.63	1172.91	1607.83	1622.76	1697.44	1325.4
ENSG00000260884.1	AC009120.3	23.2503	13.5395	19.6093	19.2173	15.8205	25.7722	14.1078	29.0921	19.9739	33.3396	27.8895	29.2102	22.5685
ENSG00000280353.1	AC011466.4	3.87504	5.80264	5.44703	6.91825	2.1094	7.36348	4.4087	5.19501	2.21932	15.0566	2.06589	11.9004	6.03015
ENSG00000266897.1	AC005546.1	27.1253	14.5066	32.6822	27.673	22.1487	16.5678	22.9252	18.702	15.5352	24.7358	29.9554	29.2102	23.4806
ENSG00000138152.10	BTBD16	6.78132	17.4079	10.8941	13.8365	22.1487	17.4883	8.81741	7.27301	3.32898	5.37735	17.5601	15.146	12.1716
ENSG00000249825.6	CTD-2201I18.1	5.81256	8.70395	3.26822	10.7617	12.6564	3.68174	5.29044	4.15601	0	13.9811	6.19767	6.49116	6.75008
ENSG00000203999.9	LINC01270	0.968761	0	2.17881	0	1.0547	2.7613	0.881741	0	1.10966	3.22641	11.3624	2.16372	2.14229
ENSG00000218996.1	ARL4AP5	11.6251	8.70395	7.62584	0.768694	0	3.68174	0	4.15601	2.21932	9.67923	6.19767	5.4093	5.00557
ENSG00000276851.1	AC002401.4	77.5008	82.204	106.762	77.6381	87.5402	79.1574	79.3566	84.1591	85.4439	109.698	104.327	102.777	89.7137
ENSG00000273306.1	AC018690.1	12.5939	19.3421	20.6987	19.2173	24.2581	28.5335	20.28	10.39	13.3159	17.2075	22.7248	27.0465	19.634
ENSG00000213513.3	IMPDH1P5	18.4064	8.70395	27.2351	27.673	11.6017	25.7722	18.5165	9.35102	8.87729	12.9056	21.6918	28.1283	18.2386
ENSG00000273183.1	AC093726.2	9.68761	4.83553	4.35762	9.22433	4.2188	6.44304	2.64522	8.31201	7.76763	11.8302	12.3953	10.8186	7.71132
ENSG00000262884.1	AC015921.1	0	1.93421	1.08941	1.53739	0	3.68174	3.52696	2.078	5.54831	6.45282	8.26355	11.9004	3.8344
ENSG00000251985.1	RNU6-1161P	32.9379	36.75	20.6987	26.9043	33.7504	29.4539	25.5705	32.209	23.3029	27.9622	46.4825	37.8651	31.1573
ENSG00000184357.5	H1-5	32.9379	34.8158	34.861	27.673	30.5863	61.6691	14.1078	35.3261	21.0836	43.0188	32.0213	28.1283	33.0191
ENSG00000148219.16	ASTN2	11.6251	10.6382	5.44703	8.45563	9.49231	6.44304	1.76348	2.078	3.32898	3.22641	3.09883	16.2279	6.81874
ENSG00000266129.1	SRP68P1	19.3752	13.5395	8.71525	9.99302	6.32821	8.28391	8.81741	6.23401	3.32898	13.9811	7.23061	14.0642	9.99095
ENSG00000217702.3	AC073263.1	31.9691	29.9803	27.2351	23.0608	23.2034	21.17	16.7531	17.663	21.0836	30.1132	18.593	30.2921	24.2597
ENSG00000275576.1	AL049539.1	22.2815	5.80264	17.4305	8.45563	10.547	5.52261	9.69914	8.31201	2.21932	23.6603	9.2965	8.65487	10.9902
ENSG00000075790.10	BCAP29	34.8754	40.6185	51.2021	52.2712	56.9539	41.4196	83.7653	61.3011	56.5927	80.6603	95.0309	86.5487	61.77
ENSG00000277619.1	AC008406.3	1.93752	9.67106	5.44703	6.14955	3.1641	7.36348	5.29044	8.31201	2.21932	9.67923	14.4612	8.65487	6.86249
ENSG00000180539.8	C9orf139	50.3755	31.9145	17.4305	36.8973	23.2034	38.6583	23.807	36.3651	17.7546	41.9433	35.1201	35.7014	32.4309
ENSG00000196074.13	SYCP2	21.3127	29.0132	17.4305	23.8295	12.6564	17.4883	21.1618	17.663	13.3159	25.8113	21.6918	29.2102	20.8821
ENSG00000228477.1	AL663070.1	45.5318	39.6514	28.3245	35.3599	31.641	38.6583	19.3983	16.624	16.6449	23.6603	26.8565	24.8828	28.9361
ENSG00000236308.1	AL138921.2	23.2503	28.0461	27.2351	9.22433	24.2581	15.6474	20.28	23.897	16.6449	23.6603	20.6589	45.4381	23.1867
ENSG00000213994.3	AL157395.1	2.90628	3.86842	1.08941	8.45563	2.1094	5.52261	2.64522	1.039	2.21932	4.30188	8.26355	6.49116	4.07599
ENSG00000124091.9	GCNT7	41.6567	20.3092	22.8775	28.4417	31.641	25.7722	22.0435	23.897	14.4256	24.7358	27.8895	34.6195	26.5258
ENSG00000137133.11	HINT2	21.3127	13.5395	9.80465	12.2991	5.27351	4.60217	7.93566	6.23401	9.98695	15.0566	17.5601	9.73673	11.1118
ENSG00000198854.5	C1orf68	0	0	0	0.768694	3.1641	3.68174	0	2.078	0	4.30188	5.16472	6.49116	2.13752
ENSG00000236423.6	LINC01134	7.75009	7.73685	3.26822	9.99302	5.27351	1.84087	14.1078	5.19501	0	27.9622	8.26355	9.73673	8.42733
ENSG00000227973.1	PIN4P1	11.6251	2.90132	1.08941	7.68694	4.2188	5.52261	0	2.078	6.65796	8.60376	8.26355	9.73673	5.69869
ENSG00000271870.1	AC024060.2	83.3134	62.8619	88.2419	59.1894	58.0086	53.3852	61.7218	58.1841	48.8251	48.3962	92.965	80.0576	66.2625
ENSG00000137747.16	TMPRSS13	16.4689	19.3421	14.1623	25.3669	15.8205	19.3291	11.4626	7.27301	1.10966	30.1132	9.2965	4.32744	14.506
ENSG00000279118.1	AC093535.2	19.3752	13.5395	22.8775	29.9791	25.3128	35.8969	104.927	112.212	106.527	114	151.843	142.805	73.2747
ENSG00000277775.2	H3C7	8.71885	13.5395	3.26822	13.8365	4.2188	5.52261	0.881741	2.078	9.98695	4.30188	14.4612	15.146	7.99669
ENSG00000223612.3	AC241585.1	19.3752	14.5066	18.5199	20.7547	22.1487	21.17	14.1078	14.546	15.5352	30.1132	17.5601	17.3098	18.8039
ENSG00000273797.1	AL133445.2	5.81256	1.93421	0	3.84347	1.0547	1.84087	0.881741	0	3.32898	4.30188	8.26355	6.49116	3.14609
ENSG00000274554.1	AC083806.2	10.6564	9.67106	2.17881	7.68694	8.43761	1.84087	7.05392	1.039	3.32898	10.7547	8.26355	9.73673	6.72071
ENSG00000236861.6	BET1-AS1	3.87504	8.70395	3.26822	12.2991	4.2188	0.920435	5.29044	10.39	2.21932	20.4339	8.26355	10.8186	7.55845
ENSG00000170442.12	KRT86	64.907	56.0921	63.1855	56.8834	54.8445	35.8969	39.6783	33.248	28.8512	58.0754	39.2519	40.0288	47.5786
ENSG00000236204.6	LINC01376	19.3752	10.6382	25.0563	11.5304	12.6564	23.0109	8.81741	15.585	9.98695	17.2075	13.4283	24.8828	16.0146
ENSG00000273174.1	AC108673.2	23.2503	31.9145	25.0563	16.9113	32.6957	26.6926	12.3444	20.78	32.1802	23.6603	35.1201	34.6195	26.2688
ENSG00000188603.20	CLN3	35.8441	26.1119	35.9504	37.666	27.4222	32.2152	21.1618	41.5601	34.3995	37.6415	48.5484	44.3562	35.2398
ENSG00000258017.2	AC011603.3	26.1565	32.8816	39.2186	19.2173	22.1487	18.4087	9.69914	33.248	17.7546	29.0377	35.1201	23.8009	25.5577
ENSG00000113369.9	ARRDC3	940.667	988.382	849.736	958.561	907.043	1105.44	536.98	500.799	527.089	621.622	675.546	625.315	769.765
ENSG00000245248.8	USP2-AS1	72.657	60.9277	70.8114	75.332	64.3368	94.8048	85.5288	62.3401	72.128	97.8678	82.6355	101.695	78.4221
ENSG00000105641.4	SLC5A5	9.68761	26.1119	5.44703	25.3669	34.8051	36.8174	7.93566	6.23401	27.7415	19.3585	26.8565	24.8828	20.9371
ENSG00000159403.18	C1R	174.377	184.717	167.768	179.874	151.877	166.599	1174.48	1116.93	915.47	1346.49	1299.44	1289.58	680.633
ENSG00000283429.1	MIR1244-3	11.6251	11.6053	15.2517	13.8365	20.0393	23.0109	14.9896	13.507	8.87729	16.132	15.4942	25.9646	15.8611
ENSG00000237167.1	AC128709.3	4.8438	7.73685	8.71525	8.45563	13.7111	6.44304	2.64522	0	3.32898	12.9056	4.13178	3.24558	6.34691
ENSG00000270882.2	H4C14	16.4689	35.7829	29.4139	14.6052	26.3675	46.0217	24.6887	23.897	18.8642	24.7358	37.186	37.8651	27.9914
ENSG00000284512.1	AC092718.8	37.7817	24.1776	31.5928	40.7408	31.641	34.0561	29.0974	33.248	23.3029	36.566	37.186	42.1925	33.4652
ENSG00000179564.4	LSMEM2	4.8438	8.70395	6.53643	3.07478	5.27351	6.44304	5.29044	4.15601	4.43864	7.52829	8.26355	11.9004	6.37108
ENSG00000196503.5	ARL9	12.5939	7.73685	14.1623	13.8365	15.8205	10.1248	8.81741	13.507	11.0966	18.283	11.3624	22.719	13.3384
ENSG00000213997.3	PGAM1P7	20.344	16.4408	4.35762	16.1426	7.38291	7.36348	23.807	18.702	8.87729	38.7169	17.5601	25.9646	17.1383
ENSG00000287892.1	AC090907.3	22.2815	30.9474	26.1457	20.7547	7.38291	11.0452	19.3983	16.624	22.1932	36.566	23.7577	23.8009	21.7415
ENSG00000230221.2	AL157384.1	7.75009	1.93421	2.17881	3.84347	3.1641	3.68174	6.17218	3.117	0	4.30188	2.06589	23.8009	5.16752
ENSG00000203546.7	AL139353.1	31.0003	36.75	33.7716	35.3599	16.8752	34.9765	26.4522	17.663	34.3995	35.4905	27.8895	46.52	31.429
ENSG00000250656.2	ST3GAL1P1	8.71885	0.967106	2.17881	4.61216	1.0547	4.60217	9.69914	2.078	3.32898	10.7547	8.26355	15.146	5.95035
ENSG00000177627.10	C12orf54	16.4689	16.4408	20.6987	18.4487	16.8752	42.34	11.4626	15.585	15.5352	13.9811	21.6918	30.2921	19.985
ENSG00000183484.12	GPR132	31.0003	30.9474	29.4139	21.5234	21.094	16.5678	16.7531	6.23401	18.8642	18.283	14.4612	31.3739	21.3764
ENSG00000271581.1	AL671883.2	0	0	0	0	2.1094	0	1.76348	1.039	1.10966	5.37735	3.09883	9.73673	2.01954
ENSG00000243649.9	CFB	9.68761	26.1119	15.2517	11.5304	22.1487	12.8861	74.9479	103.9	62.141	119.377	130.151	68.1571	54.6909
ENSG00000167578.18	RAB4B	19.3752	17.4079	11.9835	23.0608	13.7111	14.727	5.29044	12.468	7.76763	18.283	10.3294	14.0642	14.039
ENSG00000112715.24	VEGFA	6696.07	4721.41	6953.68	7995.95	6065.59	7079.06	6767.36	4527.97	5306.4	7892.88	5283.51	7549.21	6403.26
ENSG00000198870.8	STKLD1	67.8132	45.454	50.1127	43.0469	51.6804	28.5335	28.2157	34.2871	43.2768	62.3773	36.1531	44.3562	44.6089
ENSG00000043591.6	ADRB1	36.8129	25.1448	19.6093	46.1216	17.9299	32.2152	56.4314	34.2871	38.8381	76.3584	54.746	46.52	40.4179
ENSG00000130775.16	THEMIS2	27.1253	25.1448	25.0563	31.5164	24.2581	25.7722	24.6887	25.975	34.3995	51.6226	19.6259	46.52	30.1421
ENSG00000105131.8	EPHX3	5.81256	4.83553	3.26822	2.30608	4.2188	6.44304	1.76348	0	1.10966	8.60376	3.09883	3.24558	3.72546
ENSG00000232406.7	AL121895.1	17.4377	27.079	21.7881	9.99302	11.6017	13.8065	14.1078	16.624	13.3159	30.1132	17.5601	17.3098	17.5614
ENSG00000183535.9	COL18A1-AS1	18.4064	15.4737	7.62584	10.7617	3.1641	6.44304	10.5809	6.23401	4.43864	23.6603	12.3953	5.4093	10.3828
ENSG00000248098.12	BCKDHA	2.90628	3.86842	5.44703	5.38086	1.0547	7.36348	0.881741	3.117	3.32898	3.22641	16.5271	3.24558	4.69563
ENSG00000286734.1	AC133530.1	11.6251	5.80264	19.6093	9.99302	14.7658	15.6474	2.64522	1.039	7.76763	11.8302	11.3624	4.32744	9.70126
ENSG00000258359.1	PCNPP1	12.5939	17.4079	6.53643	4.61216	6.32821	2.7613	10.5809	4.15601	4.43864	20.4339	13.4283	4.32744	8.96709
ENSG00000262686.1	GLIS2-AS1	2.90628	9.67106	4.35762	9.22433	5.27351	2.7613	3.52696	5.19501	6.65796	13.9811	4.13178	14.0642	6.81259
ENSG00000212607.1	SNORA3B	47.4693	34.8158	35.9504	47.659	37.9692	15.6474	33.5061	21.819	36.6188	35.4905	43.3837	49.7655	36.6746
ENSG00000171435.14	KSR2	36.8129	22.2434	30.5034	53.0399	37.9692	58.9078	34.3879	32.209	21.0836	53.7735	39.2519	28.1283	37.3592
ENSG00000204381.11	LAYN	16.4689	9.67106	4.35762	13.8365	5.27351	11.0452	7.93566	6.23401	1.10966	18.283	9.2965	6.49116	9.1669
ENSG00000166813.15	KIF7	440.786	385.875	386.739	444.305	389.185	346.083	277.748	286.764	302.937	389.32	326.41	351.604	360.647
ENSG00000128218.8	VPREB3	1.93752	12.5724	6.53643	5.38086	10.547	12.8861	4.4087	5.19501	1.10966	8.60376	6.19767	11.9004	7.27296
ENSG00000134668.12	SPOCD1	752.727	654.731	951.051	930.12	691.884	1047.45	1051.92	803.148	1284.99	1385.21	1047.41	1491.88	1007.71
ENSG00000224260.6	AL023754.1	45.5318	29.0132	19.6093	25.3669	31.641	21.17	28.2157	16.624	18.8642	43.0188	16.5271	34.6195	27.5168
ENSG00000126262.4	FFAR2	6.78132	7.73685	7.62584	9.22433	20.0393	12.8861	3.52696	3.117	2.21932	12.9056	6.19767	3.24558	7.95883
ENSG00000111331.13	OAS3	3895.39	5869.37	4518.85	4688.26	6178.44	5641.34	12614.2	15989.2	12268.4	15302.9	20060.8	15137.4	10180.4
ENSG00000232546.1	AC027644.1	40.688	27.079	40.308	58.4207	45.3522	44.1809	40.5601	31.17	18.8642	33.3396	45.4496	45.4381	39.2375
ENSG00000255139.2	AP000442.1	45.5318	53.1908	61.0067	43.0469	40.0787	35.8969	57.3131	34.2871	34.3995	64.5282	44.4166	58.4204	47.6764
ENSG00000278416.1	PMS2P2	14.5314	21.2763	9.80465	20.7547	15.8205	21.17	8.81741	11.429	7.76763	6.45282	18.593	21.6372	14.8379
ENSG00000267855.6	NDUFA7	54.2506	24.1776	41.3974	43.8156	42.188	34.9765	41.4418	33.248	28.8512	40.8679	55.779	43.2744	40.3557
ENSG00000263979.1	MIR4672	0.968761	3.86842	3.26822	2.30608	3.1641	2.7613	1.76348	0	0	8.60376	3.09883	2.16372	2.66389
ENSG00000215210.3	RBMXP2	6.78132	1.93421	5.44703	4.61216	4.2188	0.920435	4.4087	2.078	1.10966	5.37735	9.2965	6.49116	4.38961
ENSG00000087495.17	PHACTR3	94.9385	67.6974	117.656	113.767	105.47	146.349	52.0227	36.3651	69.9086	94.6414	45.4496	71.4027	84.639
ENSG00000251201.8	TMED7-TICAM2	0	0	1.08941	0.768694	2.1094	2.7613	2.64522	1.039	0	2.15094	5.16472	9.73673	2.28879
ENSG00000258565.1	BLZF2P	3.87504	2.90132	11.9835	7.68694	5.27351	2.7613	6.17218	6.23401	5.54831	9.67923	9.2965	15.146	7.21315
ENSG00000158014.15	SLC30A2	5.81256	0	3.26822	2.30608	2.1094	0	0	1.039	0	4.30188	6.19767	4.32744	2.44685
ENSG00000287570.1	AL035447.1	31.0003	23.2105	10.8941	22.2921	22.1487	35.8969	16.7531	6.23401	19.9739	32.2641	11.3624	25.9646	21.4996
ENSG00000188981.11	MSANTD1	7.75009	6.76974	11.9835	9.99302	5.27351	1.84087	10.5809	10.39	3.32898	12.9056	19.6259	10.8186	9.27173
ENSG00000111291.8	GPRC5D	29.0628	32.8816	27.2351	26.1356	16.8752	34.0561	26.4522	21.819	17.7546	19.3585	37.186	36.7832	27.1333
ENSG00000258947.7	TUBB3	73.6258	43.5198	50.1127	92.2433	64.3368	50.6239	80.2384	51.9501	69.9086	118.302	65.0755	83.3032	70.27
ENSG00000138356.14	AOX1	22.2815	8.70395	20.6987	9.22433	9.49231	24.8517	23.807	7.27301	11.0966	27.9622	16.5271	24.8828	17.2334
ENSG00000215414.4	PSMA6P1	2.90628	14.5066	3.26822	10.7617	12.6564	3.68174	4.4087	8.31201	7.76763	17.2075	10.3294	11.9004	8.97556
ENSG00000100385.14	IL2RB	2.90628	1.93421	2.17881	3.07478	5.27351	4.60217	1.76348	1.039	3.32898	1.07547	7.23061	10.8186	3.76882
ENSG00000280639.1	LINC02204	0	1.93421	0	2.30608	1.0547	1.84087	7.93566	3.117	5.54831	12.9056	11.3624	7.57301	4.63149
ENSG00000267213.4	AC007773.1	19.3752	21.2763	25.0563	26.9043	21.094	28.5335	11.4626	20.78	22.1932	24.7358	29.9554	21.6372	22.7503
ENSG00000269836.1	AC020913.3	18.4064	14.5066	3.26822	9.22433	13.7111	8.28391	7.05392	11.429	13.3159	19.3585	19.6259	12.9823	12.5972
ENSG00000207607.3	MIR200A	16.4689	16.4408	8.71525	17.68	12.6564	10.1248	3.52696	8.31201	14.4256	15.0566	13.4283	15.146	12.6651
ENSG00000278385.1	AC121338.2	36.8129	49.3224	43.5762	46.1216	37.9692	44.1809	20.28	24.936	33.2898	23.6603	41.3178	41.1106	36.8815
ENSG00000259515.1	AL117209.1	41.6567	19.3421	28.3245	29.2104	23.2034	23.0109	28.2157	22.858	21.0836	31.1886	43.3837	25.9646	28.1202
ENSG00000126861.5	OMG	10.6564	5.80264	9.80465	6.14955	2.1094	9.20435	4.4087	7.27301	5.54831	5.37735	13.4283	14.0642	7.8189
ENSG00000130173.13	ANGPTL8	6.78132	10.6382	6.53643	19.2173	6.32821	5.52261	2.64522	9.35102	3.32898	16.132	11.3624	5.4093	8.60442
ENSG00000260855.1	AL591848.4	11.6251	11.6053	15.2517	6.14955	11.6017	10.1248	10.5809	18.702	13.3159	25.8113	14.4612	22.719	14.329
ENSG00000279901.1	AC092117.2	22.2815	17.4079	7.62584	8.45563	14.7658	17.4883	12.3444	12.468	4.43864	17.2075	16.5271	15.146	13.8464
ENSG00000262503.1	AC027763.1	77.5008	48.3553	32.6822	46.8903	43.2428	35.8969	77.5932	52.9891	65.47	83.8867	76.4379	95.2036	61.3457
ENSG00000223534.1	HLA-DQB1-AS1	1.93752	3.86842	0	0.768694	1.0547	0	2.64522	3.117	0	7.52829	9.2965	3.24558	2.78849
ENSG00000280067.1	AC023818.1	41.6567	17.4079	38.1292	27.673	27.4222	24.8517	21.1618	32.209	15.5352	16.132	38.2189	46.52	28.9098
ENSG00000254340.2	AC022784.5	0.968761	2.90132	2.17881	0.768694	4.2188	0.920435	4.4087	1.039	1.10966	8.60376	8.26355	3.24558	3.21892
ENSG00000207590.1	MIR215	0.968761	3.86842	1.08941	0.768694	3.1641	0	0	1.039	1.10966	8.60376	2.06589	4.32744	2.25043
ENSG00000162772.17	ATF3	262.534	171.178	319.196	311.321	171.916	316.63	1168.31	894.58	1156.27	1438.98	1119.71	1576.27	742.241
ENSG00000227885.3	AL590652.1	62.0007	64.7961	79.5266	42.2782	74.8838	64.4304	52.9044	39.4821	44.3864	55.9245	61.9767	60.5841	58.5978
ENSG00000161643.12	SIGLEC16	2.90628	3.86842	1.08941	2.30608	1.0547	0	0.881741	2.078	2.21932	4.30188	5.16472	7.57301	2.78696
ENSG00000138115.14	CYP2C8	3.87504	3.86842	5.44703	3.07478	9.49231	4.60217	0	3.117	3.32898	8.60376	6.19767	4.32744	4.66122
ENSG00000237977.1	EIF4HP2	0.968761	0.967106	3.26822	11.5304	5.27351	7.36348	3.52696	3.117	2.21932	7.52829	7.23061	6.49116	4.95707
ENSG00000230185.5	C9orf147	35.8441	23.2105	23.9669	24.5982	22.1487	30.3743	40.5601	20.78	8.87729	38.7169	25.8236	38.9469	27.8206
ENSG00000225031.1	EIF4BP7	17.4377	15.4737	11.9835	14.6052	27.4222	14.727	14.9896	19.741	16.6449	27.9622	24.7907	20.5553	18.8611
ENSG00000186868.15	MAPT	25.1878	16.4408	25.0563	21.5234	17.9299	18.4087	12.3444	13.507	21.0836	25.8113	20.6589	20.5553	19.8756
ENSG00000260495.1	AC009148.1	27.1253	23.2105	17.4305	16.1426	23.2034	11.0452	17.6348	13.507	17.7546	23.6603	22.7248	23.8009	19.77
ENSG00000235660.2	LINC00345	9.68761	10.6382	6.53643	3.84347	12.6564	11.0452	5.29044	7.27301	13.3159	9.67923	15.4942	18.3916	10.321
ENSG00000100290.3	BIK	559.944	618.948	533.809	678.757	710.869	585.396	575.777	543.398	571.475	748.527	709.633	602.596	619.927
ENSG00000080493.17	SLC4A4	52.3131	44.4869	69.722	63.0329	65.3915	48.783	16.7531	18.702	22.1932	21.5094	20.6589	38.9469	40.2077
ENSG00000236432.8	MFF-DT	19.3752	10.6382	10.8941	13.0678	9.49231	10.1248	6.17218	4.15601	9.98695	10.7547	10.3294	14.0642	10.7546
ENSG00000270062.1	AL606834.2	55.2194	43.5198	62.0961	58.4207	48.5162	46.9422	40.5601	38.4431	39.9478	48.3962	49.5813	56.2567	48.9916
ENSG00000255967.1	HADHAP2	1.93752	0.967106	1.08941	0.768694	3.1641	0	0	0	0	3.22641	3.09883	5.4093	1.63845
ENSG00000180616.9	SSTR2	47.4693	22.2434	26.1457	40.7408	31.641	29.4539	57.3131	36.3651	36.6188	58.0754	53.7131	61.666	41.7871
ENSG00000162344.4	FGF19	30.0316	12.5724	22.8775	33.8225	26.3675	25.7722	29.0974	20.78	8.87729	44.0943	19.6259	24.8828	24.9001
ENSG00000234750.1	AC012618.2	22.2815	15.4737	11.9835	13.0678	30.5863	8.28391	12.3444	12.468	8.87729	18.283	16.5271	19.4735	15.8042
ENSG00000116852.14	KIF21B	87.1885	85.1053	69.722	118.379	76.9932	110.452	74.9479	37.4041	56.5927	107.547	47.5154	70.3208	78.514
ENSG00000042062.13	RIPOR3	12.5939	11.6053	5.44703	10.7617	5.27351	5.52261	6.17218	1.039	12.2063	19.3585	4.13178	16.2279	9.19497
ENSG00000225193.5	RPS12P26	12.5939	20.3092	13.0729	18.4487	32.6957	20.2496	16.7531	18.702	15.5352	32.2641	22.7248	18.3916	20.1451
ENSG00000138639.18	ARHGAP24	17.4377	13.5395	14.1623	17.68	23.2034	20.2496	6.17218	15.585	6.65796	9.67923	20.6589	15.146	15.0143
ENSG00000161011.20	SQSTM1	8460.19	8753.28	9130.31	10443.5	9470.16	11465.9	7372.23	6594.54	7636.69	9317.87	7978.46	8880.98	8792
ENSG00000162888.4	C1orf147	26.1565	10.6382	6.53643	26.1356	30.5863	17.4883	20.28	14.546	9.98695	19.3585	38.2189	14.0642	19.4997
ENSG00000225889.8	AC012368.1	7.75009	6.76974	5.44703	8.45563	7.38291	7.36348	0.881741	2.078	1.10966	7.52829	2.06589	5.4093	5.18681
ENSG00000257803.2	AC010200.1	9.68761	4.83553	4.35762	5.38086	9.49231	9.20435	7.05392	2.078	1.10966	15.0566	9.2965	2.16372	6.64306
ENSG00000283072.3	AL158175.1	19.3752	23.2105	19.6093	22.2921	27.4222	14.727	7.05392	2.078	4.43864	10.7547	4.13178	12.9823	14.0063
ENSG00000166896.9	ATP23	211.19	235.007	254.921	235.22	251.019	278.892	242.479	204.683	239.687	269.943	280.961	289.938	249.495
ENSG00000268970.1	AC022150.2	8.71885	6.76974	0	13.0678	7.38291	0.920435	5.29044	7.27301	5.54831	18.283	12.3953	8.65487	7.85872
ENSG00000260671.2	AC010536.2	105.595	40.6185	54.4703	86.0937	54.8445	41.4196	69.6575	55.0671	28.8512	65.6037	63.0096	84.385	62.468
ENSG00000176919.13	C8G	80.4071	74.4672	70.8114	54.5773	53.7898	27.613	59.9584	48.8331	64.3603	67.7546	74.372	80.0576	63.0835
ENSG00000274021.1	AC024909.1	58.1256	36.75	50.1127	51.5025	31.641	23.9313	33.5061	38.4431	31.0705	33.3396	55.779	49.7655	41.1639
ENSG00000265321.1	MIR4263	10.6564	11.6053	8.71525	11.5304	7.38291	15.6474	8.81741	6.23401	24.4125	22.5849	20.6589	17.3098	13.7963
ENSG00000139318.8	DUSP6	2629.22	2255.29	3115.7	3154.72	3331.8	4025.98	2972.35	2448.93	2714.23	3138.22	3340.54	3434.9	3046.82
ENSG00000185633.10	NDUFA4L2	73.6258	84.1382	77.3478	77.6381	64.3368	77.3165	68.7758	60.2621	74.3473	87.1131	85.7344	82.2213	76.0714
ENSG00000265939.1	UBE2CP2	4.8438	3.86842	4.35762	7.68694	2.1094	0.920435	6.17218	1.039	4.43864	7.52829	8.26355	10.8186	5.17057
ENSG00000064989.13	CALCRL	1.93752	2.90132	0	0	0	1.84087	9.69914	15.585	9.98695	16.132	20.6589	17.3098	8.00429
ENSG00000286614.1	AL589182.3	12.5939	6.76974	8.71525	6.14955	11.6017	10.1248	4.4087	13.507	5.54831	17.2075	7.23061	16.2279	10.0071
ENSG00000273243.1	Z82243.1	60.0632	47.3882	37.0398	46.8903	29.5316	51.5443	57.3131	39.4821	42.1671	59.1509	52.6802	70.3208	49.4643
ENSG00000244425.3	RN7SL268P	19.3752	8.70395	15.2517	22.2921	20.0393	28.5335	14.1078	13.507	19.9739	24.7358	22.7248	20.5553	19.15
ENSG00000105855.10	ITGB8	3445.88	2776.56	4122.31	3655.91	3634.5	4257.93	2467.11	2176.71	2583.29	2647.81	2672.23	3522.53	3163.56
ENSG00000229154.2	KCNQ5-AS1	5.81256	3.86842	8.71525	9.22433	4.2188	1.84087	4.4087	1.039	1.10966	11.8302	2.06589	7.57301	5.14222
ENSG00000228816.1	AK3P5	11.6251	1.93421	6.53643	12.2991	3.1641	3.68174	2.64522	7.27301	5.54831	12.9056	2.06589	21.6372	7.60966
ENSG00000181652.19	ATG9B	11.6251	6.76974	6.53643	6.14955	7.38291	3.68174	3.52696	4.15601	3.32898	10.7547	5.16472	7.57301	6.38749
ENSG00000221230.1	MIR548L	3.87504	2.90132	5.44703	6.91825	6.32821	4.60217	0	10.39	3.32898	11.8302	7.23061	10.8186	6.1392
ENSG00000284624.1	AC092902.4	8.71885	1.93421	2.17881	6.14955	2.1094	2.7613	2.64522	0	2.21932	4.30188	5.16472	8.65487	3.90318
ENSG00000229591.1	AC006017.1	4.8438	0.967106	5.44703	2.30608	1.0547	3.68174	0	2.078	0	3.22641	5.16472	5.4093	2.84824
ENSG00000175130.7	MARCKSL1	1845.49	2301.71	2296.47	2362.97	2418.43	2770.51	3739.46	3943.01	4321.02	4986.95	4771.17	4768.84	3377.17
ENSG00000161835.11	TAMALIN	14.5314	18.375	18.5199	14.6052	12.6564	11.9657	26.4522	20.78	12.2063	35.4905	27.8895	20.5553	19.5023
ENSG00000227008.2	AL009174.1	8.71885	14.5066	7.62584	15.3739	8.43761	13.8065	11.4626	4.15601	9.98695	10.7547	17.5601	14.0642	11.3711
ENSG00000260367.2	AC109460.1	35.8441	28.0461	32.6822	33.0538	31.641	35.8969	24.6887	21.819	21.0836	30.1132	23.7577	37.8651	29.7076
ENSG00000261000.1	AC244034.2	0.968761	0	1.08941	1.53739	1.0547	1.84087	1.76348	1.039	2.21932	8.60376	7.23061	1.08186	2.3691
ENSG00000183032.12	SLC25A21	46.5005	64.7961	55.5597	39.9721	49.571	51.5443	41.4418	33.248	49.9347	47.3207	65.0755	48.6837	49.4707
ENSG00000268584.1	AC073389.1	31.9691	36.75	33.7716	41.5095	27.4222	27.613	34.3879	27.014	31.0705	44.0943	33.0542	45.4381	34.5079
ENSG00000050820.17	BCAR1	7862.46	8146.9	8831.81	9337.33	8858.43	10053	10853.3	9838.31	11856.7	13227.2	12110.2	13966.8	10411.9
ENSG00000287382.1	AC110611.2	0	1.93421	2.17881	2.30608	0	0.920435	7.05392	3.117	6.65796	5.37735	6.19767	22.719	4.87187
ENSG00000234776.5	C11orf94	19.3752	22.2434	8.71525	19.2173	4.2188	11.9657	14.9896	11.429	7.76763	18.283	17.5601	19.4735	14.6032
ENSG00000184163.3	C1QTNF12	70.7195	31.9145	38.1292	39.9721	24.2581	25.7722	34.3879	28.053	35.5091	55.9245	35.1201	42.1925	38.4961
ENSG00000207445.1	SNORD15B	23.2503	26.1119	46.8444	34.5912	33.7504	7.36348	32.6244	14.546	19.9739	20.4339	32.0213	51.9293	28.62
ENSG00000278341.1	AC138028.6	103.657	49.3224	43.5762	84.5563	78.0479	57.9874	80.2384	61.3011	62.141	105.396	79.5367	81.1394	73.9084
ENSG00000196284.17	SUPT3H	187.94	183.75	205.898	188.33	197.229	222.745	198.392	172.474	226.371	202.188	263.401	266.137	209.571
ENSG00000129167.9	TPH1	16.4689	18.375	14.1623	19.2173	16.8752	10.1248	14.9896	8.31201	6.65796	17.2075	19.6259	10.8186	14.4029
ENSG00000105988.6	NHP2P1	0.968761	3.86842	1.08941	3.07478	6.32821	0	0.881741	1.039	1.10966	2.15094	6.19767	7.57301	2.8568
ENSG00000253304.2	TMEM200B	44.563	48.3553	67.5431	43.0469	32.6957	39.5787	32.6244	33.248	34.3995	48.3962	37.186	45.4381	42.2562
ENSG00000260798.1	AC099314.1	1.93752	3.86842	0	5.38086	3.1641	0.920435	0.881741	2.078	0	8.60376	7.23061	1.08186	2.92894
ENSG00000215022.7	AL008729.1	18.4064	14.5066	13.0729	19.2173	17.9299	7.36348	20.28	10.39	7.76763	17.2075	17.5601	24.8828	15.7154
ENSG00000245680.10	ZNF585B	8.71885	19.3421	28.3245	15.3739	22.1487	8.28391	11.4626	6.23401	13.3159	22.5849	15.4942	12.9823	15.3555
ENSG00000223284.1	RNU6-195P	1.93752	6.76974	4.35762	3.07478	2.1094	1.84087	3.52696	1.039	9.98695	8.60376	6.19767	15.146	5.38253
ENSG00000237781.3	ADAMTSL4-AS2	13.5626	23.2105	11.9835	6.14955	7.38291	21.17	11.4626	8.31201	11.0966	9.67923	19.6259	21.6372	13.7727
ENSG00000236565.3	HNRNPA3P5	17.4377	32.8816	23.9669	30.7478	28.4769	14.727	19.3983	19.741	32.1802	31.1886	40.2848	27.0465	26.5064
ENSG00000260144.1	AC100827.2	3.87504	7.73685	7.62584	2.30608	2.1094	1.84087	3.52696	3.117	1.10966	8.60376	11.3624	1.08186	4.52464
ENSG00000170092.14	SPDYE5	72.657	45.454	47.9338	59.9581	56.9539	57.0669	59.9584	57.1451	61.0314	67.7546	82.6355	74.6483	61.9331
ENSG00000279530.2	AC092881.1	42.6255	19.3421	16.3411	40.7408	27.4222	18.4087	20.28	22.858	25.5222	37.6415	21.6918	38.9469	27.6517
ENSG00000278615.5	C11orf98	5.81256	8.70395	8.71525	2.30608	5.27351	2.7613	3.52696	2.078	7.76763	10.7547	10.3294	5.4093	6.11989
ENSG00000241741.1	RPL7AP30	9.68761	4.83553	3.26822	9.22433	4.2188	4.60217	8.81741	5.19501	6.65796	9.67923	15.4942	10.8186	7.70825
ENSG00000224550.1	AC114491.1	6.78132	2.90132	1.08941	1.53739	6.32821	2.7613	0.881741	2.078	0	6.45282	3.09883	5.4093	3.27664
ENSG00000171649.12	ZIK1	2.90628	0.967106	3.26822	6.14955	10.547	0.920435	0	2.078	3.32898	6.45282	4.13178	8.65487	4.11709
ENSG00000105419.18	MEIS3	24.219	39.6514	29.4139	45.3529	42.188	46.9422	39.6783	21.819	16.6449	40.8679	33.0542	33.5376	34.4475
ENSG00000231884.1	NDUFB1P1	2.90628	0	1.08941	1.53739	3.1641	1.84087	2.64522	3.117	3.32898	9.67923	7.23061	4.32744	3.40554
ENSG00000227300.12	KRT16P2	31.0003	66.7303	27.2351	14.6052	34.8051	26.6926	14.9896	4.15601	6.65796	18.283	23.7577	6.49116	22.9503
ENSG00000286366.1	AC005052.2	22.2815	17.4079	16.3411	20.7547	13.7111	11.9657	13.2261	17.663	18.8642	17.2075	24.7907	28.1283	18.5285
ENSG00000108448.21	TRIM16L	5516.12	6318.1	7196.61	6782.19	7825.88	8737.69	3910.52	4057.3	4981.27	4479.33	5569.64	5674.35	5920.75
ENSG00000261220.2	AC103706.1	79.4384	67.6974	103.493	61.4955	66.4462	49.7035	69.6575	78.9641	83.2246	81.7357	106.393	101.695	79.162
ENSG00000160870.14	CYP3A7	1.93752	8.70395	5.44703	9.99302	3.1641	2.7613	7.05392	3.117	1.10966	13.9811	9.2965	4.32744	5.90771
ENSG00000272800.3	AC021851.1	22.2815	23.2105	14.1623	27.673	9.49231	22.0904	21.1618	17.663	11.0966	15.0566	25.8236	33.5376	20.2708
ENSG00000257086.1	AP001453.3	52.3131	73.5001	57.7385	59.9581	60.118	48.783	46.7323	59.2231	48.8251	80.6603	58.8778	57.3385	58.6723
ENSG00000145819.18	ARHGAP26	737.227	964.205	822.501	759.47	1056.81	1013.4	592.53	762.627	715.731	716.263	948.243	861.16	829.18
ENSG00000283445.1	AL136985.3	35.8441	24.1776	22.8775	23.0608	34.8051	26.6926	11.4626	29.0921	13.3159	27.9622	21.6918	27.0465	24.8358
ENSG00000030304.14	MUSK	8.71885	4.83553	2.17881	10.7617	3.1641	6.44304	1.76348	7.27301	1.10966	13.9811	4.13178	7.57301	5.99451
ENSG00000213073.4	AL353625.1	35.8441	29.0132	33.7716	33.8225	31.641	24.8517	53.7862	44.6771	49.9347	60.2263	50.6143	78.9757	43.9299
ENSG00000273888.1	FRMD6-AS1	155.002	87.0395	127.46	151.433	120.236	84.68	108.454	98.7052	95.4308	141.962	100.196	141.724	117.693
ENSG00000254791.1	FAR1-IT1	13.5626	9.67106	2.17881	10.7617	8.43761	0	5.29044	19.741	7.76763	19.3585	21.6918	18.3916	11.4044
ENSG00000165474.8	GJB2	69.7508	74.4672	46.8444	81.4816	110.744	85.6004	88.174	64.4181	53.2637	84.9621	95.0309	82.2213	78.0798
ENSG00000128016.7	ZFP36	433.036	503.862	483.696	524.249	537.898	601.964	950.516	1227.06	1142.95	1249.7	1434.76	1319.87	867.463
ENSG00000267724.1	AC012254.3	15.5002	5.80264	9.80465	11.5304	14.7658	10.1248	7.93566	17.663	5.54831	11.8302	14.4612	23.8009	12.3973
ENSG00000266189.1	MIR3186	10.6564	11.6053	5.44703	9.22433	3.1641	5.52261	5.29044	4.15601	0	3.22641	12.3953	8.65487	6.6119
ENSG00000115267.8	IFIH1	336.16	501.928	368.219	408.176	541.062	509	1646.21	2028.13	1451.44	1992.85	2318.96	1928.95	1169.26
ENSG00000252877.1	RNA5SP312	6.78132	8.70395	5.44703	8.45563	1.0547	3.68174	2.64522	1.039	3.32898	6.45282	6.19767	6.49116	5.02327
ENSG00000204528.3	PSORS1C3	93.001	93.8093	62.0961	83.7876	100.197	85.6004	66.1305	62.3401	71.0183	79.5848	86.7673	83.3032	80.6363
ENSG00000236242.1	MYO16-AS1	18.4064	18.375	30.5034	29.9791	24.2581	23.0109	10.5809	17.663	8.87729	17.2075	13.4283	24.8828	19.7644
ENSG00000200924.1	RNU6-1048P	7.75009	14.5066	7.62584	7.68694	7.38291	4.60217	4.4087	4.15601	4.43864	5.37735	9.2965	10.8186	7.33753
ENSG00000248932.6	AC046134.2	69.7508	47.3882	53.3809	63.0329	67.5009	53.3852	49.3775	45.7161	52.1541	82.8112	47.5154	58.4204	57.5361
ENSG00000285518.1	AC004900.1	2.90628	2.90132	3.26822	6.14955	4.2188	4.60217	5.29044	2.078	2.21932	8.60376	5.16472	7.57301	4.5813
ENSG00000196104.11	SPOCK3	0	0.967106	3.26822	4.61216	1.0547	1.84087	0.881741	1.039	4.43864	3.22641	4.13178	12.9823	3.20358
ENSG00000003402.20	CFLAR	662.632	893.606	822.501	737.946	960.833	954.491	893.203	1082.64	1050.85	1144.3	1277.75	1243.06	976.984
ENSG00000171236.10	LRG1	122.064	382.974	209.166	162.963	365.981	229.188	195.746	363.651	168.668	252.736	515.439	319.149	273.977
ENSG00000273209.1	AC069148.1	4.8438	6.76974	5.44703	3.84347	7.38291	5.52261	1.76348	0	2.21932	8.60376	3.09883	3.24558	4.39504
ENSG00000267082.1	AC011472.1	30.0316	20.3092	16.3411	14.6052	15.8205	10.1248	19.3983	17.663	8.87729	19.3585	18.593	29.2102	18.3611
ENSG00000226928.1	RPS14P4	3.87504	9.67106	2.17881	1.53739	1.0547	1.84087	5.29044	5.19501	5.54831	9.67923	12.3953	7.57301	5.4866
ENSG00000226706.1	AL161452.1	67.8132	64.7961	53.3809	63.0329	53.7898	39.5787	48.4957	48.8331	55.483	74.2074	46.4825	74.6483	57.5451
ENSG00000287378.1	AC129803.1	2.90628	0.967106	3.26822	3.84347	1.0547	0.920435	0	1.039	0	2.15094	5.16472	4.32744	2.13686
ENSG00000129158.11	SERGEF	248.971	277.559	274.53	293.641	348.051	242.995	268.049	262.867	267.428	330.169	306.784	332.131	287.765
ENSG00000125531.7	FNDC11	47.4693	30.9474	38.1292	72.2572	36.9145	19.3291	39.6783	23.897	28.8512	56.9999	28.9224	45.4381	39.0695
ENSG00000163746.11	PLSCR2	2.90628	0.967106	0	0	1.0547	0	3.52696	3.117	2.21932	4.30188	4.13178	14.0642	3.0241
ENSG00000239280.1	AC108693.1	8.71885	3.86842	7.62584	16.1426	9.49231	9.20435	6.17218	7.27301	5.54831	12.9056	12.3953	7.57301	8.90999
ENSG00000100365.16	NCF4	0.968761	0	0	0	0	0	2.64522	4.15601	4.43864	6.45282	11.3624	6.49116	3.04292
ENSG00000175573.7	C11orf68	1341.73	1140.22	1263.71	1531.24	1109.55	1277.56	1250.31	917.438	1137.4	1516.41	1209.58	1284.17	1248.28
ENSG00000282885.2	AL627171.2	40.688	45.454	49.0233	48.4277	37.9692	42.34	21.1618	39.4821	22.1932	43.0188	33.0542	33.5376	38.0292
ENSG00000151164.18	RAD9B	20.344	19.3421	26.1457	15.3739	25.3128	25.7722	7.05392	31.17	15.5352	13.9811	25.8236	41.1106	22.2471
ENSG00000256894.1	AC022509.3	65.8757	74.4672	69.722	66.1077	85.4308	105.85	42.3235	32.209	45.4961	51.6226	47.5154	55.1748	61.8162
ENSG00000279432.1	AC015799.1	43.5942	14.5066	16.3411	19.2173	21.094	12.8861	14.1078	10.39	13.3159	30.1132	8.26355	22.719	18.8791
ENSG00000226360.5	RPL10AP6	33.9066	31.9145	25.0563	20.7547	17.9299	23.0109	26.4522	22.858	26.6319	41.9433	33.0542	25.9646	27.4564
ENSG00000127325.19	BEST3	0.968761	0	0	2.30608	0	0	8.81741	2.078	7.76763	15.0566	10.3294	9.73673	4.75505
ENSG00000260409.1	AC012414.4	20.344	4.83553	14.1623	6.91825	4.2188	3.68174	21.1618	7.27301	3.32898	21.5094	10.3294	23.8009	11.797
ENSG00000214700.5	C12orf71	0.968761	2.90132	0	0.768694	2.1094	0	0.881741	0	3.32898	3.22641	6.19767	7.57301	2.32967
ENSG00000229901.1	FOXO6-AS1	12.5939	10.6382	27.2351	14.6052	15.8205	7.36348	7.93566	8.31201	4.43864	13.9811	9.2965	12.9823	12.1002
ENSG00000205959.4	AC105345.1	7.75009	3.86842	1.08941	6.91825	8.43761	8.28391	9.69914	1.039	0	12.9056	3.09883	14.0642	6.42954
ENSG00000181649.8	PHLDA2	2082.84	2682.75	2571	2540.53	2908.87	3306.2	2278.42	2558.02	2848.5	3150.05	3029.63	3082.22	2753.25
ENSG00000279549.1	AP000437.1	7.75009	4.83553	2.17881	9.99302	7.38291	3.68174	7.93566	3.117	2.21932	17.2075	6.19767	5.4093	6.49238
ENSG00000253616.5	AC107959.3	12.5939	11.6053	21.7881	19.2173	18.9846	23.9313	9.69914	0	7.76763	8.60376	16.5271	8.65487	13.2811
ENSG00000267980.1	AC007292.1	30.0316	22.2434	21.7881	20.7547	18.9846	14.727	22.9252	12.468	17.7546	19.3585	23.7577	31.3739	21.3473
ENSG00000255355.1	AP000640.2	2.90628	0.967106	0	0.768694	1.0547	1.84087	0	2.078	0	4.30188	7.23061	2.16372	1.94266
ENSG00000231024.1	AC092431.1	0.968761	0	1.08941	0	1.0547	0	0.881741	1.039	0	6.45282	2.06589	4.32744	1.48998
ENSG00000243199.1	AC115223.1	198.596	193.421	188.467	241.37	198.284	109.532	181.638	183.903	211.945	263.49	217.951	233.682	201.857
ENSG00000266473.1	AC007448.4	5.81256	13.5395	10.8941	19.2173	11.6017	8.28391	4.4087	9.35102	0	13.9811	12.3953	4.32744	9.48439
ENSG00000198959.12	TGM2	132.72	31.9145	112.209	172.187	97.0325	167.519	200.155	105.978	160.901	280.698	163.205	229.354	154.489
ENSG00000279583.1	AC009086.2	15.5002	23.2105	27.2351	17.68	18.9846	21.17	12.3444	20.78	19.9739	25.8113	27.8895	19.4735	20.8377
ENSG00000285852.1	AL353147.1	4.8438	6.76974	10.8941	7.68694	6.32821	10.1248	1.76348	8.31201	1.10966	7.52829	10.3294	6.49116	6.84846
ENSG00000104760.17	FGL1	18.4064	3.86842	4.35762	10.7617	4.2188	2.7613	4.4087	2.078	4.43864	8.60376	12.3953	5.4093	6.80901
ENSG00000287691.1	AL031602.2	18.4064	18.375	11.9835	30.7478	16.8752	35.8969	79.3566	81.0421	85.4439	76.3584	97.0968	136.314	57.3247
ENSG00000270112.4	AC090241.2	2.90628	0	3.26822	9.22433	5.27351	10.1248	2.64522	4.15601	2.21932	9.67923	10.3294	2.16372	5.16584
ENSG00000279392.1	AL158801.5	6.78132	4.83553	5.44703	4.61216	9.49231	9.20435	6.17218	8.31201	5.54831	18.283	12.3953	4.32744	7.95091
ENSG00000224321.1	RPL12P14	9.68761	9.67106	10.8941	6.14955	15.8205	12.8861	6.17218	5.19501	4.43864	9.67923	7.23061	11.9004	9.14375
ENSG00000230897.1	RPS18P12	9.68761	5.80264	8.71525	6.14955	11.6017	10.1248	4.4087	5.19501	11.0966	10.7547	7.23061	17.3098	9.00641
ENSG00000234546.4	LNCTAM34A	76.5321	58.0264	56.6491	50.7338	52.7351	37.7378	52.9044	42.5991	36.6188	61.3018	64.0426	44.3562	52.8531
ENSG00000272717.1	AC112236.2	3.87504	4.83553	8.71525	9.99302	14.7658	4.60217	6.17218	2.078	2.21932	17.2075	4.13178	4.32744	6.91026
ENSG00000168899.5	VAMP5	25.1878	26.1119	22.8775	30.7478	29.5316	23.0109	36.1514	35.3261	27.7415	48.3962	43.3837	36.7832	32.1041
ENSG00000124143.10	ARHGAP40	10.6564	9.67106	13.0729	8.45563	22.1487	18.4087	3.52696	0	1.10966	6.45282	5.16472	4.32744	8.58291
ENSG00000214975.4	PPIAP29	70.7195	22.2434	45.755	25.3669	26.3675	40.4991	14.9896	30.131	26.6319	32.2641	27.8895	41.1106	33.664
ENSG00000259556.2	AC090971.4	24.219	37.7171	30.5034	47.659	36.9145	39.5787	34.3879	25.975	29.9608	43.0188	33.0542	42.1925	35.4318
ENSG00000243738.3	RN7SL181P	3.87504	9.67106	10.8941	12.2991	5.27351	8.28391	11.4626	12.468	3.32898	16.132	12.3953	16.2279	10.1926
ENSG00000125631.7	HTR5BP	7.75009	3.86842	1.08941	7.68694	7.38291	2.7613	3.52696	3.117	7.76763	12.9056	3.09883	14.0642	6.25161
ENSG00000272079.2	AC004233.2	145.314	99.6119	119.835	138.365	110.744	91.123	114.626	71.6911	87.6632	125.83	92.965	125.496	110.272
ENSG00000236065.2	AL020995.1	3.87504	0.967106	7.62584	2.30608	1.0547	0.920435	1.76348	3.117	1.10966	4.30188	3.09883	10.8186	3.41322
ENSG00000078053.17	AMPH	10.6564	8.70395	5.44703	3.84347	10.547	15.6474	4.4087	9.35102	13.3159	10.7547	19.6259	14.0642	10.5305
ENSG00000259642.2	ST20-AS1	89.126	81.2369	86.0631	86.8624	94.9231	75.4756	70.5392	64.4181	89.8825	84.9621	87.8003	104.94	84.6858
ENSG00000250848.1	AC021087.2	22.2815	14.5066	20.6987	18.4487	15.8205	11.9657	16.7531	12.468	12.2063	35.4905	12.3953	14.0642	17.2582
ENSG00000278192.1	AL118505.1	115.282	107.349	142.712	86.0937	105.47	133.463	116.39	99.7442	97.6502	117.226	122.92	148.215	116.043
ENSG00000167771.6	RCOR2	20.344	24.1776	14.1623	17.68	29.5316	19.3291	10.5809	13.507	11.0966	20.4339	19.6259	11.9004	17.6975
ENSG00000201772.1	SNORA5C	44.563	50.2895	61.0067	52.2712	42.188	22.0904	28.2157	44.6771	48.8251	60.2263	49.5813	48.6837	46.0515
ENSG00000152503.9	TRIM36	26.1565	19.3421	20.6987	27.673	16.8752	30.3743	22.0435	17.663	26.6319	34.4151	23.7577	31.3739	24.7504
ENSG00000178404.10	CEP295NL	17.4377	10.6382	13.0729	20.7547	1.0547	6.44304	8.81741	5.19501	2.21932	9.67923	11.3624	14.0642	10.0616
ENSG00000275709.1	AC090527.4	3.87504	5.80264	4.35762	2.30608	4.2188	10.1248	4.4087	3.117	4.43864	10.7547	6.19767	7.57301	5.59789
ENSG00000258730.1	ITPK1-AS1	12.5939	3.86842	4.35762	6.91825	4.2188	13.8065	5.29044	5.19501	7.76763	12.9056	10.3294	9.73673	8.08237
ENSG00000234773.7	AC012618.3	0.968761	0.967106	0	1.53739	1.0547	0	1.76348	2.078	1.10966	11.8302	1.03294	4.32744	2.22247
ENSG00000286492.1	AC117509.1	9.68761	2.90132	8.71525	5.38086	8.43761	5.52261	0.881741	0	0	1.07547	4.13178	6.49116	4.43545
ENSG00000269321.1	AC011466.2	0	4.83553	5.44703	3.84347	4.2188	0.920435	0	3.117	0	10.7547	2.06589	5.4093	3.38435
ENSG00000258640.3	RPL21P5	3.87504	0.967106	2.17881	2.30608	0	0.920435	0	0	1.10966	4.30188	5.16472	2.16372	1.91562
ENSG00000135423.13	GLS2	13.5626	19.3421	22.8775	7.68694	14.7658	13.8065	7.93566	10.39	2.21932	18.283	16.5271	3.24558	12.5535
ENSG00000286158.1	AL034548.2	15.5002	5.80264	21.7881	14.6052	4.2188	15.6474	3.52696	9.35102	7.76763	13.9811	10.3294	12.9823	11.2917
ENSG00000139289.13	PHLDA1	4732.4	4738.82	6499.39	5682.95	5760.78	7567.81	5192.57	4625.64	5849.02	6288.27	5929.1	6675.07	5795.15
ENSG00000254616.1	AP001775.1	0.968761	2.90132	0	0	2.1094	0.920435	0	0	2.21932	9.67923	1.03294	5.4093	2.10339
ENSG00000278771.1	RN7SL3	8.71885	0	2.17881	3.84347	4.2188	0.920435	1.76348	1.039	2.21932	11.8302	4.13178	3.24558	3.67581
ENSG00000071246.11	VASH1	64.907	46.4211	46.8444	53.0399	49.571	54.3056	37.9148	56.1061	41.0575	59.1509	36.1531	78.9757	52.0373
ENSG00000109220.11	CHIC2	286.753	269.823	216.792	272.886	244.691	277.051	305.082	282.608	272.977	380.716	323.312	334.295	288.915
ENSG00000212296.1	SNORD72	14.5314	3.86842	15.2517	23.0608	10.547	8.28391	7.05392	6.23401	7.76763	13.9811	13.4283	9.73673	11.1454
ENSG00000266903.2	AC243964.3	13.5626	4.83553	10.8941	10.7617	8.43761	5.52261	11.4626	10.39	13.3159	16.132	15.4942	20.5553	11.7804
ENSG00000227262.3	HCG4B	21.3127	5.80264	10.8941	18.4487	16.8752	0.920435	17.6348	13.507	18.8642	24.7358	23.7577	30.2921	16.9204
ENSG00000091073.19	DTX2	979.417	990.317	885.687	1129.21	1056.81	1090.71	847.353	716.911	745.692	981.904	921.386	860.078	933.79
ENSG00000231563.2	AL139288.1	32.9379	22.2434	13.0729	18.4487	11.6017	23.9313	23.807	18.702	18.8642	39.7924	25.8236	20.5553	22.4817
ENSG00000225269.3	LINC00705	72.657	28.0461	54.4703	44.5842	35.8598	37.7378	28.2157	15.585	22.1932	33.3396	19.6259	40.0288	36.0286
ENSG00000247627.2	MTND4P12	14.5314	9.67106	13.0729	16.9113	11.6017	11.9657	7.05392	13.507	8.87729	16.132	17.5601	10.8186	12.6419
ENSG00000279347.1	AC021945.1	156.939	81.2369	114.388	99.1615	124.455	120.577	106.691	88.3151	97.6502	108.623	99.1626	159.033	113.019
ENSG00000214514.8	KRT42P	4.8438	9.67106	7.62584	3.84347	4.2188	5.52261	0.881741	4.15601	5.54831	6.45282	10.3294	5.4093	5.7086
ENSG00000277229.1	AC084781.1	1.93752	1.93421	5.44703	2.30608	3.1641	2.7613	1.76348	0	0	4.30188	7.23061	1.08186	2.66067
ENSG00000224078.15	SNHG14	11.6251	11.6053	16.3411	8.45563	8.43761	19.3291	7.05392	7.27301	7.76763	10.7547	10.3294	15.146	11.1765
ENSG00000274641.2	H2BC17	32.9379	45.454	44.6656	38.4347	29.5316	44.1809	44.9688	37.4041	31.0705	43.0188	40.2848	63.8297	41.3151
ENSG00000129038.16	LOXL1	84.2822	88.9737	90.4207	86.0937	75.9385	102.168	56.4314	47.7941	52.1541	64.5282	43.3837	90.8762	73.5871
ENSG00000272031.3	ANKRD34A	11.6251	17.4079	19.6093	17.68	10.547	12.8861	9.69914	8.31201	7.76763	12.9056	9.2965	18.3916	13.0107
ENSG00000222071.1	MIR1915	13.5626	4.83553	5.44703	10.7617	7.38291	5.52261	0.881741	1.039	2.21932	10.7547	2.06589	3.24558	5.64322
ENSG00000249326.1	CTD-2194D22.4	27.1253	33.8487	13.0729	13.8365	18.9846	16.5678	7.05392	13.507	9.98695	24.7358	13.4283	9.73673	16.8237
ENSG00000228329.3	LINC01890	0	0.967106	3.26822	2.30608	1.0547	0	1.76348	4.15601	2.21932	3.22641	5.16472	12.9823	3.09236
ENSG00000109320.13	NFKB1	4124.98	4473.83	4620.17	4685.19	5502.38	5728.78	4321.41	4563.3	4812.6	5049.33	5668.8	5611.6	4930.2
ENSG00000182898.4	TCHHL1	5.81256	0	9.80465	2.30608	2.1094	2.7613	0	2.078	2.21932	6.45282	5.16472	5.4093	3.67651
ENSG00000164430.16	CGAS	966.823	943.895	942.336	1030.05	1158.06	1191.04	1247.66	1204.2	1242.82	1419.62	1640.32	1345.83	1194.39
ENSG00000258791.9	LINC00520	2.90628	6.76974	2.17881	3.07478	1.0547	10.1248	5.29044	9.35102	13.3159	18.283	14.4612	12.9823	8.31608
ENSG00000267500.1	ZNF887P	40.688	48.3553	30.5034	48.4277	41.1334	48.783	53.7862	47.7941	21.0836	56.9999	55.779	47.6018	45.0779
ENSG00000166507.19	NDST2	52.3131	26.1119	38.1292	35.3599	27.4222	18.4087	66.1305	75.8471	46.6058	86.0376	84.7014	69.239	52.1922
ENSG00000285649.1	AL357079.2	9.68761	20.3092	9.80465	18.4487	32.6957	13.8065	15.8713	14.546	11.0966	15.0566	26.8565	19.4735	17.3044
ENSG00000256464.1	YWHABP2	5.81256	4.83553	10.8941	4.61216	0	3.68174	1.76348	2.078	1.10966	5.37735	5.16472	5.4093	4.22821
ENSG00000233230.1	AC079807.1	6.78132	12.5724	7.62584	12.2991	10.547	11.9657	7.05392	5.19501	8.87729	18.283	10.3294	6.49116	9.83509
ENSG00000092607.15	TBX15	1.93752	4.83553	2.17881	4.61216	1.0547	2.7613	1.76348	1.039	0	2.15094	8.26355	3.24558	2.82022
ENSG00000069696.7	DRD4	54.2506	32.8816	23.9669	55.346	33.7504	54.3056	29.0974	43.6381	39.9478	60.2263	29.9554	59.5023	43.0724
ENSG00000272696.1	AL359091.3	40.688	25.1448	30.5034	42.2782	21.094	25.7722	44.087	32.209	14.4256	36.566	35.1201	53.0111	33.4083
ENSG00000151743.11	AMN1	61.0319	81.2369	56.6491	77.6381	81.212	86.5209	67.894	65.4571	65.47	86.0376	76.4379	83.3032	74.0741
ENSG00000267284.2	AC022031.2	2.90628	0	1.08941	4.61216	0	2.7613	3.52696	3.117	0	10.7547	7.23061	3.24558	3.27033
ENSG00000006459.11	KDM7A	104.626	142.165	116.566	113.767	132.892	127.02	228.371	270.14	223.042	281.773	326.41	261.81	194.049
ENSG00000013619.14	MAMLD1	31.0003	44.4869	46.8444	32.2852	30.5863	56.1465	23.807	5.19501	22.1932	24.7358	30.9883	19.4735	30.6452
ENSG00000266420.2	RN7SL118P	12.5939	3.86842	4.35762	1.53739	2.1094	5.52261	0.881741	2.078	4.43864	2.15094	13.4283	5.4093	4.86469
ENSG00000258301.3	VASH1-AS1	24.219	17.4079	22.8775	27.673	21.094	11.9657	18.5165	15.585	15.5352	15.0566	24.7907	30.2921	20.4178
ENSG00000253392.3	AC119403.1	36.8129	22.2434	21.7881	13.0678	36.9145	24.8517	10.5809	18.702	12.2063	24.7358	22.7248	14.0642	21.5577
ENSG00000197576.14	HOXA4	40.688	27.079	42.4868	49.9651	42.188	38.6583	25.5705	35.3261	49.9347	46.2452	33.0542	64.9116	41.3423
ENSG00000086159.13	AQP6	3.87504	5.80264	13.0729	14.6052	10.547	9.20435	7.05392	4.15601	2.21932	4.30188	14.4612	8.65487	8.16286
ENSG00000160396.9	HIPK4	1.93752	2.90132	3.26822	5.38086	3.1641	4.60217	0	0	0	4.30188	4.13178	1.08186	2.56414
ENSG00000227502.3	MROCKI	1.93752	6.76974	7.62584	1.53739	6.32821	8.28391	3.52696	1.039	3.32898	8.60376	6.19767	5.4093	5.04902
ENSG00000205710.4	C17orf107	25.1878	26.1119	27.2351	20.7547	13.7111	14.727	8.81741	9.35102	15.5352	21.5094	13.4283	14.0642	17.5361
ENSG00000125730.17	C3	2951.81	6678.83	3641.88	3713.56	7873.34	4271.74	4763.16	8321.36	3959.27	6181.8	11392.3	6598.26	5862.28
ENSG00000165512.5	ZNF22	17.4377	5.80264	9.80465	11.5304	8.43761	16.5678	16.7531	13.507	4.43864	15.0566	21.6918	17.3098	13.1948
ENSG00000124772.12	CPNE5	0.968761	1.93421	1.08941	3.84347	9.49231	4.60217	7.05392	5.19501	6.65796	6.45282	17.5601	8.65487	6.12541
ENSG00000073417.15	PDE8A	1654.64	1867.48	1799.7	2038.58	2647.3	2450.2	1414.31	1521.1	1667.82	1568.04	1992.55	1940.86	1880.21
ENSG00000115919.15	KYNU	5.81256	12.5724	11.9835	9.99302	12.6564	13.8065	9.69914	4.15601	4.43864	8.60376	13.4283	9.73673	9.74058
ENSG00000259469.1	AC084757.2	23.2503	11.6053	21.7881	13.8365	10.547	16.5678	10.5809	15.585	17.7546	20.4339	21.6918	19.4735	16.9262
ENSG00000287809.1	AC005632.6	23.2503	13.5395	7.62584	17.68	14.7658	17.4883	18.5165	14.546	11.0966	27.9622	15.4942	20.5553	16.8767
ENSG00000286136.2	AC107071.1	10.6564	18.375	11.9835	19.2173	16.8752	11.0452	21.1618	11.429	8.87729	17.2075	20.6589	22.719	15.8505
ENSG00000261040.7	WFDC21P	5.81256	16.4408	11.9835	7.68694	12.6564	5.52261	6.17218	7.27301	9.98695	12.9056	16.5271	8.65487	10.1352
ENSG00000213239.3	NPM1P32	0	0	1.08941	0.768694	1.0547	0.920435	0	1.039	0	4.30188	3.09883	3.24558	1.29321
ENSG00000225963.8	AC009950.1	6.78132	7.73685	4.35762	6.91825	5.27351	3.68174	92.5828	102.861	93.2115	95.7168	135.316	122.25	56.3906
ENSG00000231333.2	RPL34P6	1.93752	2.90132	0	0.768694	1.0547	2.7613	0	0	2.21932	10.7547	3.09883	1.08186	2.21485
ENSG00000254732.2	AP001931.1	13.5626	9.67106	15.2517	3.84347	23.2034	2.7613	13.2261	9.35102	4.43864	9.67923	17.5601	21.6372	12.0155
ENSG00000222108.1	RNA5SP317	13.5626	14.5066	7.62584	13.8365	13.7111	10.1248	21.1618	10.39	14.4256	15.0566	28.9224	21.6372	15.4134
ENSG00000236567.2	TCF3P1	0.968761	0	0	0	0	0	0.881741	2.078	5.54831	5.37735	9.2965	6.49116	2.55348
ENSG00000274024.1	AL590282.1	16.4689	9.67106	6.53643	5.38086	1.0547	5.52261	3.52696	2.078	1.10966	5.37735	7.23061	5.4093	5.78054
ENSG00000228838.1	AL355483.1	23.2503	11.6053	15.2517	16.9113	17.9299	17.4883	13.2261	3.117	6.65796	24.7358	6.19767	9.73673	13.8423
ENSG00000234231.4	ANAPC1P4	0.968761	0.967106	5.44703	3.84347	5.27351	4.60217	2.64522	4.15601	1.10966	6.45282	7.23061	5.4093	4.00881
ENSG00000288065.1	AC007881.4	29.0628	15.4737	27.2351	36.8973	14.7658	25.7722	16.7531	15.585	12.2063	17.2075	28.9224	18.3916	21.5227
ENSG00000215045.8	GRID2IP	6.78132	7.73685	9.80465	4.61216	9.49231	4.60217	4.4087	8.31201	1.10966	10.7547	6.19767	9.73673	6.96241
ENSG00000092200.12	RPGRIP1	23.2503	19.3421	13.0729	16.1426	26.3675	46.0217	16.7531	13.507	18.8642	21.5094	36.1531	14.0642	22.0873
ENSG00000258366.9	RTEL1	203.44	165.375	160.143	188.33	181.409	142.667	164.004	131.953	115.405	181.755	146.678	174.179	162.945
ENSG00000274717.1	AL049757.1	1.93752	1.93421	2.17881	2.30608	4.2188	0.920435	1.76348	2.078	0	3.22641	5.16472	5.4093	2.59481
ENSG00000261996.1	AC004706.1	15.5002	20.3092	9.80465	12.2991	30.5863	14.727	14.1078	18.702	13.3159	24.7358	17.5601	23.8009	17.9541
ENSG00000162543.6	UBXN10	8.71885	17.4079	18.5199	6.91825	10.547	12.8861	9.69914	5.19501	6.65796	9.67923	4.13178	24.8828	11.2703
ENSG00000240445.4	FOXO3B	729.477	682.777	692.862	781.762	712.978	792.494	563.432	499.76	582.572	637.754	625.964	694.554	666.365
ENSG00000283208.2	AC001226.2	10.6564	1.93421	14.1623	8.45563	18.9846	11.9657	9.69914	4.15601	12.2063	13.9811	8.26355	22.719	11.432
ENSG00000148965.10	SAA4	0	0	1.08941	0	3.1641	2.7613	1.76348	0	1.10966	2.15094	6.19767	6.49116	2.06064
ENSG00000269937.1	AC093525.7	24.219	14.5066	13.0729	22.2921	11.6017	21.17	19.3983	20.78	5.54831	23.6603	19.6259	23.8009	18.3063
ENSG00000197140.15	ADAM32	30.0316	17.4079	13.0729	16.9113	17.9299	9.20435	15.8713	9.35102	9.98695	12.9056	16.5271	23.8009	16.0834
ENSG00000230149.2	AL021707.3	16.4689	17.4079	17.4305	28.4417	25.3128	9.20435	37.0331	49.8721	44.3864	62.3773	39.2519	68.1571	34.612
ENSG00000103599.20	IQCH	57.1569	85.1053	98.0465	88.3998	91.759	83.7596	67.0123	76.8861	72.128	74.2074	96.0638	96.2855	82.2342
ENSG00000188573.8	FBLL1	1.93752	0	0	0	0	4.60217	0.881741	3.117	1.10966	12.9056	4.13178	3.24558	2.66092
ENSG00000269148.1	AC092301.1	31.9691	26.1119	27.2351	24.5982	22.1487	18.4087	22.0435	17.663	16.6449	23.6603	33.0542	19.4735	23.5843
ENSG00000136048.14	DRAM1	1422.14	1303.66	1358.49	1520.48	1700.18	1711.09	2600.25	2918.56	2139.43	2760.73	3326.08	3034.61	2149.64
ENSG00000261410.1	AC009142.1	0.968761	0	0	1.53739	1.0547	1.84087	0	3.117	1.10966	7.52829	1.03294	7.57301	2.14689
ENSG00000112599.9	GUCA1B	16.4689	17.4079	25.0563	19.2173	26.3675	11.0452	15.8713	14.546	12.2063	22.5849	16.5271	21.6372	18.2447
ENSG00000134183.12	GNAT2	29.0628	18.375	9.80465	12.2991	14.7658	20.2496	10.5809	17.663	9.98695	23.6603	22.7248	10.8186	16.666
ENSG00000163216.7	SPRR2D	2.90628	6.76974	11.9835	23.0608	29.5316	32.2152	5.29044	1.039	3.32898	8.60376	7.23061	5.4093	11.4474
ENSG00000232774.8	AL355916.1	31.9691	26.1119	16.3411	35.3599	31.641	34.9765	88.174	82.0811	57.7024	101.094	92.965	88.7125	57.2607
ENSG00000108785.7	HSD17B1P1	27.1253	41.5856	23.9669	32.2852	31.641	22.0904	38.7966	22.858	18.8642	52.698	30.9883	25.9646	30.7387
ENSG00000224063.6	AC007319.1	3.87504	4.83553	10.8941	4.61216	3.1641	8.28391	11.4626	10.39	9.98695	16.132	8.26355	24.8828	9.7319
ENSG00000233111.1	RAB1C	0	0.967106	1.08941	3.07478	1.0547	2.7613	0	1.039	0	3.22641	2.06589	5.4093	1.72399
ENSG00000259202.1	AC012568.1	0	0	2.17881	3.84347	7.38291	0.920435	0.881741	0	0	3.22641	2.06589	7.57301	2.33939
ENSG00000128383.13	APOBEC3A	5.81256	10.6382	6.53643	12.2991	18.9846	5.52261	1.76348	5.19501	0	8.60376	2.06589	9.73673	7.2632
ENSG00000148735.15	PLEKHS1	0.968761	5.80264	13.0729	6.14955	6.32821	17.4883	10.5809	18.702	11.0966	15.0566	19.6259	28.1283	12.7501
ENSG00000276012.1	AL160153.1	14.5314	4.83553	5.44703	7.68694	7.38291	4.60217	0	4.15601	1.10966	8.60376	5.16472	3.24558	5.56381
ENSG00000241985.1	WWTR1-IT1	16.4689	6.76974	7.62584	7.68694	8.43761	8.28391	10.5809	4.15601	7.76763	8.60376	10.3294	18.3916	9.59186
ENSG00000261737.1	CLCA4-AS1	12.5939	19.3421	9.80465	11.5304	20.0393	17.4883	17.6348	13.507	27.7415	29.0377	17.5601	34.6195	19.2416
ENSG00000235776.2	AC000089.1	21.3127	9.67106	26.1457	17.68	24.2581	14.727	7.93566	14.546	11.0966	17.2075	18.593	14.0642	16.4365
ENSG00000238286.1	SLC35E1P1	8.71885	5.80264	5.44703	2.30608	4.2188	0.920435	2.64522	2.078	1.10966	13.9811	2.06589	2.16372	4.28812
ENSG00000184557.4	SOCS3	198.596	202.125	217.881	206.779	184.573	235.631	1707.93	1844.23	2113.9	2109	2309.66	2302.2	1136.04
ENSG00000186827.11	TNFRSF4	11.6251	1.93421	4.35762	1.53739	5.27351	3.68174	4.4087	0	2.21932	4.30188	4.13178	11.9004	4.61431
ENSG00000278023.7	RDM1	20.344	24.1776	14.1623	18.4487	21.094	14.727	17.6348	27.014	8.87729	27.9622	20.6589	25.9646	20.0888
ENSG00000264548.1	AC132872.2	13.5626	7.73685	14.1623	17.68	8.43761	9.20435	17.6348	6.23401	9.98695	32.2641	7.23061	15.146	13.2734
ENSG00000163810.12	TGM4	81.3759	65.7632	115.477	71.4885	79.1026	149.11	58.1949	40.5211	66.5797	76.3584	71.2732	64.9116	78.3464
ENSG00000183793.14	NPIPA5	2.90628	6.76974	8.71525	5.38086	5.27351	3.68174	5.29044	0	0	6.45282	8.26355	3.24558	4.66498
ENSG00000276809.1	AL138955.1	3.87504	4.83553	2.17881	0.768694	2.1094	4.60217	1.76348	4.15601	1.10966	4.30188	2.06589	12.9823	3.72907
ENSG00000250318.1	AC003072.1	9.68761	12.5724	5.44703	13.8365	8.43761	7.36348	2.64522	4.15601	5.54831	10.7547	3.09883	10.8186	7.86385
ENSG00000259706.1	HSP90B2P	13.5626	4.83553	5.44703	3.84347	5.27351	8.28391	1.76348	1.039	3.32898	8.60376	5.16472	3.24558	5.36597
ENSG00000167994.13	RAB3IL1	236.378	207.928	212.434	261.356	174.026	346.083	255.705	181.825	208.616	333.396	191.095	271.547	240.032
ENSG00000212464.1	SNORA12	1.93752	2.90132	4.35762	5.38086	2.1094	6.44304	0.881741	3.117	0	4.30188	0	14.0642	3.79121
ENSG00000229990.3	AC022400.2	6.78132	8.70395	6.53643	3.07478	6.32821	7.36348	6.17218	5.19501	3.32898	6.45282	11.3624	8.65487	6.66287
ENSG00000249593.6	AC011405.1	12.5939	15.4737	8.71525	2.30608	8.43761	14.727	5.29044	2.078	5.54831	7.52829	6.19767	12.9823	8.48987
ENSG00000136826.15	KLF4	874.791	1101.53	1075.24	927.814	1120.09	1201.17	4626.49	5147.21	5498.37	5652.67	5834.07	6657.76	3309.77
ENSG00000175886.10	RPL7AP66	5.81256	7.73685	2.17881	8.45563	5.27351	11.0452	4.4087	5.19501	3.32898	8.60376	8.26355	7.57301	6.48963
ENSG00000272156.1	AC008280.2	6.78132	5.80264	6.53643	2.30608	5.27351	8.28391	7.05392	2.078	4.43864	4.30188	8.26355	14.0642	6.26534
ENSG00000235651.1	G3BP1P1	7.75009	0.967106	1.08941	6.14955	2.1094	0.920435	1.76348	0	0	5.37735	4.13178	4.32744	2.88217
ENSG00000124257.6	NEURL2	21.3127	34.8158	35.9504	23.0608	20.0393	20.2496	22.0435	9.35102	14.4256	34.4151	15.4942	16.2279	22.2822
ENSG00000224138.1	AC000123.1	37.7817	16.4408	32.6822	19.986	16.8752	23.9313	24.6887	21.819	26.6319	31.1886	35.1201	30.2921	26.4531
ENSG00000158104.11	HPD	14.5314	1.93421	7.62584	3.84347	3.1641	10.1248	9.69914	9.35102	12.2063	17.2075	14.4612	17.3098	10.1216
ENSG00000286331.1	AC011388.1	1.93752	1.93421	3.26822	2.30608	4.2188	8.28391	6.17218	7.27301	1.10966	10.7547	7.23061	9.73673	5.35214
ENSG00000120328.6	PCDHB12	13.5626	15.4737	3.26822	12.2991	12.6564	21.17	19.3983	9.35102	8.87729	21.5094	21.6918	14.0642	14.4435
ENSG00000234883.6	MIR155HG	0.968761	4.83553	0	2.30608	0	5.52261	2.64522	2.078	2.21932	3.22641	7.23061	9.73673	3.39744
ENSG00000025708.14	TYMP	368.129	555.119	448.835	458.91	494.655	460.217	1535.11	1819.29	1575.72	1896.05	2105.14	1859.72	1131.41
ENSG00000034152.19	MAP2K3	4046.51	4785.24	4686.62	4707.48	5188.07	5309.07	3610.73	3842.23	4281.07	4479.33	4729.85	4664.98	4527.6
ENSG00000224738.1	AC099850.1	116.251	127.658	172.126	119.148	126.564	157.394	82.0019	96.6272	124.282	103.245	123.953	142.805	124.338
ENSG00000251988.1	RNU4ATAC18P	5.81256	3.86842	6.53643	9.22433	2.1094	1.84087	4.4087	4.15601	3.32898	11.8302	4.13178	8.65487	5.49188
ENSG00000272129.1	AL359715.3	17.4377	39.6514	27.2351	27.673	24.2581	21.17	17.6348	24.936	29.9608	35.4905	30.9883	29.2102	27.1372
ENSG00000079150.18	FKBP7	6.78132	17.4079	6.53643	9.99302	13.7111	10.1248	11.4626	12.468	5.54831	12.9056	11.3624	21.6372	11.6616
ENSG00000089723.10	OTUB2	68.782	72.5329	72.9902	92.2433	86.4855	125.179	59.9584	63.3791	68.799	105.396	81.6026	51.9293	79.1064
ENSG00000219747.1	AL133260.1	7.75009	5.80264	6.53643	8.45563	2.1094	3.68174	1.76348	2.078	2.21932	3.22641	10.3294	3.24558	4.76651
ENSG00000230606.11	AC092683.1	11.6251	12.5724	8.71525	12.2991	20.0393	4.60217	7.93566	6.23401	11.0966	11.8302	10.3294	18.3916	11.3059
ENSG00000176984.6	AP000679.1	0.968761	0.967106	3.26822	0	0	0.920435	0.881741	1.039	1.10966	3.22641	2.06589	7.57301	1.83502
ENSG00000249216.1	AC105389.2	5.81256	2.90132	1.08941	0	3.1641	0	0	1.039	0	2.15094	4.13178	6.49116	2.23169
ENSG00000167971.16	CASKIN1	20.344	12.5724	10.8941	26.1356	8.43761	14.727	23.807	10.39	7.76763	40.8679	16.5271	9.73673	16.8506
ENSG00000275329.1	AL138781.1	5.81256	5.80264	5.44703	5.38086	5.27351	5.52261	0.881741	8.31201	7.76763	10.7547	12.3953	6.49116	6.65348
ENSG00000021355.13	SERPINB1	3994.2	5752.35	4671.37	4457.66	6963.14	5716.82	6265.65	8947.88	7941.84	7650.9	11240.5	8957.8	6880.01
ENSG00000258500.2	AL845552.1	2.90628	0	0	0	1.0547	0.920435	2.64522	1.039	4.43864	4.30188	7.23061	8.65487	2.76597
ENSG00000139899.11	CBLN3	36.8129	27.079	28.3245	27.673	23.2034	20.2496	55.5496	35.3261	23.3029	50.5471	48.5484	48.6837	35.4417
ENSG00000149380.12	P4HA3	18.4064	8.70395	7.62584	16.9113	8.43761	10.1248	10.5809	5.19501	2.21932	7.52829	9.2965	16.2279	10.1048
ENSG00000166401.15	SERPINB8	868.978	1307.53	1247.37	1076.17	1603.15	1758.95	1185.06	1662.4	1586.82	1364.77	2004.94	1993.87	1471.67
ENSG00000272733.1	AP000345.2	9.68761	5.80264	8.71525	0.768694	7.38291	8.28391	9.69914	5.19501	4.43864	9.67923	11.3624	12.9823	7.83314
ENSG00000175189.4	INHBC	3.87504	3.86842	3.26822	6.91825	6.32821	2.7613	2.64522	3.117	3.32898	5.37735	7.23061	6.49116	4.60081
ENSG00000259081.1	AF111169.3	1.93752	2.90132	5.44703	3.84347	2.1094	8.28391	2.64522	0	0	2.15094	4.13178	7.57301	3.41863
ENSG00000007171.18	NOS2	0	0	2.17881	0	0	0	0	1.039	2.21932	3.22641	8.26355	4.32744	1.77121
ENSG00000244945.1	RUFY1-AS1	58.1256	49.3224	74.0796	63.0329	27.4222	36.8174	47.614	40.5211	59.9217	61.3018	50.6143	76.812	53.7987
ENSG00000240305.1	AC091152.1	5.81256	0.967106	1.08941	6.91825	7.38291	4.60217	4.4087	1.039	3.32898	12.9056	5.16472	3.24558	4.73875
ENSG00000237943.7	PRKCQ-AS1	8.71885	12.5724	5.44703	9.99302	12.6564	14.727	28.2157	37.4041	34.3995	36.566	48.5484	42.1925	24.2867
ENSG00000287141.1	AC093675.2	0.968761	2.90132	4.35762	6.14955	5.27351	0	1.76348	0	1.10966	1.07547	8.26355	6.49116	3.19617
ENSG00000144596.13	GRIP2	0.968761	1.93421	1.08941	0.768694	2.1094	0.920435	4.4087	2.078	3.32898	7.52829	5.16472	7.57301	3.15605
ENSG00000168062.10	BATF2	1.93752	3.86842	5.44703	0.768694	5.27351	4.60217	809.438	971.467	921.019	1021.7	1134.17	1038.59	493.19
ENSG00000234084.1	AL049552.1	3.87504	3.86842	6.53643	5.38086	3.1641	4.60217	3.52696	3.117	0	4.30188	6.19767	6.49116	4.25514
ENSG00000279722.1	AC007342.7	10.6564	19.3421	10.8941	21.5234	20.0393	18.4087	12.3444	14.546	6.65796	16.132	17.5601	15.146	15.2709
ENSG00000254577.1	AC087276.1	11.6251	3.86842	16.3411	18.4487	8.43761	8.28391	7.93566	10.39	9.98695	18.283	6.19767	21.6372	11.7863
ENSG00000275180.1	AC048341.2	128.845	96.7106	74.0796	107.617	126.564	80.0778	79.3566	78.9641	77.6763	94.6414	92.965	102.777	95.0229
ENSG00000227258.6	SMIM2-AS1	36.8129	29.0132	20.6987	37.666	16.8752	48.783	25.5705	9.35102	16.6449	45.1698	15.4942	17.3098	26.6158
ENSG00000132510.10	KDM6B	2193.27	2822.01	2468.59	2485.19	3053.36	2904.89	2457.41	2945.57	2755.29	2893.01	3368.43	3403.53	2812.55
ENSG00000072832.15	CRMP1	194.721	130.559	160.143	173.725	132.892	138.986	139.315	102.861	105.418	171	120.855	133.069	141.962
ENSG00000170122.5	FOXD4	2.90628	6.76974	8.71525	9.22433	5.27351	6.44304	1.76348	2.078	8.87729	6.45282	5.16472	14.0642	6.47772
ENSG00000127561.15	SYNGR3	3.87504	6.76974	23.9669	26.9043	9.49231	19.3291	4.4087	8.31201	22.1932	27.9622	6.19767	28.1283	15.6283
ENSG00000224546.2	EIF4BP3	83.3134	87.0395	93.6889	85.325	99.1419	88.3617	80.2384	78.9641	66.5797	63.4527	103.294	110.35	86.6458
ENSG00000226562.4	CYP4F26P	125.939	114.118	120.924	128.372	107.579	115.975	92.5828	90.3931	106.527	138.736	88.8332	123.332	112.776
ENSG00000287434.1	AC109133.1	2.90628	1.93421	8.71525	3.84347	7.38291	0	1.76348	3.117	0	5.37735	8.26355	4.32744	3.96925
ENSG00000266936.1	AC011442.1	11.6251	3.86842	10.8941	7.68694	9.49231	9.20435	4.4087	5.19501	5.54831	7.52829	9.2965	9.73673	7.87373
ENSG00000106113.19	CRHR2	18.4064	5.80264	9.80465	11.5304	7.38291	11.0452	19.3983	8.31201	7.76763	23.6603	18.593	11.9004	12.8003
ENSG00000260101.1	AC008074.2	11.6251	5.80264	7.62584	2.30608	1.0547	3.68174	2.64522	6.23401	1.10966	6.45282	9.2965	5.4093	5.2703
ENSG00000286535.1	AC139019.1	17.4377	12.5724	10.8941	6.91825	8.43761	15.6474	7.05392	18.702	8.87729	10.7547	11.3624	31.3739	13.336
ENSG00000250506.7	CDK3	58.1256	54.1579	86.0631	51.5025	49.571	44.1809	75.8297	38.4431	36.6188	64.5282	74.372	54.093	57.2905
ENSG00000232640.1	AL354892.2	10.6564	25.1448	7.62584	14.6052	15.8205	24.8517	12.3444	11.429	2.21932	19.3585	11.3624	12.9823	14.0334
ENSG00000117595.12	IRF6	17259.4	23057.7	22998.4	20562.6	26408.7	27293.7	15193.3	16750.8	18029.8	18849.8	20077.3	20374.7	20571.3
ENSG00000199890.1	Y_RNA	7.75009	3.86842	7.62584	6.91825	5.27351	3.68174	8.81741	4.15601	4.43864	10.7547	10.3294	8.65487	6.85574
ENSG00000221500.1	SNORD100	39.7192	35.7829	20.6987	28.4417	22.1487	37.7378	19.3983	33.248	19.9739	34.4151	48.5484	16.2279	29.695
ENSG00000254739.1	AC137894.1	8.71885	11.6053	5.44703	8.45563	6.32821	7.36348	2.64522	3.117	4.43864	8.60376	2.06589	10.8186	6.63396
ENSG00000142405.22	NLRP12	4.8438	4.83553	10.8941	13.0678	8.43761	11.9657	0	5.19501	3.32898	10.7547	5.16472	4.32744	6.90127
ENSG00000286878.1	AC100805.1	8.71885	2.90132	7.62584	5.38086	5.27351	5.52261	0	6.23401	8.87729	9.67923	8.26355	10.8186	6.60797
ENSG00000215493.3	AC007731.1	72.657	49.3224	39.2186	65.339	32.6957	27.613	35.2696	37.4041	33.2898	48.3962	46.4825	43.2744	44.2469
ENSG00000121577.13	POPDC2	4.8438	4.83553	11.9835	9.99302	3.1641	6.44304	7.05392	14.546	3.32898	10.7547	9.2965	21.6372	8.99002
ENSG00000181619.11	GPR135	286.753	154.737	200.451	182.18	151.877	152.792	241.597	158.967	226.371	292.528	245.841	223.945	209.837
ENSG00000268746.1	AC010519.1	14.5314	9.67106	7.62584	4.61216	5.27351	11.9657	9.69914	5.19501	5.54831	11.8302	13.4283	8.65487	9.00295
ENSG00000171223.6	JUNB	5658.53	8208.8	7036.47	6799.87	8260.42	7045.93	7004.55	9025.81	9055.94	8979.1	10943	9883.87	8158.52
ENSG00000224843.8	LINC00240	13.5626	18.375	16.3411	18.4487	13.7111	11.9657	17.6348	12.468	17.7546	13.9811	27.8895	23.8009	17.1611
ENSG00000237991.3	RPL35P1	5.81256	1.93421	4.35762	3.07478	2.1094	9.20435	1.76348	4.15601	1.10966	8.60376	5.16472	4.32744	4.3015
ENSG00000125650.4	PSPN	99.7823	135.395	105.672	97.6241	128.673	130.702	107.572	120.524	103.198	126.906	136.349	136.314	119.059
ENSG00000207062.1	SNORA15B-1	1.93752	5.80264	7.62584	3.07478	4.2188	0.920435	1.76348	2.078	1.10966	3.22641	6.19767	5.4093	3.61371
ENSG00000243910.8	TUBA4B	6.78132	3.86842	8.71525	9.99302	4.2188	4.60217	3.52696	3.117	4.43864	4.30188	2.06589	18.3916	6.16842
ENSG00000283511.1	AC137936.2	125.939	178.915	124.192	137.596	163.479	109.532	234.543	175.591	207.507	233.377	249.972	259.646	183.357
ENSG00000266947.1	AC022916.1	142.408	129.592	112.209	138.365	131.838	119.656	251.296	353.261	294.06	295.754	371.86	403.534	228.653
ENSG00000269304.1	FKBP1AP1	0.968761	2.90132	1.08941	1.53739	1.0547	0.920435	2.64522	3.117	1.10966	8.60376	2.06589	6.49116	2.70873
ENSG00000261513.1	AC009097.4	12.5939	9.67106	18.5199	12.2991	7.38291	8.28391	10.5809	6.23401	9.98695	12.9056	13.4283	14.0642	11.3292
ENSG00000115592.11	PRKAG3	6.78132	8.70395	16.3411	14.6052	8.43761	4.60217	4.4087	7.27301	8.87729	12.9056	8.26355	12.9823	9.51515
ENSG00000236641.2	Z99916.1	4.8438	1.93421	1.08941	13.8365	2.1094	3.68174	4.4087	3.117	1.10966	8.60376	6.19767	6.49116	4.78525
ENSG00000230914.3	AC004840.1	16.4689	7.73685	7.62584	9.99302	6.32821	4.60217	14.1078	5.19501	7.76763	22.5849	13.4283	7.57301	10.2843
ENSG00000231566.2	LINC02595	54.2506	51.2566	32.6822	37.666	40.0787	63.51	37.0331	39.4821	32.1802	44.0943	43.3837	50.8474	43.8721
ENSG00000284052.1	AC006460.2	93.001	143.132	111.119	104.542	153.986	90.2026	78.4749	91.4321	92.1019	112.924	122.92	85.4669	106.609
ENSG00000229539.1	PANK2-AS1	27.1253	33.8487	38.1292	36.8973	24.2581	20.2496	21.1618	18.702	33.2898	38.7169	26.8565	30.2921	29.1273
ENSG00000021645.19	NRXN3	25.1878	20.3092	38.1292	14.6052	22.1487	29.4539	28.2157	20.78	12.2063	26.8868	22.7248	34.6195	24.6056
ENSG00000176681.14	LRRC37A	52.3131	48.3553	61.0067	53.8086	47.4616	80.0778	67.0123	57.1451	54.3734	88.1886	57.8449	75.7301	61.9431
ENSG00000233892.1	PAIP1P1	14.5314	11.6053	22.8775	20.7547	25.3128	16.5678	37.0331	40.5211	46.6058	59.1509	46.4825	49.7655	32.6007
ENSG00000228485.1	GRK5-IT1	3.87504	2.90132	2.17881	5.38086	1.0547	4.60217	1.76348	1.039	2.21932	8.60376	3.09883	3.24558	3.33024
ENSG00000104804.8	TULP2	0.968761	0.967106	0	0	1.0547	0	0	1.039	1.10966	2.15094	5.16472	4.32744	1.39853
ENSG00000067191.16	CACNB1	558.975	413.921	444.478	564.99	419.771	488.751	387.084	283.647	402.807	501.169	329.509	458.708	437.818
ENSG00000178776.5	C5orf46	1.93752	8.70395	5.44703	6.91825	0	7.36348	1.76348	0	0	4.30188	5.16472	4.32744	3.82731
ENSG00000267200.1	MIR132	9.68761	5.80264	3.26822	9.22433	1.0547	0.920435	10.5809	9.35102	7.76763	11.8302	9.2965	24.8828	8.63891
ENSG00000271395.2	LINC02336	1.93752	6.76974	7.62584	8.45563	5.27351	4.60217	1.76348	4.15601	4.43864	9.67923	4.13178	7.57301	5.53388
ENSG00000261669.1	AC008731.1	14.5314	4.83553	17.4305	9.99302	8.43761	9.20435	9.69914	2.078	1.10966	9.67923	8.26355	8.65487	8.65974
ENSG00000236942.1	AC096533.1	7.75009	1.93421	13.0729	7.68694	6.32821	7.36348	6.17218	6.23401	8.87729	6.45282	8.26355	21.6372	8.48107
ENSG00000133433.10	GSTT2B	322.597	262.086	249.474	267.505	284.769	208.939	216.908	230.658	185.313	279.622	227.248	249.91	248.752
ENSG00000259994.1	AL353796.1	83.3134	70.5987	72.9902	56.8834	83.3214	67.1917	72.3027	69.6131	62.141	75.2829	98.1297	75.7301	73.9582
ENSG00000251143.1	AP002490.1	82.3447	37.7171	55.5597	31.5164	50.6257	29.4539	35.2696	37.4041	13.3159	40.8679	32.0213	43.2744	40.7809
ENSG00000276934.1	AC009704.2	8.71885	3.86842	5.44703	7.68694	5.27351	7.36348	12.3444	3.117	3.32898	16.132	9.2965	7.57301	7.51251
ENSG00000226471.6	Z93930.2	18.4064	15.4737	19.6093	19.2173	13.7111	15.6474	10.5809	13.507	9.98695	24.7358	13.4283	10.8186	15.4269
ENSG00000241155.1	ARHGAP31-AS1	0	0	0	0	0	0	0.881741	0	1.10966	2.15094	5.16472	6.49116	1.31652
ENSG00000249899.6	AC025180.1	9.68761	0.967106	8.71525	10.7617	5.27351	4.60217	4.4087	2.078	5.54831	13.9811	4.13178	7.57301	6.47736
ENSG00000105662.16	CRTC1	787.602	742.737	777.836	803.285	602.234	884.538	730.963	563.139	692.428	878.659	692.073	788.675	745.348
ENSG00000166262.16	FAM227B	14.5314	12.5724	13.0729	13.0678	10.547	8.28391	7.05392	4.15601	12.2063	8.60376	14.4612	12.9823	10.9616
ENSG00000280080.2	TBC1D22A-AS1	20.344	7.73685	6.53643	9.99302	3.1641	4.60217	6.17218	0	4.43864	11.8302	6.19767	6.49116	7.2922
ENSG00000257243.1	AC020612.1	15.5002	8.70395	9.80465	10.7617	4.2188	10.1248	8.81741	9.35102	9.98695	21.5094	9.2965	11.9004	10.8313
ENSG00000262434.1	AC087392.4	61.0319	65.7632	70.8114	67.6451	62.2274	51.5443	56.4314	31.17	33.2898	56.9999	38.2189	58.4204	54.4628
ENSG00000246308.2	AC116535.1	82.3447	79.3027	64.2749	57.6521	72.7744	61.6691	39.6783	83.1201	54.3734	55.9245	87.8003	75.7301	67.887
ENSG00000134532.19	SOX5	14.5314	20.3092	25.0563	16.1426	17.9299	19.3291	19.3983	22.858	22.1932	24.7358	32.0213	27.0465	21.796
ENSG00000173926.6	MARCHF3	29.0628	37.7171	28.3245	33.8225	45.3522	28.5335	51.1409	21.819	34.3995	53.7735	41.3178	43.2744	37.3781
ENSG00000220685.3	AL139094.1	0.968761	6.76974	6.53643	6.91825	8.43761	11.9657	4.4087	3.117	2.21932	7.52829	3.09883	10.8186	6.0656
ENSG00000279277.2	AC012020.1	24.219	24.1776	20.6987	37.666	31.641	16.5678	178.112	156.889	97.6502	151.641	207.622	168.77	92.9712
ENSG00000188677.14	PARVB	193.752	179.882	251.653	206.01	195.12	273.369	163.122	218.19	255.222	260.264	227.248	274.792	224.885
ENSG00000286162.2	AL162253.2	38.7504	51.2566	71.9008	51.5025	64.3368	71.7939	109.336	115.329	87.6632	149.49	115.69	114.677	86.8105
ENSG00000132837.15	DMGDH	4.8438	5.80264	2.17881	1.53739	3.1641	5.52261	1.76348	6.23401	4.43864	7.52829	7.23061	8.65487	4.90827
ENSG00000248161.5	AC098487.1	26.1565	16.4408	25.0563	19.986	18.9846	8.28391	16.7531	15.585	11.0966	18.283	20.6589	21.6372	18.2435
ENSG00000187678.9	SPRY4	434.005	361.698	515.289	540.392	471.451	575.272	464.677	373.002	464.948	530.207	500.978	511.719	478.636
ENSG00000272269.1	AL138724.1	72.657	47.3882	76.2584	82.2502	69.6103	71.7939	83.7653	47.7941	77.6763	90.3395	83.6685	83.3032	73.8754
ENSG00000232709.1	MARK2P9	18.4064	13.5395	7.62584	6.91825	9.49231	18.4087	13.2261	10.39	9.98695	16.132	21.6918	11.9004	13.1432
ENSG00000230289.1	AL358781.2	5.81256	2.90132	6.53643	6.14955	3.1641	2.7613	8.81741	1.039	0	12.9056	8.26355	3.24558	5.13304
ENSG00000252874.2	Y_RNA	2.90628	0.967106	4.35762	2.30608	3.1641	0.920435	4.4087	3.117	1.10966	1.07547	5.16472	15.146	3.72027
ENSG00000253991.1	AP001207.2	1.93752	1.93421	1.08941	6.91825	1.0547	0	0	1.039	0	7.52829	1.03294	4.32744	2.23848
ENSG00000280378.1	AL353898.3	11.6251	15.4737	8.71525	13.0678	10.547	2.7613	4.4087	9.35102	8.87729	8.60376	18.593	9.73673	10.1467
ENSG00000080603.17	SRCAP	682.008	669.237	681.968	727.953	689.775	846.8	574.895	625.479	650.261	734.546	696.204	742.155	693.44
ENSG00000270659.1	AC079610.1	6.78132	15.4737	13.0729	9.22433	8.43761	11.0452	16.7531	6.23401	8.87729	10.7547	15.4942	21.6372	11.9821
ENSG00000108813.11	DLX4	29.0628	23.2105	28.3245	19.986	13.7111	36.8174	14.9896	20.78	19.9739	38.7169	15.4942	22.719	23.6488
ENSG00000113763.12	UNC5A	4.8438	9.67106	3.26822	8.45563	3.1641	2.7613	4.4087	3.117	4.43864	5.37735	10.3294	7.57301	5.61736
ENSG00000204540.11	PSORS1C1	35.8441	22.2434	46.8444	60.7268	34.8051	38.6583	48.4957	20.78	33.2898	68.8301	25.8236	43.2744	39.968
ENSG00000076258.10	FMO4	7.75009	21.2763	29.4139	21.5234	22.1487	23.9313	18.5165	14.546	5.54831	20.4339	20.6589	16.2279	18.498
ENSG00000226973.1	AL512638.1	68.782	37.7171	49.0233	71.4885	33.7504	40.4991	59.0766	13.507	32.1802	72.0565	27.8895	46.52	46.0409
ENSG00000229832.1	AL360091.1	6.78132	4.83553	2.17881	5.38086	2.1094	4.60217	2.64522	2.078	2.21932	6.45282	2.06589	8.65487	4.16702
ENSG00000182489.9	XKRX	9.68761	10.6382	9.80465	7.68694	14.7658	7.36348	0.881741	2.078	1.10966	5.37735	4.13178	3.24558	6.39756
ENSG00000270681.1	AC095055.1	4.8438	7.73685	5.44703	4.61216	2.1094	2.7613	0.881741	6.23401	7.76763	9.67923	10.3294	6.49116	5.74115
ENSG00000237356.7	AL365295.1	7.75009	14.5066	6.53643	10.7617	9.49231	13.8065	4.4087	3.117	3.32898	9.67923	7.23061	4.32744	7.91214
ENSG00000158571.11	PFKFB1	20.344	12.5724	19.6093	23.0608	10.547	19.3291	10.5809	15.585	14.4256	24.7358	21.6918	10.8186	16.9417
ENSG00000267325.2	LINC01415	7.75009	14.5066	8.71525	4.61216	2.1094	8.28391	7.05392	15.585	11.0966	6.45282	20.6589	23.8009	10.8855
ENSG00000272308.1		5.81256	8.70395	4.35762	0.768694	7.38291	2.7613	3.52696	3.117	2.21932	10.7547	3.09883	6.49116	4.91625
ENSG00000271267.1	AL353807.4	35.8441	14.5066	23.9669	23.8295	23.2034	21.17	23.807	22.858	9.98695	31.1886	19.6259	27.0465	23.0861
ENSG00000272168.8	CASC15	27.1253	5.80264	15.2517	37.666	15.8205	22.0904	12.3444	7.27301	16.6449	11.8302	15.4942	29.2102	18.0461
ENSG00000230065.1	AC010974.1	9.68761	2.90132	4.35762	3.84347	3.1641	3.68174	4.4087	2.078	9.98695	17.2075	4.13178	8.65487	6.17531
ENSG00000253626.3	EIF5AL1	61.0319	78.3356	63.1855	63.0329	63.2821	85.6004	73.1845	57.1451	55.483	70.981	78.5038	77.8939	68.9716
ENSG00000223653.6	AL078459.1	20.344	19.3421	14.1623	12.2991	21.094	8.28391	7.05392	11.429	11.0966	11.8302	18.593	12.9823	14.0425
ENSG00000188305.6	PEAK3	13.5626	1.93421	10.8941	13.0678	8.43761	9.20435	4.4087	1.039	3.32898	7.52829	6.19767	6.49116	7.17454
ENSG00000248476.1	BACH1-IT1	21.3127	8.70395	11.9835	9.99302	13.7111	14.727	29.0974	22.858	7.76763	13.9811	29.9554	41.1106	18.7668
ENSG00000105559.12	PLEKHA4	192.783	377.171	261.457	235.22	415.552	279.812	329.771	463.395	492.689	440.943	573.284	539.848	383.494
ENSG00000240449.1	AC005586.1	37.7817	51.2566	41.3974	39.9721	48.5162	36.8174	36.1514	27.014	32.1802	38.7169	51.6472	30.2921	39.3119
ENSG00000204934.10	ATP6V0E2-AS1	101.72	78.3356	63.1855	101.468	70.665	69.953	74.0662	49.8721	57.7024	81.7357	72.3061	70.3208	74.2775
ENSG00000287799.1	AC005014.4	7.75009	3.86842	4.35762	5.38086	6.32821	4.60217	2.64522	5.19501	6.65796	9.67923	11.3624	4.32744	6.01289
ENSG00000260185.1	AC009097.1	5.81256	5.80264	8.71525	3.07478	2.1094	3.68174	0.881741	1.039	2.21932	5.37735	5.16472	2.16372	3.83685
ENSG00000204923.4	FBXO48	158.877	122.823	101.315	207.547	152.932	168.44	159.595	148.577	114.295	176.377	170.436	161.197	153.534
ENSG00000278917.1	AC006213.6	6.78132	2.90132	3.26822	7.68694	2.1094	1.84087	7.05392	4.15601	1.10966	13.9811	7.23061	4.32744	5.2039
ENSG00000204642.14	HLA-F	433.036	531.908	430.315	485.046	521.022	416.036	1154.2	1151.21	745.692	1209.9	1313.9	1090.51	790.233
ENSG00000267049.1	AC002398.1	19.3752	11.6053	26.1457	16.1426	10.547	10.1248	12.3444	17.663	11.0966	24.7358	15.4942	17.3098	16.0487
ENSG00000111911.7	HINT3	989.105	1224.36	1168.93	1139.2	1464.98	1445.08	978.732	1021.34	1047.52	1074.39	1265.36	1241.97	1171.75
ENSG00000261052.6	SULT1A3	53.2818	48.3553	47.9338	59.9581	79.1026	46.0217	52.0227	34.2871	34.3995	41.9433	54.746	55.1748	50.6022
ENSG00000198892.7	SHISA4	59.0944	63.829	39.2186	57.6521	44.2974	39.5787	35.2696	34.2871	35.5091	51.6226	40.2848	40.0288	45.056
ENSG00000180139.11	ACTA2-AS1	5.81256	0	5.44703	1.53739	1.0547	3.68174	1.76348	3.117	1.10966	7.52829	6.19767	3.24558	3.37459
ENSG00000271503.6	CCL5	19.3752	34.8158	19.6093	23.0608	49.571	29.4539	21.1618	22.858	28.8512	34.4151	40.2848	21.6372	28.7578
ENSG00000231327.1	LINC01816	12.5939	10.6382	11.9835	21.5234	28.4769	21.17	20.28	15.585	17.7546	31.1886	16.5271	23.8009	19.2935
ENSG00000285106.2	AC016831.6	32.9379	25.1448	33.7716	57.6521	28.4769	44.1809	126.089	84.1591	103.198	118.302	115.69	147.133	76.3946
ENSG00000227252.2	AC012063.1	51.3443	34.8158	31.5928	45.3529	44.2974	38.6583	38.7966	36.3651	29.9608	47.3207	43.3837	41.1106	40.2499
ENSG00000275894.1	AL021578.1	27.1253	29.9803	14.1623	33.8225	15.8205	28.5335	18.5165	18.702	19.9739	16.132	30.9883	30.2921	23.6708
ENSG00000262801.6	U91319.1	2.90628	0	4.35762	1.53739	3.1641	1.84087	0.881741	0	3.32898	2.15094	5.16472	7.57301	2.74214
ENSG00000272990.1	AC084036.1	11.6251	8.70395	9.80465	23.0608	7.38291	7.36348	7.05392	10.39	15.5352	12.9056	15.4942	20.5553	12.4896
ENSG00000158286.13	RNF207	1807.71	1369.42	1584	1699.58	1675.92	1557.38	1490.14	1235.37	1099.67	1516.41	1345.93	1642.26	1501.98
ENSG00000280303.2	ERICD	30.0316	26.1119	37.0398	36.8973	29.5316	34.9765	27.334	17.663	23.3029	26.8868	29.9554	31.3739	29.2587
ENSG00000267801.1	AC087289.5	65.8757	53.1908	57.7385	82.2502	75.9385	48.783	34.3879	48.8331	42.1671	40.8679	47.5154	68.1571	55.4754
ENSG00000120820.12	GLT8D2	19.3752	10.6382	3.26822	8.45563	9.49231	11.9657	7.05392	13.507	2.21932	12.9056	13.4283	11.9004	10.3508
ENSG00000132911.5	NMUR2	4.8438	3.86842	16.3411	22.2921	5.27351	10.1248	14.1078	2.078	15.5352	18.283	8.26355	28.1283	12.4283
ENSG00000279822.1	AC016397.2	7.75009	13.5395	21.7881	15.3739	7.38291	20.2496	6.17218	7.27301	5.54831	7.52829	9.2965	15.146	11.4207
ENSG00000207392.1	SNORA20	5.81256	3.86842	1.08941	4.61216	2.1094	1.84087	1.76348	4.15601	2.21932	6.45282	4.13178	7.57301	3.80244
ENSG00000176641.11	RNF152	955.198	1107.34	1207.06	1209.16	1499.79	1751.59	5074.42	5428.78	6372.78	5982.84	6642.86	7220.33	3704.35
ENSG00000273437.1	AC108673.3	13.5626	15.4737	4.35762	14.6052	7.38291	8.28391	7.93566	9.35102	5.54831	5.37735	9.2965	23.8009	10.4146
ENSG00000287655.1	AC023283.1	3.87504	6.76974	5.44703	10.7617	5.27351	4.60217	2.64522	10.39	6.65796	17.2075	10.3294	5.4093	7.44739
ENSG00000226450.2	CYP2D8P	62.9694	32.8816	33.7716	71.4885	52.7351	60.7487	39.6783	38.4431	38.8381	44.0943	43.3837	59.5023	48.2112
ENSG00000202474.1	RNA5SP283	3.87504	3.86842	3.26822	3.84347	0	3.68174	3.52696	1.039	2.21932	8.60376	3.09883	5.4093	3.53617
ENSG00000279689.1	AC022400.7	19.3752	17.4079	18.5199	16.1426	14.7658	9.20435	15.8713	20.78	16.6449	18.283	17.5601	35.7014	18.3547
ENSG00000221669.1	MIR548N	1.93752	0.967106	0	0	0	0.920435	2.64522	3.117	1.10966	3.22641	7.23061	6.49116	2.30376
ENSG00000181007.9	ZFP82	31.9691	39.6514	27.2351	35.3599	32.6957	24.8517	31.7427	23.897	21.0836	26.8868	33.0542	38.9469	30.6145
ENSG00000243709.1	LEFTY1	9.68761	10.6382	16.3411	1.53739	3.1641	3.68174	0.881741	5.19501	3.32898	6.45282	5.16472	7.57301	6.1372
ENSG00000287437.1	AL161662.1	12.5939	2.90132	9.80465	5.38086	8.43761	13.8065	5.29044	6.23401	7.76763	12.9056	8.26355	10.8186	8.68373
ENSG00000056050.7	HPF1	295.472	402.316	339.895	391.265	363.872	404.991	352.696	335.598	411.684	379.641	463.792	451.135	382.696
ENSG00000162924.15	REL	1192.54	1254.34	1195.08	1070.79	1502.95	1440.48	811.201	855.098	865.535	956.093	1046.37	967.182	1096.47
ENSG00000286619.1	AC119673.2	179.221	139.263	136.176	172.956	161.369	146.349	161.358	135.07	126.501	164.547	155.975	183.916	155.225
ENSG00000128298.17	BAIAP2L2	76.5321	70.5987	51.2021	74.5633	64.3368	62.5896	46.7323	39.4821	33.2898	66.6792	47.5154	35.7014	55.7686
ENSG00000234222.6	LIX1L-AS1	2.90628	1.93421	2.17881	1.53739	2.1094	1.84087	0.881741	0	1.10966	8.60376	3.09883	0	2.18341
ENSG00000251396.7	LINC01301	3.87504	1.93421	4.35762	2.30608	3.1641	4.60217	0.881741	3.117	1.10966	4.30188	5.16472	4.32744	3.26181
ENSG00000239005.1	AC097376.1	2.90628	8.70395	3.26822	2.30608	4.2188	2.7613	3.52696	1.039	1.10966	9.67923	4.13178	2.16372	3.81792
ENSG00000240694.9	PNMA2	2.90628	0	3.26822	3.84347	3.1641	1.84087	0.881741	5.19501	3.32898	9.67923	6.19767	4.32744	3.71942
ENSG00000219355.2	RPL31P52	4.8438	0.967106	3.26822	3.84347	1.0547	5.52261	6.17218	2.078	0	6.45282	6.19767	7.57301	3.9978
ENSG00000224728.1	IMPDH1P8	8.71885	4.83553	2.17881	5.38086	3.1641	4.60217	2.64522	3.117	3.32898	7.52829	8.26355	3.24558	4.75075
ENSG00000285693.1	AP002381.2	96.8761	113.151	115.477	107.617	123.4	76.3961	102.282	86.2371	109.856	95.7168	124.986	138.478	107.54
ENSG00000283156.1	AC068620.3	8.71885	1.93421	2.17881	3.84347	0	8.28391	1.76348	2.078	3.32898	5.37735	8.26355	5.4093	4.26499
ENSG00000275630.1	AC004816.2	0.968761	6.76974	3.26822	3.84347	3.1641	5.52261	5.29044	2.078	2.21932	2.15094	7.23061	11.9004	4.53389
ENSG00000186714.12	CCDC73	13.5626	25.1448	21.7881	19.986	16.8752	9.20435	18.5165	31.17	13.3159	26.8868	26.8565	30.2921	21.1333
ENSG00000278276.1	AL110115.2	2.90628	0.967106	2.17881	2.30608	0	5.52261	0	2.078	1.10966	1.07547	10.3294	3.24558	2.64325
ENSG00000280327.1	Z97633.1	45.5318	26.1119	30.5034	33.8225	40.0787	40.4991	30.8609	19.741	47.7154	43.0188	48.5484	33.5376	36.6641
ENSG00000064932.16	SBNO2	4386.55	4273.64	4375.05	5295.53	4967.64	5079.88	11795	11924.6	12802.2	14047.8	13849.7	14557.5	8946.26
ENSG00000201820.1	Y_RNA	13.5626	11.6053	16.3411	10.7617	7.38291	9.20435	8.81741	13.507	18.8642	7.52829	28.9224	21.6372	14.0112
ENSG00000198535.5	C2CD4A	89.126	82.204	112.209	95.318	66.4462	126.1	363.277	476.902	591.449	464.603	651.788	587.45	308.906
ENSG00000256747.1	AC009511.2	2.90628	1.93421	3.26822	1.53739	2.1094	0	0	1.039	1.10966	2.15094	4.13178	4.32744	2.04286
ENSG00000163235.16	TGFA	4622.93	4255.27	4712.77	5000.35	5122.68	5360.61	4541.85	3949.24	4016.97	4658.94	4511.9	5422.28	4681.32
ENSG00000154736.6	ADAMTS5	37.7817	55.125	25.0563	26.1356	25.3128	36.8174	17.6348	13.507	9.98695	18.283	11.3624	29.2102	25.5178
ENSG00000103044.11	HAS3	3720.04	3506.73	3734.48	3838.86	4554.2	3801.39	14578.7	16126.3	14736.3	15191	18973.1	18900.1	10138.4
ENSG00000224888.4	AC138028.2	253.815	171.178	173.215	163.732	162.424	171.201	186.047	155.85	156.462	222.622	192.128	178.507	182.265
ENSG00000129221.16	AIPL1	0.968761	1.93421	0	0	0	0.920435	1.76348	0	1.10966	7.52829	3.09883	2.16372	1.62395
ENSG00000163462.18	TRIM46	200.533	166.342	148.159	259.819	133.947	128.861	293.62	221.307	238.577	359.207	274.763	274.792	224.994
ENSG00000228486.10	C2orf92	50.3755	44.4869	37.0398	32.2852	40.0787	38.6583	35.2696	36.3651	36.6188	52.698	35.1201	46.52	40.4597
ENSG00000151575.14	TEX9	171.471	229.204	190.646	184.487	215.159	264.165	190.456	189.098	200.849	186.056	259.269	243.418	210.356
ENSG00000197444.10	OGDHL	12.5939	8.70395	3.26822	4.61216	3.1641	10.1248	7.05392	4.15601	5.54831	8.60376	3.09883	19.4735	7.53345
ENSG00000143429.10	LSP1P4	10.6564	5.80264	6.53643	6.14955	7.38291	5.52261	7.05392	4.15601	3.32898	6.45282	12.3953	6.49116	6.82739
ENSG00000276384.1	AC016876.4	21.3127	18.375	18.5199	16.9113	11.6017	15.6474	33.5061	23.897	18.8642	40.8679	34.0872	23.8009	23.1159
ENSG00000166949.16	SMAD3	7723.93	8244.58	9033.35	8265	10194.7	10529.8	7710.82	8114.6	9318.93	8576.88	10097	10752.6	9046.85
ENSG00000273284.1	AP001033.2	7.75009	5.80264	9.80465	18.4487	12.6564	16.5678	21.1618	12.468	8.87729	17.2075	25.8236	16.2279	14.3997
ENSG00000277895.1	AC135279.4	15.5002	11.6053	7.62584	9.22433	10.547	14.727	13.2261	12.468	14.4256	12.9056	20.6589	21.6372	13.7126
ENSG00000160326.14	SLC2A6	2437.4	1209.85	1843.27	2872.61	1622.13	1897.94	2009.49	857.176	1292.76	2270.32	1258.13	1944.1	1792.93
ENSG00000224577.3	LINC01117	0.968761	1.93421	6.53643	3.07478	4.2188	1.84087	2.64522	2.078	3.32898	3.22641	6.19767	8.65487	3.72542
ENSG00000213561.4	AC103591.2	0.968761	0.967106	3.26822	0.768694	6.32821	1.84087	3.52696	4.15601	1.10966	5.37735	3.09883	11.9004	3.60926
ENSG00000226824.7	AC006001.2	96.8761	102.513	94.7783	118.379	84.3761	88.3617	81.1201	66.4961	76.5666	104.321	85.7344	80.0576	89.965
ENSG00000211891.6	IGHE	5.81256	9.67106	9.80465	1.53739	3.1641	5.52261	4.4087	1.039	0	8.60376	7.23061	1.08186	4.82303
ENSG00000272902.2	TBC1D8-AS1	27.1253	22.2434	22.8775	31.5164	22.1487	18.4087	15.8713	6.23401	17.7546	18.283	16.5271	20.5553	19.9621
ENSG00000230325.1	AL359921.1	12.5939	15.4737	27.2351	26.1356	14.7658	30.3743	30.8609	28.053	28.8512	48.3962	30.9883	33.5376	27.2721
ENSG00000254495.1	AP000487.2	0.968761	0.967106	2.17881	0.768694	1.0547	0	1.76348	1.039	2.21932	6.45282	5.16472	2.16372	2.06176
ENSG00000260528.5	FAM157C	47.4693	49.3224	45.755	44.5842	40.0787	46.0217	33.5061	30.131	38.8381	49.4716	37.186	40.0288	41.8661
ENSG00000272892.1	AL133551.1	13.5626	11.6053	8.71525	14.6052	20.0393	11.9657	3.52696	5.19501	9.98695	7.52829	9.2965	12.9823	10.7508
ENSG00000205913.7	SRRM2-AS1	89.126	73.5001	74.0796	70.7198	91.759	103.089	69.6575	80.0031	90.9922	91.415	78.5038	120.086	86.0776
ENSG00000175084.12	DES	0	0.967106	0	0	0	0	7.93566	5.19501	4.43864	10.7547	11.3624	7.57301	4.01888
ENSG00000238199.1	UBE2V2P3	11.6251	5.80264	10.8941	4.61216	2.1094	11.0452	0.881741	1.039	14.4256	3.22641	13.4283	18.3916	8.12344
ENSG00000263338.1	AC027796.5	2.90628	3.86842	4.35762	7.68694	4.2188	3.68174	3.52696	2.078	2.21932	5.37735	7.23061	4.32744	4.28996
ENSG00000156804.7	FBXO32	260.597	177.947	271.262	249.826	136.056	288.096	135.788	66.4961	147.585	187.132	89.8662	163.361	181.168
ENSG00000126759.13	CFP	0.968761	8.70395	7.62584	13.8365	15.8205	7.36348	5.29044	4.15601	2.21932	3.22641	13.4283	7.57301	7.51771
ENSG00000142867.14	BCL10	795.352	789.159	902.028	813.278	1044.15	1076.91	842.062	920.556	939.883	1031.38	1077.36	1048.32	940.037
ENSG00000287853.1	AL031668.2	5.81256	4.83553	21.7881	3.84347	8.43761	6.44304	1.76348	4.15601	2.21932	2.15094	6.19767	11.9004	6.62902
ENSG00000224093.5	BCAR3-AS1	21.3127	17.4079	9.80465	16.1426	9.49231	20.2496	10.5809	14.546	16.6449	23.6603	23.7577	10.8186	16.2015
ENSG00000224614.2	TNK2-AS1	58.1256	52.2237	35.9504	50.7338	60.118	33.1356	43.2053	33.248	26.6319	50.5471	39.2519	41.1106	43.6902
ENSG00000285402.1	AC244230.2	0.968761	1.93421	9.80465	3.07478	2.1094	0.920435	1.76348	1.039	0	5.37735	4.13178	3.24558	2.86412
ENSG00000261971.8	MMP25-AS1	208.284	208.895	203.719	181.412	190.901	185.007	1213.28	1193.81	1091.91	1345.41	1370.72	1355.57	729.076
ENSG00000286622.1	AC034111.2	7.75009	3.86842	6.53643	2.30608	2.1094	6.44304	3.52696	3.117	4.43864	10.7547	4.13178	6.49116	5.12281
ENSG00000111664.10	GNB3	92.0323	45.454	82.7948	67.6451	66.4462	59.8282	67.0123	69.6131	56.5927	91.415	71.2732	73.5664	70.3061
ENSG00000135148.12	TRAFD1	2871.41	3138.26	3201.76	3306.15	3251.64	2846.9	5698.69	6701.56	5938.9	6813.1	7873.1	6680.48	4860.16
ENSG00000165972.13	CCDC38	5.81256	1.93421	0	3.07478	4.2188	4.60217	6.17218	3.117	4.43864	11.8302	4.13178	9.73673	4.92242
ENSG00000263335.1	AF001548.2	67.8132	74.4672	99.1359	74.5633	82.2667	79.1574	67.894	68.5741	52.1541	58.0754	98.1297	73.5664	74.6498
ENSG00000185864.16	NPIPB4	319.691	206.961	267.994	245.982	214.104	284.414	296.265	277.413	287.402	367.811	306.784	341.868	284.724
ENSG00000272829.1	AC002470.1	15.5002	17.4079	14.1623	16.1426	5.27351	2.7613	15.8713	11.429	9.98695	18.283	20.6589	15.146	13.5519
ENSG00000010310.9	GIPR	69.7508	71.5658	50.1127	69.9511	59.0633	70.8735	45.8505	63.3791	42.1671	67.7546	41.3178	77.8939	60.8067
ENSG00000162959.13	MEMO1	144.345	201.158	155.785	180.643	168.752	152.792	139.315	183.903	162.011	180.679	190.062	202.308	171.813
ENSG00000233559.2	LINC00513	104.626	68.6645	102.404	103.005	94.9231	133.463	184.284	208.839	244.125	252.736	233.445	267.219	166.478
ENSG00000274737.1	AC004466.2	16.4689	12.5724	22.8775	13.0678	15.8205	15.6474	9.69914	10.39	7.76763	16.132	14.4612	9.73673	13.7201
ENSG00000141384.13	TAF4B	760.477	908.113	1014.24	810.203	1127.48	1338.31	677.177	927.828	937.663	787.244	1076.33	1152.18	959.77
ENSG00000250015.1	AC018752.1	8.71885	0	2.17881	3.07478	0	5.52261	7.93566	2.078	3.32898	7.52829	10.3294	10.8186	5.12617
ENSG00000139537.11	CCDC65	77.5008	66.7303	75.169	83.019	69.6103	73.6348	111.981	145.46	137.598	141.962	192.128	134.151	109.079
ENSG00000280136.2	AC240565.1	6.78132	8.70395	13.0729	3.84347	12.6564	5.52261	7.93566	3.117	6.65796	9.67923	7.23061	12.9823	8.18195
ENSG00000186526.13	CYP4F8	1.93752	2.90132	0	3.07478	1.0547	0	0.881741	1.039	2.21932	3.22641	6.19767	4.32744	2.23832
ENSG00000156463.18	SH3RF2	2182.62	2055.1	2474.04	2376.8	2614.6	3045.72	2535.89	2813.62	2937.27	2989.81	3216.59	3459.79	2725.15
ENSG00000144648.16	ACKR2	1.93752	1.93421	3.26822	4.61216	1.0547	2.7613	22.0435	17.663	14.4256	27.9622	25.8236	18.3916	11.8231
ENSG00000109193.12	SULT1E1	98.8136	29.9803	93.6889	93.012	33.7504	107.691	57.3131	36.3651	43.2768	68.8301	52.6802	61.666	64.7556
ENSG00000250548.7	LINC01303	6.78132	8.70395	7.62584	0.768694	12.6564	11.9657	13.2261	13.507	17.7546	15.0566	21.6918	27.0465	13.0654
ENSG00000277978.1	AC010542.5	29.0628	13.5395	11.9835	16.1426	14.7658	12.8861	25.5705	19.741	19.9739	38.7169	20.6589	27.0465	20.8407
ENSG00000272033.1	AL136984.1	2.90628	0	1.08941	1.53739	5.27351	2.7613	0	3.117	1.10966	9.67923	2.06589	3.24558	2.7321
ENSG00000169884.14	WNT10B	194.721	202.125	168.858	219.078	233.089	162.917	198.392	156.889	144.256	201.113	181.798	210.963	189.517
ENSG00000226153.1	Z93242.1	1.93752	0.967106	1.08941	3.84347	0	3.68174	0	2.078	1.10966	5.37735	5.16472	2.16372	2.28439
ENSG00000253251.3	SHLD3	109.47	112.184	142.712	106.08	130.783	113.213	133.143	123.641	105.418	120.453	149.777	161.197	125.673
ENSG00000170074.19	FAM153A	0.968761	6.76974	3.26822	1.53739	2.1094	3.68174	6.17218	7.27301	5.54831	5.37735	7.23061	19.4735	5.78418
ENSG00000267787.7	AC027097.2	31.9691	26.1119	34.861	25.3669	34.8051	43.2604	15.8713	34.2871	29.9608	35.4905	37.186	29.2102	31.5317
ENSG00000250057.1	AC114781.2	8.71885	1.93421	2.17881	9.22433	7.38291	0.920435	2.64522	5.19501	4.43864	15.0566	6.19767	4.32744	5.68501
ENSG00000239653.1	PSMD6-AS2	60.0632	31.9145	35.9504	26.9043	46.4068	47.8626	47.614	69.6131	48.8251	59.1509	69.2073	76.812	51.6937
ENSG00000019582.15	CD74	67.8132	149.901	65.3643	36.8973	90.7043	46.9422	252.178	365.729	122.063	336.622	365.662	278.038	181.493
ENSG00000229862.5	AL121972.1	1.93752	5.80264	3.26822	5.38086	0	2.7613	1.76348	0	0	2.15094	8.26355	2.16372	2.79102
ENSG00000260597.1	AC012531.1	178.252	90.908	82.7948	137.596	128.673	106.77	135.788	81.0421	89.8825	157.019	100.196	121.168	117.508
ENSG00000267383.7	AC011447.3	9.68761	6.76974	19.6093	13.0678	10.547	3.68174	11.4626	11.429	8.87729	16.132	12.3953	18.3916	11.8376
ENSG00000255158.1	AC131934.1	11.6251	5.80264	5.44703	14.6052	8.43761	6.44304	2.64522	6.23401	8.87729	5.37735	11.3624	12.9823	8.31993
ENSG00000177640.16	CASC2	37.7817	35.7829	27.2351	46.8903	27.4222	20.2496	23.807	24.936	23.3029	38.7169	21.6918	33.5376	30.1128
ENSG00000204876.4	AC021218.1	10.6564	0.967106	16.3411	0.768694	3.1641	9.20435	4.4087	5.19501	4.43864	9.67923	9.2965	9.73673	6.98804
ENSG00000233614.6	DDX11L10	8.71885	11.6053	13.0729	13.0678	9.49231	11.9657	9.69914	6.23401	4.43864	16.132	0	21.6372	10.5053
ENSG00000179476.8	C14orf28	118.189	117.987	102.404	106.849	92.8137	125.179	82.8836	71.6911	77.6763	96.7923	88.8332	91.958	97.7713
ENSG00000281162.2	LINC01127	35.8441	43.5198	45.755	29.9791	60.118	28.5335	15.8713	7.27301	21.0836	19.3585	14.4612	28.1283	29.1604
ENSG00000224520.2	KRT8P45	10.6564	14.5066	8.71525	9.22433	12.6564	10.1248	14.1078	9.35102	6.65796	15.0566	10.3294	18.3916	11.6482
ENSG00000239713.9	APOBEC3G	0.968761	1.93421	3.26822	1.53739	2.1094	4.60217	24.6887	18.702	3.32898	34.4151	17.5601	16.2279	10.7786
ENSG00000287875.1	AC068193.1	1.93752	4.83553	0	3.84347	3.1641	3.68174	1.76348	4.15601	4.43864	12.9056	3.09883	5.4093	4.10286
ENSG00000258955.2	LINC00519	4.8438	12.5724	8.71525	10.7617	20.0393	15.6474	7.05392	15.585	6.65796	21.5094	10.3294	11.9004	12.1347
ENSG00000253210.2	AC040970.1	58.1256	71.5658	72.9902	79.9442	64.3368	95.7252	114.626	95.5881	77.6763	106.472	111.558	127.659	89.689
ENSG00000118263.15	KLF7	1414.39	1384.9	1919.53	1555.84	1655.88	2174.07	1491.9	1425.51	1764.36	1566.96	1694.03	2251.35	1691.56
ENSG00000162757.4	C1orf74	549.287	632.487	761.495	591.126	763.604	959.093	478.785	447.81	525.979	520.528	571.218	619.905	618.443
ENSG00000137267.6	TUBB2A	514.412	650.862	566.491	634.173	665.516	503.478	425.881	494.565	599.217	542.037	598.075	640.461	569.597
ENSG00000223488.2	MAPK6P2	0.968761	0.967106	0	1.53739	0	1.84087	2.64522	0	0	3.22641	9.2965	1.08186	1.79701
ENSG00000241057.2	AC004951.3	19.3752	10.6382	17.4305	18.4487	20.0393	5.52261	14.9896	12.468	11.0966	26.8868	20.6589	8.65487	15.5174
ENSG00000281809.1	LINC01394	10.6564	18.375	19.6093	23.8295	11.6017	15.6474	7.93566	12.468	8.87729	12.9056	10.3294	19.4735	14.3091
ENSG00000256603.1	AP003170.4	7.75009	3.86842	3.26822	3.84347	2.1094	3.68174	2.64522	3.117	3.32898	5.37735	5.16472	7.57301	4.31064
ENSG00000214097.5	SMCO1	0.968761	1.93421	2.17881	2.30608	8.43761	4.60217	2.64522	2.078	1.10966	4.30188	3.09883	7.57301	3.43619
ENSG00000272010.1	AC100814.1	17.4377	10.6382	14.1623	9.22433	8.43761	9.20435	12.3444	6.23401	2.21932	6.45282	20.6589	7.57301	10.3822
ENSG00000105619.13	TFPT	355.535	410.053	336.626	355.137	345.942	353.447	302.437	348.066	353.982	391.471	343.97	437.071	361.145
ENSG00000188739.15	RBM34	48.438	86.0724	65.3643	58.4207	71.7197	62.5896	36.1514	50.9111	52.1541	51.6226	61.9767	56.2567	58.4731
ENSG00000287262.1	AC021148.3	2.90628	7.73685	10.8941	4.61216	3.1641	7.36348	7.05392	11.429	4.43864	15.0566	6.19767	15.146	7.9999
ENSG00000165312.6	OTUD1	2291.12	2717.57	2904.36	2602.8	2788.63	3380.76	2013.01	1828.64	2591.06	2302.58	2187.78	3059.5	2555.65
ENSG00000120337.8	TNFSF18	3.87504	3.86842	7.62584	10.7617	9.49231	16.5678	1.76348	1.039	2.21932	10.7547	3.09883	1.08186	6.01236
ENSG00000266235.1	MIR3176	54.2506	52.2237	54.4703	36.8973	52.7351	28.5335	48.4957	41.5601	39.9478	54.849	50.6143	54.093	47.3892
ENSG00000270604.5	HCG17	2.90628	0.967106	1.08941	2.30608	1.0547	5.52261	2.64522	0	1.10966	7.52829	5.16472	1.08186	2.61466
ENSG00000279162.1	AC141586.5	11.6251	3.86842	8.71525	6.14955	4.2188	3.68174	2.64522	5.19501	7.76763	12.9056	8.26355	5.4093	6.70377
ENSG00000225556.1	C2CD4D	32.9379	30.9474	45.755	34.5912	21.094	34.0561	24.6887	23.897	26.6319	39.7924	30.9883	24.8828	30.8552
ENSG00000279078.1	SND1-IT1	3.87504	6.76974	3.26822	2.30608	0	1.84087	0	3.117	0	6.45282	3.09883	3.24558	2.83118
ENSG00000236064.2	AL109946.1	15.5002	14.5066	5.44703	12.2991	13.7111	7.36348	7.05392	9.35102	9.98695	5.37735	14.4612	20.5553	11.3011
ENSG00000255666.7	LINC02700	139.501	86.0724	138.355	102.236	114.962	136.224	95.228	109.095	68.799	131.207	90.8991	108.186	110.064
ENSG00000042832.12	TG	37.7817	37.7171	46.8444	56.1147	40.0787	56.1465	28.2157	27.014	41.0575	43.0188	39.2519	36.7832	40.8353
ENSG00000253540.5	FAM86HP	135.626	132.494	162.321	134.521	119.181	138.986	119.917	99.7442	112.076	132.283	116.723	143.887	128.98
ENSG00000241709.3	RN7SL265P	0	1.93421	1.08941	2.30608	2.1094	0	0	1.039	0	1.07547	5.16472	4.32744	1.58714
ENSG00000269054.2	AC012313.6	30.0316	37.7171	15.2517	16.1426	20.0393	26.6926	9.69914	10.39	16.6449	17.2075	26.8565	8.65487	19.6107
ENSG00000225793.3	TMEM30A-DT	10.6564	12.5724	7.62584	9.22433	5.27351	6.44304	13.2261	6.23401	7.76763	13.9811	5.16472	22.719	10.074
ENSG00000184271.17	POU6F1	38.7504	45.454	51.2021	50.7338	33.7504	57.9874	32.6244	40.5211	38.8381	43.0188	37.186	58.4204	44.0406
ENSG00000110975.8	SYT10	0	5.80264	1.08941	5.38086	2.1094	0	5.29044	5.19501	3.32898	12.9056	9.2965	5.4093	4.65068
ENSG00000221643.1	SNORA77	2.90628	4.83553	3.26822	2.30608	3.1641	0	0	0	1.10966	3.22641	4.13178	2.16372	2.25932
ENSG00000261079.1	AC009053.2	9.68761	12.5724	10.8941	13.8365	13.7111	7.36348	10.5809	6.23401	5.54831	10.7547	10.3294	12.9823	10.3746
ENSG00000203804.4	ADAMTSL4-AS1	22.2815	17.4079	16.3411	16.1426	7.38291	14.727	18.5165	23.897	26.6319	34.4151	29.9554	23.8009	20.9583
ENSG00000155090.15	KLF10	1639.14	1841.37	1799.7	1811.04	2112.57	2603.91	2033.29	2431.26	2643.21	2432.71	2798.25	3065.99	2267.7
ENSG00000231167.3	YBX1P2	9.68761	7.73685	5.44703	9.99302	5.27351	3.68174	7.05392	9.35102	11.0966	11.8302	18.593	9.73673	9.12343
ENSG00000236209.1	AC104135.1	39.7192	10.6382	23.9669	25.3669	34.8051	18.4087	18.5165	18.702	22.1932	23.6603	26.8565	29.2102	24.337
ENSG00000250155.2	AC008957.1	8.71885	3.86842	1.08941	6.14955	5.27351	4.60217	4.4087	1.039	1.10966	4.30188	3.09883	9.73673	4.44973
ENSG00000183307.4	TMEM121B	11.6251	8.70395	7.62584	13.0678	8.43761	7.36348	6.17218	6.23401	3.32898	4.30188	9.2965	12.9823	8.26164
ENSG00000224411.3	HSP90AA2P	67.8132	57.0593	56.6491	50.7338	55.8992	45.1013	67.894	60.2621	52.1541	58.0754	77.4708	82.2213	60.9445
ENSG00000156113.23	KCNMA1	3.87504	0.967106	10.8941	3.84347	6.32821	5.52261	3.52696	2.078	1.10966	6.45282	3.09883	7.57301	4.60582
ENSG00000159904.11	ZNF890P	4.8438	2.90132	9.80465	3.84347	3.1641	5.52261	1.76348	2.078	3.32898	6.45282	4.13178	5.4093	4.43703
ENSG00000139364.10	TMEM132B	2.90628	3.86842	8.71525	5.38086	8.43761	6.44304	7.05392	2.078	0	6.45282	6.19767	7.57301	5.42557
ENSG00000254389.3	RHPN1-AS1	7.75009	7.73685	5.44703	10.7617	5.27351	9.20435	5.29044	3.117	3.32898	8.60376	5.16472	7.57301	6.60429
ENSG00000219607.4	PPP1R3G	0.968761	0.967106	1.08941	2.30608	1.0547	0	0	1.039	0	4.30188	4.13178	1.08186	1.41171
ENSG00000250988.7	SNHG21	93.001	66.7303	90.4207	73.0259	67.5009	46.9422	70.5392	65.4571	66.5797	64.5282	84.7014	95.2036	73.7192
ENSG00000272663.1	AC093635.1	5.81256	0.967106	6.53643	5.38086	5.27351	11.0452	6.17218	2.078	2.21932	6.45282	8.26355	6.49116	5.55773
ENSG00000227440.1	ATP5MC1P4	46.5005	20.3092	28.3245	29.2104	37.9692	46.0217	29.0974	41.5601	32.1802	55.9245	32.0213	42.1925	36.776
ENSG00000236107.10	SCN1A-AS1	0	0.967106	0	0	0	0.920435	0	0	1.10966	0	9.2965	4.32744	1.38509
ENSG00000087074.8	PPP1R15A	3348.04	2893.58	4218.18	4002.59	3166.21	4118.02	3839.1	2977.78	3904.9	4287.9	3420.08	4864.04	3753.37
ENSG00000217930.8	PAM16	310.003	213.73	232.043	295.178	201.448	230.109	276.866	202.605	197.52	303.283	206.589	296.429	247.15
ENSG00000224985.1	AL590714.1	9.68761	5.80264	2.17881	12.2991	8.43761	16.5678	6.17218	4.15601	11.0966	11.8302	6.19767	16.2279	9.22118
ENSG00000224861.1	YBX1P1	79.4384	108.316	86.0631	91.4746	100.197	60.7487	83.7653	81.0421	97.6502	96.7923	114.657	101.695	91.8199
ENSG00000287878.1	AC022382.2	20.344	12.5724	10.8941	22.2921	23.2034	32.2152	19.3983	22.858	14.4256	21.5094	19.6259	33.5376	21.073
ENSG00000285596.1	AC017116.2	25.1878	38.6842	32.6822	29.2104	39.0239	22.0904	30.8609	23.897	28.8512	47.3207	34.0872	24.8828	31.3982
ENSG00000134716.11	CYP2J2	18.4064	12.5724	21.7881	30.7478	14.7658	28.5335	23.807	17.663	24.4125	27.9622	37.186	20.5553	23.2
ENSG00000121769.8	FABP3	39.7192	18.375	20.6987	29.9791	34.8051	19.3291	21.1618	16.624	26.6319	25.8113	26.8565	31.3739	25.9471
ENSG00000198835.4	GJC2	34.8754	41.5856	29.4139	41.5095	41.1334	44.1809	68.7758	43.6381	43.2768	68.8301	73.339	48.6837	48.2702
ENSG00000233822.4	H2BC15	101.72	115.086	100.225	96.0867	108.634	117.816	79.3566	81.0421	84.3342	84.9621	90.8991	114.677	97.9032
ENSG00000196735.13	HLA-DQA1	0.968761	2.90132	1.08941	1.53739	1.0547	0	4.4087	7.27301	4.43864	9.67923	9.2965	7.57301	4.18506
ENSG00000204983.14	PRSS1	6.78132	4.83553	13.0729	6.91825	4.2188	8.28391	12.3444	4.15601	3.32898	12.9056	6.19767	14.0642	8.09229
ENSG00000278709.2	NKILA	113.345	67.6974	81.7054	113.767	117.072	93.8843	110.218	77.9251	92.1019	141.962	84.7014	111.431	100.484
ENSG00000169885.10	CALML6	5.81256	2.90132	21.7881	6.14955	3.1641	14.727	5.29044	9.35102	8.87729	6.45282	15.4942	18.3916	9.86666
ENSG00000285103.2	AL451123.1	26.1565	21.2763	31.5928	37.666	43.2428	28.5335	50.2592	49.8721	59.9217	75.2829	63.0096	55.1748	45.1657
ENSG00000144893.12	MED12L	77.5008	40.6185	69.722	46.1216	58.0086	53.3852	88.174	105.978	152.024	149.49	113.624	151.46	92.1756
ENSG00000227060.7	LINC00629	0	2.90132	4.35762	0.768694	1.0547	1.84087	0.881741	1.039	2.21932	4.30188	4.13178	4.32744	2.3187
ENSG00000201151.1	AL135844.1	7.75009	1.93421	7.62584	6.14955	3.1641	0	3.52696	7.27301	0	7.52829	6.19767	10.8186	5.16403
ENSG00000227192.1	AL023581.2	0	0.967106	2.17881	0.768694	0	0	0	1.039	1.10966	3.22641	7.23061	1.08186	1.46685
ENSG00000224316.1	GTF2IP5	18.4064	13.5395	14.1623	13.8365	4.2188	22.0904	21.1618	13.507	9.98695	19.3585	23.7577	19.4735	16.1249
ENSG00000213261.3	EEF1B2P6	8.71885	11.6053	10.8941	6.14955	7.38291	4.60217	7.93566	8.31201	3.32898	8.60376	14.4612	7.57301	8.29729
ENSG00000215283.3	HMGB3P24	9.68761	8.70395	2.17881	6.91825	6.32821	3.68174	3.52696	3.117	7.76763	4.30188	10.3294	10.8186	6.44667
ENSG00000272744.1	AC107214.2	6.78132	2.90132	1.08941	6.14955	3.1641	11.9657	3.52696	1.039	3.32898	4.30188	6.19767	7.57301	4.83491
ENSG00000101162.4	TUBB1	31.0003	26.1119	16.3411	22.2921	30.5863	33.1356	29.9792	19.741	23.3029	36.566	30.9883	25.9646	27.1675
ENSG00000162482.5	AKR7A3	56.1881	28.0461	32.6822	46.1216	39.0239	25.7722	31.7427	35.3261	32.1802	40.8679	28.9224	56.2567	37.7608
ENSG00000102053.12	ZC3H12B	57.1569	66.7303	46.8444	45.3529	48.5162	45.1013	40.5601	39.4821	44.3864	44.0943	64.0426	43.2744	48.7952
ENSG00000073861.3	TBX21	0	0	0	0	0	0	14.1078	9.35102	5.54831	30.1132	8.26355	7.57301	6.24641
ENSG00000151364.17	KCTD14	9.68761	10.6382	9.80465	11.5304	6.32821	14.727	31.7427	59.2231	44.3864	69.9056	67.1414	31.3739	30.5408
ENSG00000221926.13	TRIM16	4015.51	5932.23	5761.87	4735.15	6505.4	5909.19	2946.78	3178.31	3657.44	3326.43	4046.04	4063.46	4506.48
ENSG00000271853.5	AL162258.1	0	1.93421	0	1.53739	2.1094	0	2.64522	2.078	3.32898	11.8302	1.03294	6.49116	2.74896
ENSG00000267537.1	AC079466.2	5.81256	2.90132	2.17881	3.84347	0	3.68174	1.76348	1.039	0	7.52829	4.13178	1.08186	2.83019
ENSG00000107014.9	RLN2	4.8438	1.93421	1.08941	1.53739	0	1.84087	0.881741	3.117	1.10966	8.60376	5.16472	1.08186	2.60037
ENSG00000104055.16	TGM5	20.344	23.2105	29.4139	30.7478	32.6957	42.34	13.2261	21.819	25.5222	19.3585	37.186	21.6372	26.4584
ENSG00000227359.1	AC017074.1	95.9073	77.3685	107.851	82.2502	91.759	95.7252	82.8836	61.3011	85.4439	86.0376	76.4379	112.513	87.9566
ENSG00000107338.10	SHB	1026.89	1024.16	1193.99	1042.35	1048.37	1100.84	753.888	766.783	905.483	960.395	867.673	981.246	972.673
ENSG00000264812.1	AC132938.3	8.71885	0.967106	16.3411	7.68694	7.38291	3.68174	3.52696	5.19501	5.54831	11.8302	6.19767	8.65487	7.1443
ENSG00000274265.5	AC245297.3	97.8448	135.395	131.818	129.141	112.853	129.781	250.414	203.644	180.875	290.377	245.841	212.044	176.669
ENSG00000136040.9	PLXNC1	96.8761	57.0593	41.3974	68.4138	46.4068	61.6691	54.6679	52.9891	41.0575	62.3773	63.0096	58.4204	58.6953
ENSG00000275756.1	AL354751.3	6.78132	4.83553	7.62584	3.84347	3.1641	1.84087	5.29044	1.039	3.32898	4.30188	8.26355	6.49116	4.73385
ENSG00000204682.8	MIR1915HG	672.32	451.639	517.468	555.766	419.771	594.601	326.244	196.371	299.608	320.49	292.323	361.341	417.328
ENSG00000167157.11	PRRX2	11.6251	21.2763	14.1623	21.5234	32.6957	17.4883	13.2261	17.663	8.87729	20.4339	26.8565	8.65487	17.8736
ENSG00000243701.7	DUBR	410.755	323.013	338.805	465.06	384.966	417.877	534.335	367.807	470.496	568.924	494.78	539.848	443.055
ENSG00000287906.1	AC127526.5	18.4064	13.5395	10.8941	21.5234	17.9299	17.4883	8.81741	6.23401	14.4256	13.9811	11.3624	16.2279	14.2358
ENSG00000231999.7	LRRC8C-DT	62.9694	44.4869	34.861	56.8834	47.4616	58.9078	50.2592	49.8721	46.6058	40.8679	68.1743	70.3208	52.6392
ENSG00000279656.1	AL132780.4	74.5946	47.3882	45.755	53.0399	58.0086	35.8969	55.5496	58.1841	46.6058	81.7357	54.746	59.5023	55.9172
ENSG00000231683.6	AL033397.1	3.87504	5.80264	7.62584	12.2991	2.1094	13.8065	3.52696	1.039	2.21932	5.37735	3.09883	8.65487	5.78624
ENSG00000110047.18	EHD1	7893.46	10067.6	9617.27	9173.59	10106.1	10050.2	8596.97	9545.31	9891.52	10655.8	11354.1	10407.5	9779.95
ENSG00000237522.1	NONOP2	114.314	107.349	111.119	88.3998	111.798	104.93	47.614	71.6911	61.0314	54.849	73.339	87.6306	86.1721
ENSG00000207864.3	MIR27B	23.2503	18.375	15.2517	9.22433	9.49231	5.52261	5.29044	1.039	4.43864	4.30188	8.26355	7.57301	9.33523
ENSG00000273402.1	AC004908.3	18.4064	12.5724	10.8941	17.68	20.0393	17.4883	14.1078	7.27301	17.7546	18.283	13.4283	21.6372	15.797
ENSG00000267365.1	KCNJ2-AS1	3.87504	10.6382	4.35762	3.84347	2.1094	0	1.76348	12.468	12.2063	13.9811	15.4942	11.9004	7.71977
ENSG00000168685.15	IL7R	2455.81	1193.41	1963.11	2474.43	1855.22	2268.87	4115.97	2744	2947.26	3944.82	3454.17	4386.94	2817
ENSG00000266538.1	AC005838.2	15.5002	12.5724	4.35762	13.0678	2.1094	11.9657	14.1078	8.31201	6.65796	16.132	11.3624	17.3098	11.1213
ENSG00000131401.11	NAPSB	6.78132	8.70395	9.80465	3.84347	5.27351	2.7613	6.17218	2.078	8.87729	3.22641	12.3953	12.9823	6.90831
ENSG00000275665.1	AC006449.3	11.6251	4.83553	7.62584	5.38086	7.38291	3.68174	14.9896	5.19501	8.87729	15.0566	14.4612	12.9823	9.34117
ENSG00000182648.13	LINC01006	19.3752	11.6053	14.1623	6.91825	12.6564	19.3291	14.9896	9.35102	7.76763	21.5094	15.4942	9.73673	13.5746
ENSG00000178082.6	TWF1P1	14.5314	14.5066	9.80465	13.8365	20.0393	15.6474	14.9896	18.702	17.7546	17.2075	26.8565	22.719	17.2163
ENSG00000267102.1	AC060766.1	53.2818	27.079	43.5762	60.7268	18.9846	42.34	89.9375	41.5601	49.9347	92.4904	70.2402	67.0753	54.7689
ENSG00000207336.1	RNU6-658P	6.78132	3.86842	2.17881	10.7617	2.1094	5.52261	6.17218	0	3.32898	8.60376	1.03294	14.0642	5.36869
ENSG00000184967.7	NOC4L	1669.17	1931.31	1700.56	1932.5	1765.57	1919.11	1674.42	1552.27	1812.08	1972.41	1960.53	1883.52	1814.45
ENSG00000227775.3	AL031282.1	20.344	23.2105	18.5199	12.2991	29.5316	7.36348	19.3983	14.546	11.0966	22.5849	10.3294	31.3739	18.3831
ENSG00000173258.13	ZNF483	68.782	54.1579	49.0233	56.1147	39.0239	38.6583	54.6679	39.4821	33.2898	68.8301	52.6802	36.7832	49.2911
ENSG00000136869.16	TLR4	248.003	159.572	278.888	265.968	297.426	293.619	599.583	583.919	593.669	580.754	681.743	814.64	449.815
ENSG00000225264.3	ZNRF2P2	65.8757	72.5329	46.8444	53.8086	55.8992	69.953	56.4314	46.7551	55.483	58.0754	68.1743	64.9116	59.5621
ENSG00000174672.16	BRSK2	11.6251	14.5066	8.71525	7.68694	5.27351	0.920435	4.4087	4.15601	1.10966	10.7547	5.16472	4.32744	6.55409
ENSG00000259521.1	INO80-AS1	0.968761	4.83553	2.17881	2.30608	2.1094	7.36348	0.881741	1.039	0	6.45282	2.06589	2.16372	2.6971
ENSG00000258790.1	AL121594.1	14.5314	18.375	28.3245	12.2991	16.8752	5.52261	17.6348	14.546	16.6449	13.9811	23.7577	28.1283	17.5517
ENSG00000124102.5	PI3	0	3.86842	1.08941	9.22433	17.9299	7.36348	3.52696	5.19501	0	4.30188	5.16472	10.8186	5.70689
ENSG00000232951.1	IPO7P1	3.87504	2.90132	2.17881	3.07478	4.2188	2.7613	1.76348	1.039	0	2.15094	5.16472	3.24558	2.69781
ENSG00000224631.4	RPS27AP16	110.439	139.263	132.907	132.984	162.424	122.418	111.099	131.953	123.172	149.49	142.546	137.396	133.008
ENSG00000043355.12	ZIC2	119.158	158.605	177.573	179.874	167.697	157.394	127.852	96.6272	135.379	145.189	128.085	151.46	145.408
ENSG00000166444.19	DENND2B	1451.2	1557.04	1495.75	1504.33	1716	1604.32	4297.6	4648.49	4839.23	5033.2	5478.74	5367.1	3249.42
ENSG00000222898.1	RN7SKP97	17.4377	8.70395	9.80465	3.84347	4.2188	1.84087	2.64522	2.078	5.54831	6.45282	1.03294	14.0642	6.47258
ENSG00000258593.2	AL583810.1	45.5318	22.2434	19.6093	20.7547	25.3128	23.0109	33.5061	18.702	25.5222	30.1132	29.9554	40.0288	27.8576
ENSG00000273682.1	AC109583.3	3.87504	2.90132	4.35762	3.07478	4.2188	8.28391	1.76348	4.15601	2.21932	3.22641	5.16472	8.65487	4.32469
ENSG00000270433.1	H3P37	2.90628	2.90132	2.17881	3.84347	3.1641	0	2.64522	2.078	1.10966	9.67923	0	7.57301	3.17326
ENSG00000223861.1	AL365436.1	1.93752	4.83553	7.62584	4.61216	3.1641	5.52261	2.64522	2.078	2.21932	3.22641	3.09883	9.73673	4.22519
ENSG00000007001.13	UPP2	3.87504	1.93421	4.35762	3.07478	3.1641	3.68174	0	4.15601	4.43864	8.60376	6.19767	3.24558	3.8941
ENSG00000143520.6	FLG2	6.78132	1.93421	3.26822	1.53739	5.27351	0.920435	0.881741	1.039	0	2.15094	6.19767	2.16372	2.67901
ENSG00000238084.4	AL031284.1	1.93752	5.80264	2.17881	7.68694	4.2188	5.52261	1.76348	1.039	3.32898	7.52829	2.06589	5.4093	4.04019
ENSG00000263740.2	RN7SL4P	3.87504	5.80264	8.71525	3.07478	2.1094	0.920435	7.05392	2.078	0	6.45282	9.2965	4.32744	4.47552
ENSG00000223510.7	CDRT15	24.219	20.3092	19.6093	14.6052	10.547	10.1248	18.5165	10.39	22.1932	21.5094	26.8565	18.3916	18.106
ENSG00000157045.9	NTAN1	242.19	369.435	305.034	279.805	314.301	359.89	255.705	284.687	286.293	314.037	327.443	322.394	305.101
ENSG00000122711.9	SPINK4	0	1.93421	2.17881	3.84347	1.0547	0.920435	1.76348	0	1.10966	2.15094	5.16472	4.32744	2.03732
ENSG00000286001.1	AC021087.5	17.4377	9.67106	15.2517	6.14955	11.6017	11.0452	8.81741	8.31201	11.0966	10.7547	22.7248	7.57301	11.703
ENSG00000170423.13	KRT78	9.68761	2.90132	11.9835	4.61216	3.1641	1.84087	0.881741	7.27301	2.21932	4.30188	6.19767	10.8186	5.49014
ENSG00000270165.1	AC010530.1	23.2503	3.86842	11.9835	26.1356	23.2034	13.8065	9.69914	13.507	4.43864	21.5094	8.26355	14.0642	14.4775
ENSG00000224965.1	LINC02586	4.8438	14.5066	11.9835	4.61216	16.8752	9.20435	7.05392	10.39	8.87729	6.45282	17.5601	16.2279	10.7156
ENSG00000267201.1	LINC01775	33.9066	19.3421	9.80465	27.673	26.3675	28.5335	14.9896	32.209	16.6449	24.7358	25.8236	33.5376	24.464
ENSG00000262823.1	AC127521.1	11.6251	6.76974	16.3411	14.6052	15.8205	10.1248	14.1078	17.663	19.9739	29.0377	13.4283	25.9646	16.2885
ENSG00000274712.1	AC005332.4	16.4689	18.375	13.0729	22.2921	12.6564	12.8861	14.1078	17.663	17.7546	24.7358	28.9224	11.9004	17.5696
ENSG00000253513.1	AC009908.1	1.93752	0.967106	2.17881	0.768694	3.1641	0	1.76348	2.078	0	4.30188	2.06589	6.49116	2.14305
ENSG00000233045.1	RPL15P5	2.90628	4.83553	6.53643	1.53739	4.2188	9.20435	2.64522	5.19501	1.10966	7.52829	3.09883	8.65487	4.78922
ENSG00000260751.2	AC008870.2	89.126	60.9277	77.3478	78.4068	62.2274	67.1917	83.7653	83.1201	62.141	106.472	79.5367	87.6306	78.1577
ENSG00000272420.1	AL513477.2	15.5002	9.67106	5.44703	15.3739	8.43761	7.36348	7.05392	9.35102	6.65796	7.52829	14.4612	12.9823	9.98566
ENSG00000246575.2	AC093162.1	191.815	113.151	128.55	148.358	114.962	129.781	137.552	128.836	127.611	140.887	166.304	157.952	140.48
ENSG00000179715.13	PCED1B	305.16	376.204	393.276	345.144	326.957	361.731	290.974	263.906	386.162	334.471	328.476	434.907	345.614
ENSG00000237286.1	CARD11-AS1	0.968761	0.967106	2.17881	6.14955	0	0	1.76348	3.117	0	11.8302	0	8.65487	2.96915
ENSG00000163126.15	ANKRD23	53.2818	37.7171	38.1292	41.5095	31.641	43.2604	37.0331	21.819	16.6449	37.6415	30.9883	28.1283	34.8162
ENSG00000245614.4	DDX11-AS1	69.7508	65.7632	68.6326	63.8016	43.2428	57.9874	52.9044	71.6911	53.2637	73.132	76.4379	62.7478	63.2796
ENSG00000115325.13	DOK1	52.3131	42.5527	52.2915	60.7268	27.4222	51.5443	34.3879	22.858	42.1671	47.3207	30.9883	46.52	42.5911
ENSG00000270587.1	AC046185.2	8.71885	22.2434	17.4305	12.2991	9.49231	15.6474	11.4626	9.35102	12.2063	8.60376	19.6259	18.3916	13.7894
ENSG00000224079.1	AC091729.1	6.78132	9.67106	8.71525	0.768694	7.38291	5.52261	4.4087	7.27301	2.21932	9.67923	3.09883	12.9823	6.54194
ENSG00000230896.1	AL604028.1	42.6255	57.0593	58.8279	43.8156	40.0787	57.0669	50.2592	39.4821	36.6188	47.3207	54.746	51.9293	48.3192
ENSG00000286634.1	AC146507.3	2.90628	2.90132	4.35762	4.61216	2.1094	4.60217	3.52696	4.15601	0	6.45282	7.23061	3.24558	3.84174
ENSG00000249867.6	LINC02742	14.5314	3.86842	11.9835	6.91825	14.7658	17.4883	15.8713	17.663	21.0836	20.4339	24.7907	27.0465	16.3704
ENSG00000226900.2	AL451069.1	2.90628	4.83553	10.8941	6.14955	6.32821	5.52261	0	6.23401	0	2.15094	3.09883	14.0642	5.18202
ENSG00000259347.7	AC087482.1	9.68761	7.73685	8.71525	6.91825	3.1641	2.7613	7.05392	1.039	2.21932	7.52829	6.19767	6.49116	5.79273
ENSG00000167657.14	DAPK3	2389.93	2303.65	2803.04	3027.12	2534.45	2617.72	2666.38	2555.94	3301.24	3392.03	2849.89	3620.98	2838.53
ENSG00000241839.10	PLEKHO2	66.8445	63.829	55.5597	50.7338	62.2274	60.7487	44.087	56.1061	43.2768	54.849	48.5484	69.239	56.3374
ENSG00000163885.12	CFAP100	6.78132	4.83553	8.71525	5.38086	3.1641	3.68174	7.93566	2.078	3.32898	6.45282	9.2965	7.57301	5.76865
ENSG00000119703.15	ZC2HC1C	52.3131	59.9606	74.0796	56.8834	61.1727	80.0778	44.9688	49.8721	42.1671	78.5093	42.3507	46.52	57.4063
ENSG00000140009.18	ESR2	36.8129	23.2105	23.9669	17.68	23.2034	28.5335	43.2053	37.4041	44.3864	48.3962	49.5813	54.093	35.8728
ENSG00000173080.6	RXFP4	12.5939	9.67106	3.26822	5.38086	9.49231	7.36348	2.64522	2.078	0	2.15094	2.06589	10.8186	5.62737
ENSG00000228137.1	AP001469.2	50.3755	22.2434	26.1457	39.2034	24.2581	45.1013	32.6244	19.741	27.7415	48.3962	33.0542	22.719	32.6337
ENSG00000236478.2	AC012513.2	1.93752	0.967106	1.08941	1.53739	4.2188	3.68174	0	1.039	1.10966	3.22641	4.13178	2.16372	2.09188
ENSG00000215692.2	AC114730.1	5.81256	1.93421	4.35762	4.61216	3.1641	0.920435	3.52696	0	1.10966	4.30188	3.09883	6.49116	3.27747
ENSG00000188549.12	CCDC9B	10205.9	7089.85	9235.98	10252.1	8510.38	7767.55	7880.11	4948.77	6572.52	8070.33	6099.54	8496.92	7927.49
ENSG00000142512.15	SIGLEC10	3.87504	2.90132	4.35762	3.84347	6.32821	8.28391	0	5.19501	1.10966	8.60376	5.16472	2.16372	4.31887
ENSG00000244627.5	TPTEP2	107.532	78.3356	72.9902	90.7059	87.5402	82.8391	82.8836	56.1061	57.7024	86.0376	74.372	75.7301	79.3979
ENSG00000224680.4	PLA2G12AP1	17.4377	8.70395	8.71525	9.22433	20.0393	12.8861	8.81741	14.546	12.2063	16.132	15.4942	17.3098	13.4594
ENSG00000231767.4	RPS27AP5	32.9379	48.3553	34.861	34.5912	31.641	29.4539	21.1618	33.248	31.0705	33.3396	33.0542	38.9469	33.5551
ENSG00000258315.5	C17orf49	18.4064	16.4408	18.5199	36.8973	24.2581	15.6474	44.087	20.78	13.3159	41.9433	30.9883	30.2921	25.9647
ENSG00000166682.13	TMPRSS5	30.0316	17.4079	13.0729	26.1356	9.49231	25.7722	14.1078	13.507	28.8512	29.0377	20.6589	25.9646	21.17
ENSG00000286176.2	AC116317.1	2.90628	4.83553	7.62584	6.91825	0	0.920435	3.52696	4.15601	1.10966	5.37735	2.06589	14.0642	4.45886
ENSG00000165863.17	C10orf82	5.81256	5.80264	2.17881	3.84347	2.1094	1.84087	2.64522	0	3.32898	3.22641	7.23061	4.32744	3.52887
ENSG00000235100.4	AL157400.3	25.1878	10.6382	18.5199	29.2104	31.641	25.7722	19.3983	22.858	11.0966	27.9622	22.7248	19.4735	22.0402
ENSG00000287680.1	AC093330.3	6.78132	5.80264	3.26822	9.99302	4.2188	1.84087	4.4087	3.117	7.76763	13.9811	4.13178	8.65487	6.16383
ENSG00000262202.4	AC007952.4	3.87504	7.73685	10.8941	4.61216	3.1641	1.84087	8.81741	1.039	0	6.45282	4.13178	11.9004	5.37205
ENSG00000180263.14	FGD6	1636.24	1278.51	1407.51	1598.88	1636.9	1746.07	1963.64	1859.81	1706.66	2131.58	2144.39	2095.56	1767.15
ENSG00000228997.1	AL136452.1	56.1881	28.0461	55.5597	60.7268	49.571	50.6239	29.0974	21.819	37.7285	40.8679	35.1201	34.6195	41.664
ENSG00000265222.1	AC079336.2	3.87504	2.90132	0	5.38086	2.1094	0	7.05392	4.15601	2.21932	9.67923	6.19767	9.73673	4.44246
ENSG00000196998.19	WDR45	463.068	487.421	458.64	478.896	474.615	432.604	578.422	573.529	544.843	649.584	642.491	662.098	537.184
ENSG00000204010.3	IFIT1B	0.968761	0	0	0	1.0547	0.920435	4.4087	4.15601	0	2.15094	11.3624	6.49116	2.62609
ENSG00000115271.11	GCA	52.3131	66.7303	56.6491	55.346	79.1026	73.6348	100.518	110.134	86.5536	123.679	132.217	95.2036	86.0068
ENSG00000104899.8	AMH	77.5008	71.5658	58.8279	40.7408	47.4616	50.6239	69.6575	69.6131	47.7154	41.9433	99.1626	86.5487	63.4468
ENSG00000227908.3	FLJ31104	11.6251	4.83553	3.26822	4.61216	14.7658	12.8861	8.81741	17.663	3.32898	7.52829	13.4283	25.9646	10.727
ENSG00000272476.1	AL024507.2	17.4377	23.2105	19.6093	23.0608	13.7111	26.6926	26.4522	17.663	13.3159	17.2075	28.9224	29.2102	21.3745
ENSG00000270580.5	PKD1P6-NPIPP1	79.4384	55.125	54.4703	69.1825	53.7898	38.6583	54.6679	29.0921	49.9347	61.3018	40.2848	63.8297	54.1479
ENSG00000231942.3	HNRNPA1P36	4.8438	1.93421	4.35762	0	2.1094	3.68174	0.881741	1.039	0	4.30188	1.03294	5.4093	2.46597
ENSG00000171097.14	KYAT1	39.7192	42.5527	53.3809	33.0538	34.8051	55.2261	29.9792	35.3261	33.2898	34.4151	45.4496	41.1106	39.859
ENSG00000188933.16	USP32P1	164.689	119.921	130.729	112.229	88.5949	85.6004	117.272	82.0811	76.5666	127.981	93.9979	107.104	108.897
ENSG00000217275.2	AL031777.1	5.81256	22.2434	11.9835	6.91825	7.38291	11.0452	3.52696	5.19501	6.65796	1.07547	16.5271	10.8186	9.09891
ENSG00000260136.6	AC008915.3	31.0003	34.8158	41.3974	36.8973	28.4769	35.8969	21.1618	17.663	28.8512	24.7358	35.1201	24.8828	30.075
ENSG00000213638.6	ADAT3	243.159	208.895	176.484	266.737	217.268	265.085	230.134	228.58	214.165	275.32	238.61	268.301	236.062
ENSG00000244245.1	AC133134.1	8.71885	16.4408	16.3411	7.68694	12.6564	14.727	12.3444	4.15601	12.2063	13.9811	15.4942	11.9004	12.2211
ENSG00000266261.1	AC005324.5	3.87504	3.86842	3.26822	3.07478	6.32821	10.1248	7.05392	1.039	0	5.37735	9.2965	4.32744	4.80281
ENSG00000236867.1	Z98885.1	13.5626	4.83553	6.53643	6.91825	4.2188	4.60217	10.5809	1.039	3.32898	2.15094	11.3624	15.146	7.02351
ENSG00000268061.5	NAPA-AS1	15.5002	16.4408	15.2517	21.5234	40.0787	22.0904	21.1618	24.936	23.3029	19.3585	33.0542	35.7014	24.0333
ENSG00000140807.7	NKD1	3.87504	6.76974	4.35762	0	5.27351	4.60217	0.881741	2.078	1.10966	6.45282	6.19767	1.08186	3.55665
ENSG00000269821.1	KCNQ1OT1	492.13	274.658	232.043	354.368	261.566	278.892	291.856	212.995	209.726	338.773	260.302	252.073	288.282
ENSG00000240710.1	AL512306.3	3.87504	0.967106	2.17881	0	0	0	0.881741	8.31201	5.54831	12.9056	12.3953	2.16372	4.10231
ENSG00000251957.1	RNU6-1095P	2.90628	5.80264	4.35762	10.7617	14.7658	7.36348	6.17218	5.19501	1.10966	8.60376	8.26355	5.4093	6.72592
ENSG00000224080.1	UBE2FP1	20.344	11.6053	22.8775	16.1426	20.0393	26.6926	14.9896	10.39	22.1932	21.5094	22.7248	18.3916	18.9917
ENSG00000171476.22	HOPX	3.87504	9.67106	6.53643	4.61216	5.27351	1.84087	0	3.117	7.76763	7.52829	6.19767	7.57301	5.33272
ENSG00000227802.1	DNAJB3	26.1565	16.4408	39.2186	12.2991	25.3128	13.8065	3.52696	5.19501	13.3159	10.7547	12.3953	10.8186	15.7701
ENSG00000255406.3	LINC02730	31.9691	20.3092	32.6822	36.1286	21.094	54.3056	15.8713	13.507	22.1932	20.4339	14.4612	34.6195	26.4646
ENSG00000237126.8	AC073254.1	14.5314	12.5724	11.9835	15.3739	17.9299	19.3291	12.3444	16.624	9.98695	12.9056	21.6918	17.3098	15.2152
ENSG00000060558.4	GNA15	2099.3	2703.06	2272.5	2490.57	2792.85	2510.03	2796.88	3232.33	3144.78	3351.16	3694.84	3507.39	2882.97
ENSG00000257894.2	AC027288.3	9.68761	9.67106	6.53643	10.7617	3.1641	8.28391	5.29044	4.15601	3.32898	5.37735	9.2965	7.57301	6.92726
ENSG00000020426.11	MNAT1	1246.8	1398.43	1398.8	1269.88	1402.75	1503.99	1178.01	1297.71	1334.92	1387.36	1524.63	1465.92	1367.43
ENSG00000103313.12	MEFV	0	0	0	0	0	0	0	1.039	2.21932	3.22641	3.09883	7.57301	1.42972
ENSG00000197361.7	FBXL22	19.3752	16.4408	15.2517	16.1426	16.8752	14.727	5.29044	15.585	14.4256	17.2075	18.593	11.9004	15.1512
ENSG00000277647.1	AC126755.5	31.9691	4.83553	6.53643	3.84347	2.1094	3.68174	2.64522	4.15601	7.76763	4.30188	5.16472	19.4735	8.04038
ENSG00000227953.7	LINC01341	1.93752	1.93421	0	1.53739	3.1641	3.68174	2.64522	1.039	0	4.30188	1.03294	7.57301	2.40392
ENSG00000259314.1	AC103739.2	9.68761	0	4.35762	6.14955	5.27351	3.68174	4.4087	3.117	2.21932	6.45282	6.19767	7.57301	4.92655
ENSG00000003400.15	CASP10	80.4071	147.967	82.7948	103.774	140.275	106.77	491.13	625.479	511.554	559.245	702.402	636.133	348.994
ENSG00000143595.13	AQP10	3.87504	2.90132	1.08941	3.84347	0	1.84087	0.881741	1.039	0	6.45282	1.03294	3.24558	2.18352
ENSG00000188508.11	KRTDAP	2.90628	5.80264	3.26822	5.38086	7.38291	3.68174	6.17218	3.117	2.21932	10.7547	7.23061	3.24558	5.09684
ENSG00000272419.6	LINC01145	147.252	85.1053	111.119	145.283	91.759	109.532	247.769	208.839	211.945	273.169	261.335	248.828	178.495
ENSG00000283982.1	AL445623.2	13.5626	4.83553	6.53643	13.8365	9.49231	11.9657	5.29044	0	1.10966	4.30188	6.19767	5.4093	6.87817
ENSG00000286327.1	AL035427.2	1.93752	3.86842	4.35762	2.30608	2.1094	0.920435	0	0	1.10966	5.37735	4.13178	0	2.17652
ENSG00000283312.1	AC017104.3	0	1.93421	0	3.07478	1.0547	0.920435	0	0	0	2.15094	3.09883	3.24558	1.28996
ENSG00000279943.1	FLJ38576	2.90628	1.93421	3.26822	3.07478	1.0547	3.68174	5.29044	3.117	4.43864	4.30188	15.4942	3.24558	4.3173
ENSG00000239941.1	AC108718.1	5.81256	2.90132	3.26822	5.38086	3.1641	6.44304	0	2.078	0	2.15094	1.03294	7.57301	3.31708
ENSG00000280173.1	AC104447.1	78.4696	80.2698	62.0961	85.325	80.1573	84.68	84.6471	63.3791	68.799	82.8112	95.0309	78.9757	78.7201
ENSG00000235070.3	AC062015.1	2.90628	1.93421	3.26822	6.14955	1.0547	5.52261	1.76348	0	1.10966	4.30188	0	8.65487	3.05546
ENSG00000178297.13	TMPRSS9	204.409	123.79	181.931	183.718	126.564	158.315	162.24	131.953	142.037	204.339	129.118	182.834	160.937
ENSG00000214198.8	TTC41P	11.6251	10.6382	9.80465	14.6052	9.49231	11.9657	14.9896	11.429	12.2063	11.8302	14.4612	25.9646	13.251
ENSG00000259182.5	AC019254.1	3.87504	0.967106	3.26822	3.84347	0	1.84087	1.76348	2.078	1.10966	2.15094	7.23061	4.32744	2.70457
ENSG00000230109.1	LINC02643	63.9382	44.4869	63.1855	46.1216	43.2428	50.6239	31.7427	30.131	33.2898	40.8679	36.1531	38.9469	43.5609
ENSG00000204173.11	LRRC37A5P	3.87504	3.86842	3.26822	5.38086	6.32821	10.1248	2.64522	2.078	3.32898	5.37735	5.16472	5.4093	4.73743
ENSG00000230615.7	AL139220.2	14.5314	19.3421	7.62584	12.2991	4.2188	11.0452	14.9896	2.078	13.3159	16.132	11.3624	18.3916	12.111
ENSG00000120738.8	EGR1	682.008	1070.59	858.452	727.184	905.988	1045.61	854.407	1261.35	1144.06	1108.81	1466.78	1222.5	1028.98
ENSG00000070190.13	DAPP1	1210.95	1780.44	1761.57	1407.48	2069.32	2459.4	1492.79	1936.7	1970.76	1650.85	2331.36	2334.65	1867.19
ENSG00000225385.3	AL353572.1	4.8438	10.6382	5.44703	3.84347	5.27351	1.84087	3.52696	4.15601	3.32898	3.22641	7.23061	9.73673	5.25771
ENSG00000128564.7	VGF	124.97	109.283	133.997	188.33	140.275	119.656	132.261	152.733	154.243	203.264	153.909	156.87	147.483
ENSG00000197696.10	NMB	282.878	331.717	302.855	350.524	359.653	313.868	306.846	313.779	239.687	312.962	368.761	314.821	316.529
ENSG00000239544.1	AL442663.1	0.968761	1.93421	0	3.07478	2.1094	0.920435	0.881741	0	0	2.15094	3.09883	3.24558	1.53206
ENSG00000130653.16	PNPLA7	44.563	43.5198	42.4868	32.2852	31.641	42.34	50.2592	29.0921	34.3995	54.849	42.3507	42.1925	40.8316
ENSG00000259396.1	AC087721.1	6.78132	5.80264	4.35762	5.38086	7.38291	0.920435	2.64522	0	0	1.07547	8.26355	3.24558	3.8213
ENSG00000243449.6	C4orf48	566.725	699.218	524.004	703.355	533.679	509	578.422	552.749	649.152	786.169	696.204	580.958	614.97
ENSG00000275092.1	AL031710.2	15.5002	5.80264	9.80465	2.30608	10.547	6.44304	2.64522	6.23401	7.76763	4.30188	7.23061	17.3098	7.99106
ENSG00000204116.11	CHIC1	282.878	289.165	283.245	239.833	251.019	291.778	236.306	206.761	244.125	281.773	260.302	252.073	259.938
ENSG00000151748.15	SAV1	2263.99	2039.63	2524.15	2801.12	2554.49	3259.26	2225.51	2008.39	2645.43	2680.07	2501.79	2742.51	2520.53
ENSG00000119922.10	IFIT2	1802.86	1892.63	2139.59	2140.81	2142.1	2637.97	8276.02	8956.19	10697.1	10500.9	10012.3	11618.1	6068.05
ENSG00000239462.1	AC091212.1	4.8438	4.83553	6.53643	3.84347	5.27351	3.68174	7.05392	1.039	5.54831	10.7547	5.16472	7.57301	5.51235
ENSG00000169067.4	ACTBL2	30.0316	15.4737	35.9504	29.2104	17.9299	47.8626	15.8713	7.27301	28.8512	15.0566	18.593	40.0288	25.1777
ENSG00000254388.1	DUTP2	14.5314	6.76974	9.80465	6.14955	14.7658	15.6474	5.29044	1.039	9.98695	2.15094	14.4612	12.9823	9.46495
ENSG00000224594.2	RPL29P19	172.439	154.737	236.401	272.118	189.846	245.756	161.358	112.212	162.011	155.943	160.106	196.898	184.986
ENSG00000203616.2	RHOT1P2	20.344	8.70395	9.80465	10.7617	5.27351	9.20435	5.29044	5.19501	5.54831	7.52829	4.13178	15.146	8.911
ENSG00000137709.10	POU2F3	23.2503	37.7171	40.308	34.5912	27.4222	40.4991	27.334	28.053	41.0575	40.8679	36.1531	41.1106	34.8637
ENSG00000184545.11	DUSP8	160.814	68.6645	148.159	202.935	103.361	185.928	104.927	58.1841	106.527	147.339	67.1414	121.168	122.929
ENSG00000124212.6	PTGIS	118.189	217.599	172.126	182.18	196.174	161.076	147.251	185.981	178.655	197.887	205.556	194.735	179.784
ENSG00000286337.1	AC025370.2	51.3443	38.6842	51.2021	65.339	53.7898	52.4648	35.2696	48.8331	29.9608	43.0188	47.5154	47.6018	47.0853
ENSG00000179583.19	CIITA	148.22	122.823	100.225	137.596	177.19	129.781	9256.51	11442.5	7684.4	10937.5	12620.5	9226.1	5165.28
ENSG00000010810.17	FYN	24.219	5.80264	27.2351	13.8365	11.6017	23.9313	14.9896	5.19501	21.0836	13.9811	14.4612	32.4558	17.3994
ENSG00000273004.1	AL078644.1	8.71885	9.67106	10.8941	12.2991	5.27351	23.0109	16.7531	11.429	11.0966	15.0566	16.5271	22.719	13.6207
ENSG00000256646.7	AC010132.3	3.87504	5.80264	1.08941	0	1.0547	2.7613	3.52696	3.117	3.32898	2.15094	6.19767	11.9004	3.73376
ENSG00000103742.12	IGDCC4	6.78132	4.83553	3.26822	6.91825	1.0547	7.36348	2.64522	4.15601	1.10966	7.52829	5.16472	4.32744	4.59607
ENSG00000243678.11	NME2	395.254	382.007	398.723	447.38	372.31	307.425	423.235	412.484	336.227	419.433	457.594	479.264	402.611
ENSG00000244693.1	CTAGE8	55.2194	46.4211	61.0067	37.666	52.7351	37.7378	75.8297	33.248	64.3603	69.9056	54.746	86.5487	56.2854
ENSG00000262165.2	AC233723.1	10.6564	12.5724	5.44703	9.99302	7.38291	4.60217	9.69914	2.078	3.32898	13.9811	11.3624	2.16372	7.77227
ENSG00000229192.6	AC004870.3	0	1.93421	3.26822	6.14955	4.2188	0	0	1.039	0	3.22641	3.09883	4.32744	2.27187
ENSG00000143845.15	ETNK2	218.94	207.928	225.507	262.125	197.229	294.539	179.875	187.02	243.016	241.981	218.984	246.664	226.984
ENSG00000231468.2	PRDX3P2	15.5002	23.2105	9.80465	16.1426	18.9846	9.20435	20.28	18.702	2.21932	16.132	22.7248	20.5553	16.1217
ENSG00000105642.15	KCNN1	3.87504	5.80264	11.9835	1.53739	1.0547	3.68174	0.881741	4.15601	0	4.30188	4.13178	5.4093	3.90131
ENSG00000265394.1	AC104984.2	2.90628	8.70395	2.17881	1.53739	2.1094	5.52261	1.76348	4.15601	0	4.30188	2.06589	9.73673	3.74854
ENSG00000204711.9	C9orf135	3.87504	0.967106	1.08941	3.84347	2.1094	0	0	0	0	3.22641	2.06589	3.24558	1.70186
ENSG00000156427.8	FGF18	13.5626	10.6382	25.0563	16.1426	8.43761	11.0452	12.3444	3.117	6.65796	19.3585	7.23061	8.65487	11.8538
ENSG00000133619.17	KRBA1	590.944	499.994	540.345	633.404	486.217	460.217	549.324	449.888	524.87	681.848	457.594	628.56	541.934
ENSG00000277901.1	AL390037.1	8.71885	2.90132	2.17881	7.68694	4.2188	5.52261	1.76348	0	4.43864	12.9056	2.06589	2.16372	4.54706
ENSG00000282572.2	AC215522.2	20.344	20.3092	16.3411	11.5304	12.6564	18.4087	11.4626	21.819	18.8642	21.5094	26.8565	18.3916	18.2078
ENSG00000269949.1	AC069307.1	14.5314	6.76974	16.3411	11.5304	14.7658	11.9657	9.69914	7.27301	11.0966	15.0566	12.3953	11.9004	11.9438
ENSG00000132522.16	GPS2	312.91	388.777	376.934	420.476	322.739	222.745	333.298	306.505	284.073	374.264	364.629	338.622	337.164
ENSG00000258512.1	LINC00239	7.75009	1.93421	14.1623	5.38086	2.1094	0.920435	2.64522	5.19501	6.65796	11.8302	11.3624	3.24558	6.09947
ENSG00000213104.3	NPM1P46	12.5939	11.6053	6.53643	4.61216	7.38291	7.36348	1.76348	5.19501	5.54831	5.37735	8.26355	7.57301	6.98457
ENSG00000170482.17	SLC23A1	21.3127	10.6382	25.0563	13.0678	8.43761	12.8861	16.7531	13.507	17.7546	21.5094	28.9224	12.9823	16.9023
ENSG00000176920.13	FUT2	277.065	419.724	297.408	302.097	448.248	232.87	235.425	284.687	201.958	279.622	309.883	260.728	295.81
ENSG00000260416.1	AL096828.2	2.90628	1.93421	0	3.84347	1.0547	1.84087	0	0	1.10966	6.45282	2.06589	1.08186	1.85748
ENSG00000224715.1	Z82186.1	0	0.967106	0	0.768694	0	6.44304	3.52696	7.27301	5.54831	8.60376	5.16472	15.146	4.45347
ENSG00000248323.7	LUCAT1	15.5002	11.6053	26.1457	14.6052	13.7111	17.4883	15.8713	22.858	14.4256	19.3585	17.5601	32.4558	18.4654
ENSG00000276545.1	PCDHGB9P	2.90628	0	0	2.30608	5.27351	0.920435	0.881741	0	4.43864	6.45282	2.06589	7.57301	2.73487
ENSG00000230010.2	AL049646.1	44.563	20.3092	23.9669	21.5234	23.2034	18.4087	27.334	13.507	22.1932	44.0943	16.5271	22.719	24.8624
ENSG00000167619.13	TMEM145	17.4377	17.4079	14.1623	18.4487	13.7111	12.8861	5.29044	19.741	13.3159	24.7358	15.4942	11.9004	15.3776
ENSG00000117594.10	HSD11B1	2.90628	0.967106	1.08941	0	0	0	0.881741	0	0	6.45282	2.06589	1.08186	1.28709
ENSG00000274964.1	AC026356.1	43.5942	34.8158	35.9504	33.0538	37.9692	34.0561	23.807	37.4041	28.8512	38.7169	29.9554	41.1106	34.9404
ENSG00000264520.1	AC005154.4	12.5939	3.86842	11.9835	4.61216	5.27351	2.7613	3.52696	5.19501	2.21932	4.30188	9.2965	6.49116	6.0103
ENSG00000271810.5	AL603832.3	0	1.93421	5.44703	3.07478	2.1094	5.52261	0	1.039	0	2.15094	2.06589	5.4093	2.3961
ENSG00000258851.1	AL139300.2	5.81256	2.90132	8.71525	5.38086	7.38291	3.68174	1.76348	4.15601	0	3.22641	8.26355	3.24558	4.54414
ENSG00000273295.1	AP000350.6	135.626	102.513	67.5431	117.61	80.1573	87.4413	82.8836	70.6521	73.2376	119.377	80.5696	72.4846	90.8414
ENSG00000112183.15	RBM24	16.4689	10.6382	18.5199	3.07478	7.38291	18.4087	2.64522	0	3.32898	7.52829	1.03294	8.65487	8.14031
ENSG00000235499.1	AC073046.1	118.189	135.395	151.427	158.351	144.494	116.895	133.143	103.9	130.94	155.943	117.756	156.87	135.275
ENSG00000257298.1	AC008147.2	27.1253	22.2434	34.861	26.1356	23.2034	24.8517	17.6348	23.897	23.3029	32.2641	20.6589	28.1283	25.3589
ENSG00000272655.2	POLR2J4	245.096	250.481	244.027	182.949	223.597	175.803	201.919	207.8	173.107	196.811	237.577	240.173	214.945
ENSG00000068323.17	TFE3	1199.33	1403.27	1269.16	1335.99	1462.87	1516.88	1115.4	1179.27	1262.79	1341.11	1337.66	1390.19	1317.83
ENSG00000088826.18	SMOX	1783.49	1669.22	1613.41	2166.95	2018.7	1752.51	1189.47	1085.76	1186.23	1501.36	1242.63	1226.83	1536.38
ENSG00000119714.11	GPR68	93.001	79.3027	58.8279	105.311	78.0479	49.7035	181.638	167.279	115.405	221.547	171.469	157.952	123.29
ENSG00000131746.13	TNS4	11289.9	11637.2	14191.7	13129.3	13722.7	18320.3	13472.1	12486.7	15848.2	15588.9	15513.8	17002.5	14350.3
ENSG00000156486.8	KCNS2	43.5942	18.375	10.8941	36.1286	17.9299	17.4883	28.2157	13.507	15.5352	16.132	23.7577	40.0288	23.4656
ENSG00000265218.1	AC103810.2	2.90628	3.86842	3.26822	11.5304	8.43761	7.36348	10.5809	3.117	3.32898	6.45282	8.26355	12.9823	6.84167
ENSG00000154027.19	AK5	2.90628	0.967106	1.08941	3.07478	2.1094	0.920435	0.881741	0	0	2.15094	5.16472	1.08186	1.69556
ENSG00000223969.6	AC002456.1	26.1565	10.6382	14.1623	13.8365	9.49231	16.5678	11.4626	8.31201	5.54831	12.9056	8.26355	16.2279	12.7978
ENSG00000164823.11	OSGIN2	948.417	946.797	960.856	955.487	1046.26	1233.38	1543.93	1840.07	2030.68	1844.43	2302.43	2067.43	1476.68
ENSG00000185834.10	RPL12P4	42.6255	60.9277	46.8444	54.5773	63.2821	56.1465	53.7862	57.1451	61.0314	64.5282	70.2402	68.1571	58.2743
ENSG00000151322.19	NPAS3	0.968761	1.93421	1.08941	2.30608	0	0.920435	0	0	1.10966	4.30188	2.06589	2.16372	1.405
ENSG00000280042.1	AC022336.3	5.81256	6.76974	5.44703	4.61216	3.1641	0	1.76348	2.078	6.65796	5.37735	2.06589	14.0642	4.81771
ENSG00000265413.1	AP001094.2	16.4689	3.86842	11.9835	12.2991	9.49231	7.36348	4.4087	7.27301	3.32898	2.15094	10.3294	14.0642	8.58591
ENSG00000255320.1	AP000759.1	56.1881	67.6974	82.7948	63.0329	68.5556	104.009	52.9044	56.1061	97.6502	88.1886	67.1414	91.958	74.6856
ENSG00000154217.15	PITPNC1	290.628	391.678	394.365	330.538	346.997	375.537	328.007	374.041	342.885	393.622	431.771	376.487	364.713
ENSG00000133641.18	C12orf29	1123.76	1226.29	1341.06	1197.62	1309.94	1423.91	1076.61	1062.9	1061.94	1149.68	1290.15	1222.5	1207.2
ENSG00000235189.2	AL034405.1	0.968761	0.967106	0	0.768694	1.0547	4.60217	4.4087	4.15601	1.10966	4.30188	8.26355	6.49116	3.09103
ENSG00000242715.8	CCDC169	34.8754	23.2105	34.861	29.9791	43.2428	31.2948	19.3983	27.014	35.5091	29.0377	40.2848	31.3739	31.6735
ENSG00000236581.9	STARD13-AS	32.9379	20.3092	11.9835	17.68	15.8205	11.0452	7.05392	4.15601	21.0836	17.2075	10.3294	19.4735	15.7567
ENSG00000282556.3	AC068733.3	42.6255	18.375	17.4305	31.5164	28.4769	23.0109	23.807	18.702	17.7546	32.2641	14.4612	32.4558	25.0733
ENSG00000285517.1	AC010198.2	154.033	119.921	154.696	172.187	143.439	189.609	151.659	122.602	155.352	145.189	161.139	193.653	155.29
ENSG00000166920.12	C15orf48	4.8438	10.6382	1.08941	4.61216	5.27351	3.68174	3.52696	0	1.10966	6.45282	4.13178	3.24558	4.05047
ENSG00000169474.4	SPRR1A	10.6564	34.8158	27.2351	33.8225	33.7504	44.1809	14.1078	9.35102	2.21932	15.0566	9.2965	15.146	20.8032
ENSG00000142149.9	HUNK	0.968761	0.967106	0	0.768694	1.0547	0.920435	1.76348	0	1.10966	7.52829	4.13178	0	1.60108
ENSG00000269903.1	AC025165.4	8.71885	1.93421	8.71525	2.30608	4.2188	4.60217	10.5809	3.117	2.21932	10.7547	11.3624	5.4093	6.16158
ENSG00000089692.9	LAG3	10.6564	11.6053	4.35762	6.91825	10.547	6.44304	4.4087	7.27301	7.76763	16.132	6.19767	7.57301	8.3233
ENSG00000109511.12	ANXA10	91.0635	105.415	120.924	89.9372	112.853	123.338	85.5288	99.7442	128.721	94.6414	134.283	138.478	110.411
ENSG00000251034.2	AC087854.1	20.344	20.3092	21.7881	12.2991	10.547	17.4883	13.2261	16.624	21.0836	13.9811	32.0213	19.4735	18.2654
ENSG00000179520.11	SLC17A8	0	1.93421	0	0	0	0.920435	4.4087	3.117	3.32898	3.22641	13.4283	4.32744	2.89096
ENSG00000251359.4	WWC2-AS2	23.2503	16.4408	14.1623	8.45563	14.7658	14.727	14.1078	11.429	4.43864	18.283	10.3294	14.0642	13.7045
ENSG00000173039.19	RELA	3651.26	4475.77	4588.58	4314.68	4500.41	5074.36	4374.31	4792.91	5354.11	5268.73	5469.44	5880.99	4812.13
ENSG00000107611.16	CUBN	6.78132	5.80264	6.53643	8.45563	5.27351	2.7613	2.64522	2.078	4.43864	3.22641	3.09883	11.9004	5.24987
ENSG00000279029.1	AL353583.1	4.8438	3.86842	0	4.61216	4.2188	1.84087	3.52696	3.117	2.21932	4.30188	9.2965	4.32744	3.84776
ENSG00000241794.2	SPRR2A	24.219	39.6514	29.4139	29.9791	114.962	69.953	14.1078	6.23401	6.65796	11.8302	13.4283	16.2279	31.3888
ENSG00000172986.13	GXYLT2	22.2815	16.4408	25.0563	23.0608	17.9299	27.613	22.0435	14.546	9.98695	20.4339	13.4283	28.1283	20.0791
ENSG00000188042.8	ARL4C	2094.46	2040.59	2548.12	2362.97	2250.73	2751.18	1413.43	1173.03	1824.28	1621.81	1525.66	1936.53	1961.9
ENSG00000269019.2	HOMER3-AS1	51.3443	34.8158	39.2186	43.0469	23.2034	27.613	28.2157	19.741	29.9608	38.7169	15.4942	45.4381	33.0674
ENSG00000222112.1	RN7SKP16	22.2815	6.76974	10.8941	17.68	11.6017	12.8861	27.334	14.546	21.0836	41.9433	24.7907	16.2279	19.0032
ENSG00000158483.16	FAM86C1P	476.63	473.882	460.819	478.128	465.123	522.807	385.321	395.86	478.264	535.584	409.046	499.819	465.107
ENSG00000213033.4	AURKAP1	1.93752	0.967106	0	0	0	2.7613	0	0	0	2.15094	2.06589	5.4093	1.27434
ENSG00000181126.13	HLA-V	155.97	87.0395	115.477	149.127	108.634	147.269	194.865	119.485	102.089	150.566	162.172	181.752	139.537
ENSG00000201680.1	Y_RNA	1.93752	0.967106	2.17881	1.53739	4.2188	0	5.29044	0	4.43864	8.60376	7.23061	4.32744	3.39421
ENSG00000054967.13	RELT	1965.62	1730.15	1737.6	1946.33	1886.86	1582.23	1535.99	1542.92	1389.3	1632.56	1669.24	1806.7	1702.13
ENSG00000147324.11	MFHAS1	2533.31	2983.52	2856.42	2735.01	3616.57	3635.72	3367.37	3853.66	3928.2	3794.26	4398.28	4581.67	3523.67
ENSG00000151689.13	INPP1	1125.7	1740.79	1314.91	1183.79	1898.46	1736.86	5518.81	7093.26	6690.15	6422.71	8222.24	7644.42	4216.01
ENSG00000169230.10	PRELID1	2276.59	2621.82	2384.71	2859.54	2553.43	2570.77	2311.92	2497.76	2862.93	3114.56	2860.22	2785.79	2641.67
ENSG00000238072.1	AC009244.1	23.2503	43.5198	35.9504	40.7408	36.9145	34.9765	45.8505	52.9891	53.2637	67.7546	56.8119	56.2567	45.6899
ENSG00000115963.13	RND3	3896.36	4253.33	4945.9	4580.65	4698.69	6139.3	3557.82	3310.26	4053.59	3985.69	3906.59	4640.1	4330.69
ENSG00000173581.8	CCDC106	313.878	327.849	294.139	325.926	321.684	284.414	264.522	273.257	285.183	392.547	260.302	295.348	303.254
ENSG00000260643.2	AC092718.3	44.563	32.8816	27.2351	35.3599	39.0239	29.4539	18.5165	20.78	27.7415	27.9622	24.7907	30.2921	29.8834
ENSG00000006837.12	CDKL3	30.0316	32.8816	32.6822	39.9721	40.0787	19.3291	24.6887	34.2871	32.1802	26.8868	33.0542	53.0111	33.2569
ENSG00000269416.6	LINC01224	20.344	26.1119	23.9669	19.2173	29.5316	21.17	8.81741	18.702	21.0836	33.3396	18.593	11.9004	21.0648
ENSG00000121653.11	MAPK8IP1	428.192	389.744	423.779	443.536	311.137	509	342.997	298.193	431.658	417.282	365.662	458.708	401.658
ENSG00000287387.1	AC010883.3	8.71885	10.6382	11.9835	6.14955	12.6564	10.1248	6.17218	7.27301	12.2063	15.0566	4.13178	18.3916	10.2919
ENSG00000187260.16	WDR86	5.81256	4.83553	5.44703	6.91825	4.2188	2.7613	25.5705	43.6381	13.3159	39.7924	34.0872	30.2921	18.0575
ENSG00000072818.12	ACAP1	131.751	159.572	111.119	159.12	130.783	92.0435	145.487	114.29	82.1149	153.792	87.8003	167.688	127.964
ENSG00000163154.6	TNFAIP8L2	5.81256	0.967106	4.35762	9.22433	4.2188	10.1248	0.881741	1.039	4.43864	3.22641	5.16472	6.49116	4.66224
ENSG00000159202.18	UBE2Z	5173.18	6518.3	6273.89	5771.35	6798.6	7211.61	6117.52	7081.84	7263.84	7306.74	8415.4	7684.45	6801.39
ENSG00000086544.3	ITPKC	1246.8	1700.17	1482.68	1379.04	1589.43	1420.23	3266.85	3598.06	4194.52	3700.69	4332.17	4639.01	2712.47
ENSG00000257704.4	INAFM1	210.221	234.04	257.1	235.22	179.299	246.677	269.813	305.466	359.53	367.811	346.036	360.259	280.956
ENSG00000163435.16	ELF3	2450	5844.22	3682.19	3156.26	5970.66	4997.04	2493.56	3956.52	3109.27	3193.07	4487.11	4105.66	3953.8
ENSG00000232775.6	BMS1P22	3.87504	8.70395	4.35762	5.38086	5.27351	3.68174	10.5809	16.624	12.2063	15.0566	14.4612	22.719	10.2434
ENSG00000079435.10	LIPE	264.472	234.04	203.719	302.865	185.627	221.825	201.037	145.46	165.339	247.358	193.161	159.033	210.328
ENSG00000287959.1	AC021236.1	6.78132	1.93421	0	8.45563	1.0547	3.68174	2.64522	1.039	3.32898	5.37735	6.19767	5.4093	3.82543
ENSG00000028137.19	TNFRSF1B	56.1881	60.9277	45.755	88.3998	72.7744	50.6239	321.835	352.222	226.371	389.32	349.135	307.248	193.4
ENSG00000259926.1	AC007342.1	0	2.90132	3.26822	2.30608	0	0	0	0	0	3.22641	2.06589	4.32744	1.50795
ENSG00000203362.2	POLH-AS1	31.0003	29.9803	45.755	38.4347	43.2428	23.0109	29.0974	27.014	16.6449	32.2641	26.8565	32.4558	31.3131
ENSG00000073756.12	PTGS2	797.29	647.961	1358.49	1037.74	782.588	1582.23	1189.47	766.783	1287.21	1406.71	854.245	1813.2	1126.99
ENSG00000168802.14	CHTF8	80.4071	68.6645	69.722	67.6451	60.118	57.9874	83.7653	73.7691	53.2637	81.7357	83.6685	83.3032	72.0041
ENSG00000123342.16	MMP19	4.8438	6.76974	8.71525	13.8365	8.43761	7.36348	5.29044	4.15601	8.87729	8.60376	8.26355	10.8186	7.998
ENSG00000131470.14	PSMC3IP	508.599	533.842	451.014	507.338	508.366	445.49	488.484	474.824	379.504	553.867	510.274	477.1	486.559
ENSG00000250486.4	FAM218A	5.81256	4.83553	4.35762	9.99302	1.0547	7.36348	5.29044	9.35102	3.32898	7.52829	10.3294	10.8186	6.67197
ENSG00000202111.1	VTRNA1-2	9.68761	4.83553	2.17881	4.61216	10.547	4.60217	5.29044	4.15601	4.43864	6.45282	6.19767	10.8186	6.15146
ENSG00000285948.1	AC123768.4	24.219	22.2434	25.0563	16.1426	18.9846	22.0904	14.9896	16.624	9.98695	22.5849	16.5271	15.146	18.7162
ENSG00000276272.1	AC024884.2	2.90628	14.5066	2.17881	4.61216	6.32821	6.44304	2.64522	8.31201	1.10966	11.8302	10.3294	2.16372	6.11378
ENSG00000196188.11	CTSE	1.93752	0.967106	3.26822	3.84347	3.1641	4.60217	1.76348	1.039	4.43864	6.45282	4.13178	4.32744	3.32798
ENSG00000160318.6	CLDND2	43.5942	32.8816	31.5928	33.0538	31.641	16.5678	17.6348	14.546	25.5222	13.9811	25.8236	34.6195	26.7882
ENSG00000272795.1	AC126283.1	0.968761	3.86842	0	0.768694	2.1094	1.84087	0.881741	0	0	0	2.06589	8.65487	1.76322
ENSG00000271843.1	AC012557.1	17.4377	8.70395	18.5199	7.68694	15.8205	17.4883	19.3983	12.468	6.65796	21.5094	15.4942	16.2279	14.7844
ENSG00000235674.2	LDHAP2	2.90628	3.86842	8.71525	0.768694	2.1094	2.7613	2.64522	1.039	0	2.15094	1.03294	9.73673	3.14452
ENSG00000043039.7	BARX2	1154.76	1881.99	1456.54	1463.59	2059.83	1744.22	596.057	827.045	722.389	723.792	944.111	814.64	1199.08
ENSG00000089101.19	CFAP61	19.3752	29.9803	17.4305	11.5304	15.8205	23.0109	7.05392	6.23401	23.3029	10.7547	18.593	21.6372	17.0603
ENSG00000234147.1	AL035446.1	26.1565	22.2434	32.6822	20.7547	31.641	28.5335	21.1618	18.702	22.1932	16.132	36.1531	25.9646	25.1932
ENSG00000109758.9	HGFAC	2.90628	6.76974	7.62584	2.30608	1.0547	2.7613	2.64522	1.039	1.10966	5.37735	1.03294	6.49116	3.42661
ENSG00000262772.2	LINC01977	43.5942	28.0461	32.6822	46.8903	39.0239	24.8517	29.9792	34.2871	31.0705	38.7169	26.8565	51.9293	35.6607
ENSG00000229672.3	AL450322.2	9.68761	0	4.35762	3.07478	9.49231	2.7613	2.64522	7.27301	5.54831	6.45282	7.23061	14.0642	6.04898
ENSG00000183729.3		78.4696	44.4869	70.8114	81.4816	25.3128	59.8282	56.4314	36.3651	49.9347	70.981	38.2189	69.239	56.7967
ENSG00000170370.12	EMX2	4.8438	8.70395	0	3.84347	10.547	5.52261	6.17218	5.19501	2.21932	9.67923	6.19767	8.65487	5.96493
ENSG00000215912.12	TTC34	26.1565	15.4737	6.53643	11.5304	14.7658	9.20435	9.69914	16.624	3.32898	24.7358	8.26355	11.9004	13.1849
ENSG00000223393.2	AL118511.1	1.93752	6.76974	3.26822	6.14955	4.2188	0	1.76348	3.117	3.32898	9.67923	2.06589	6.49116	4.0658
ENSG00000226380.9	AC016831.1	21.3127	16.4408	22.8775	20.7547	14.7658	21.17	72.3027	52.9891	75.4569	84.9621	58.8778	94.1218	46.336
ENSG00000254806.5	SYS1-DBNDD2	0.968761	2.90132	2.17881	4.61216	11.6017	6.44304	3.52696	3.117	3.32898	5.37735	6.19767	6.49116	4.72874
ENSG00000228701.2	TNKS2-AS1	3.87504	9.67106	14.1623	6.91825	11.6017	6.44304	12.3444	14.546	9.98695	12.9056	15.4942	21.6372	11.6321
ENSG00000180245.6	RRH	2.90628	7.73685	1.08941	0.768694	2.1094	2.7613	2.64522	1.039	3.32898	3.22641	9.2965	3.24558	3.34614
ENSG00000254527.1	ENPP7P12	14.5314	2.90132	10.8941	7.68694	12.6564	9.20435	4.4087	6.23401	2.21932	6.45282	3.09883	14.0642	7.8627
ENSG00000185883.12	ATP6V0C	281.909	334.619	269.083	317.471	280.55	264.165	318.308	301.31	278.525	351.679	319.18	360.259	306.422
ENSG00000280145.3	CU638689.4	6.78132	7.73685	1.08941	4.61216	5.27351	6.44304	11.4626	2.078	2.21932	3.22641	8.26355	17.3098	6.37466
ENSG00000253043.1	RNU7-181P	1.93752	0	0	0.768694	2.1094	0	0	0	1.10966	6.45282	5.16472	0	1.4619
ENSG00000204616.11	TRIM31	259.628	930.356	407.438	459.679	1254.04	691.246	956.688	1956.44	830.026	1274.43	2229.09	1505.95	1062.92
ENSG00000167487.12	KLHL26	604.507	687.612	677.61	697.205	620.164	647.986	605.756	536.125	660.248	725.942	696.204	635.051	649.534
ENSG00000285704.1	AC004765.1	2.90628	0.967106	4.35762	1.53739	1.0547	0.920435	0	0	0	1.07547	1.03294	5.4093	1.6051
ENSG00000213366.13	GSTM2	5.81256	8.70395	9.80465	9.99302	12.6564	4.60217	7.93566	6.23401	6.65796	7.52829	10.3294	12.9823	8.60337
ENSG00000224621.1	AL451042.1	31.9691	18.375	35.9504	20.7547	37.9692	40.4991	18.5165	29.0921	17.7546	18.283	24.7907	41.1106	27.9221
ENSG00000141744.4	PNMT	2.90628	5.80264	1.08941	1.53739	3.1641	1.84087	0	2.078	0	4.30188	3.09883	2.16372	2.33193
ENSG00000237161.4	AC068446.1	1.93752	1.93421	7.62584	10.7617	3.1641	3.68174	2.64522	6.23401	2.21932	8.60376	9.2965	3.24558	5.11246
ENSG00000181634.8	TNFSF15	478.568	424.56	436.852	521.943	530.515	602.885	619.864	454.044	466.058	614.093	523.703	630.724	525.317
ENSG00000122877.16	EGR2	1.93752	6.76974	11.9835	0.768694	3.1641	18.4087	15.8713	8.31201	22.1932	30.1132	23.7577	15.146	13.2021
ENSG00000279071.1	AC073592.3	5.81256	12.5724	1.08941	3.84347	4.2188	2.7613	2.64522	3.117	1.10966	4.30188	8.26355	3.24558	4.41507
ENSG00000186765.11	FSCN2	26.1565	18.375	38.1292	36.1286	20.0393	22.0904	37.0331	21.819	18.8642	34.4151	22.7248	42.1925	28.164
ENSG00000164659.15	ELAPOR2	0	1.93421	2.17881	0.768694	0	0	0	0	0	5.37735	0	5.4093	1.3057
ENSG00000228886.1	AL138963.1	6.78132	6.76974	6.53643	13.8365	5.27351	8.28391	7.05392	2.078	4.43864	7.52829	3.09883	12.9823	7.05512
ENSG00000163131.11	CTSS	94.9385	219.533	127.46	108.386	219.378	142.667	1588.9	2075.93	1304.96	1798.19	2238.39	1911.64	985.864
ENSG00000197903.8	H2BC12	1256.48	1791.08	1685.31	1477.43	1796.16	2010.23	1340.25	1660.33	1600.13	1767	1796.29	1709.34	1657.5
ENSG00000125864.14	BFSP1	108.501	82.204	118.745	100.699	66.4462	146.349	74.9479	69.6131	108.747	119.377	80.5696	101.695	98.1578
ENSG00000185482.8	STAC3	60.0632	53.1908	44.6656	57.6521	60.118	52.4648	64.3671	72.7301	36.6188	84.9621	60.9437	61.666	59.1202
ENSG00000266801.1	AC009137.2	9.68761	3.86842	13.0729	3.84347	2.1094	6.44304	3.52696	4.15601	4.43864	5.37735	4.13178	11.9004	6.04633
ENSG00000078401.7	EDN1	265.44	97.6777	216.792	308.246	142.385	260.483	272.458	157.928	210.836	317.264	191.095	305.084	228.807
ENSG00000272457.1	AC113194.1	2.90628	7.73685	7.62584	6.91825	5.27351	2.7613	4.4087	5.19501	3.32898	3.22641	6.19767	12.9823	5.71343
ENSG00000173678.14	SPDYE2B	65.8757	40.6185	44.6656	61.4955	48.5162	24.8517	49.3775	41.5601	41.0575	52.698	55.779	51.9293	48.202
ENSG00000154025.15	SLC5A10	2.90628	0	3.26822	1.53739	4.2188	0	1.76348	0	0	9.67923	4.13178	0	2.2921
ENSG00000243716.10	NPIPB5	282.878	162.474	279.977	226.765	202.503	319.391	260.113	295.077	270.757	301.132	326.41	331.049	271.544
ENSG00000276102.1	MIR6747	0.968761	6.76974	3.26822	2.30608	3.1641	1.84087	0	0	0	2.15094	1.03294	4.32744	2.15242
ENSG00000221845.4	C7orf65	3.87504	15.4737	14.1623	4.61216	7.38291	17.4883	6.17218	5.19501	0	10.7547	8.26355	4.32744	8.14227
ENSG00000233966.1	UBE2SP1	32.9379	20.3092	28.3245	16.9113	17.9299	34.9765	18.5165	18.702	33.2898	31.1886	26.8565	30.2921	25.8529
ENSG00000095739.11	BAMBI	310.972	234.04	289.782	451.992	278.441	303.743	224.844	183.903	177.546	264.566	197.292	220.699	261.485
ENSG00000240163.1	AC087385.1	23.2503	8.70395	41.3974	24.5982	27.4222	30.3743	13.2261	7.27301	15.5352	5.37735	11.3624	38.9469	20.6223
ENSG00000241769.7	LINC00893	33.9066	31.9145	31.5928	33.0538	28.4769	19.3291	11.4626	20.78	9.98695	24.7358	17.5601	12.9823	22.9818
ENSG00000231982.1	AC112907.2	57.1569	79.3027	77.3478	76.8694	74.8838	72.7143	46.7323	60.2621	59.9217	60.2263	63.0096	72.4846	66.7426
ENSG00000067082.15	KLF6	3002.19	2390.69	3247.52	3479.11	2574.53	3720.4	5585.83	4595.5	5886.75	6265.69	5268.02	6903.34	4409.96
ENSG00000118260.15	CREB1	1884.24	1957.42	1904.28	2123.13	2315.07	2506.34	2211.41	2404.25	2472.32	2551.01	2770.36	2732.78	2319.38
ENSG00000284630.1	AP000553.5	3.87504	10.6382	3.26822	7.68694	1.0547	3.68174	0	5.19501	3.32898	3.22641	5.16472	10.8186	4.82821
ENSG00000258429.2	PDF	1061.76	1142.15	1020.77	1151.5	979.817	951.73	1069.55	1031.73	1074.15	1354.02	1075.3	1191.13	1091.97
ENSG00000253676.1	TAGLN2P1	7.75009	19.3421	6.53643	12.2991	8.43761	7.36348	8.81741	3.117	8.87729	13.9811	6.19767	11.9004	9.55165
ENSG00000106610.15	STAG3L4	628.726	610.244	660.18	601.119	737.236	647.066	591.648	631.713	630.287	697.98	764.379	649.116	654.141
ENSG00000172081.14	MOB3A	883.51	939.06	803.981	938.575	889.113	1036.41	929.355	848.864	791.188	1029.22	910.024	990.983	915.857
ENSG00000215388.3	ACTG1P3	20.344	6.76974	4.35762	21.5234	4.2188	6.44304	15.8713	6.23401	7.76763	25.8113	5.16472	17.3098	11.8179
ENSG00000267296.2	CEBPA-DT	55.2194	42.5527	42.4868	46.8903	42.188	31.2948	33.5061	31.17	23.3029	51.6226	22.7248	34.6195	38.1315
ENSG00000230667.5	SETSIP	2.90628	3.86842	4.35762	4.61216	6.32821	8.28391	3.52696	10.39	0	5.37735	10.3294	8.65487	5.7196
ENSG00000174225.15	ARL13A	10.6564	4.83553	5.44703	15.3739	10.547	7.36348	9.69914	9.35102	2.21932	15.0566	15.4942	3.24558	9.10743
ENSG00000015285.11	WAS	8.71885	5.80264	4.35762	13.8365	12.6564	6.44304	8.81741	6.23401	12.2063	13.9811	19.6259	5.4093	9.84076
ENSG00000223779.6	AC239800.1	0.968761	1.93421	1.08941	6.91825	3.1641	4.60217	8.81741	2.078	0	6.45282	7.23061	7.57301	4.23573
ENSG00000242114.6	MTFP1	144.345	147.967	126.371	149.127	149.768	99.4069	103.164	93.5101	86.5536	129.056	103.294	98.4492	119.251
ENSG00000204620.3	AC115618.1	14.5314	8.70395	19.6093	24.5982	22.1487	11.9657	15.8713	6.23401	23.3029	23.6603	18.593	18.3916	17.3009
ENSG00000237280.1	AL136982.3	6.78132	0.967106	3.26822	0.768694	0	3.68174	1.76348	2.078	0	5.37735	5.16472	2.16372	2.66786
ENSG00000143552.9	NUP210L	7.75009	8.70395	4.35762	19.986	6.32821	7.36348	6.17218	3.117	4.43864	5.37735	8.26355	9.73673	7.63291
ENSG00000095464.10	PDE6C	4.8438	0.967106	0	5.38086	6.32821	3.68174	3.52696	5.19501	6.65796	12.9056	3.09883	9.73673	5.19357
ENSG00000187013.4	LINC02875	14.5314	10.6382	22.8775	19.986	26.3675	10.1248	6.17218	14.546	9.98695	18.283	17.5601	7.57301	14.8872
ENSG00000178458.5	H3P16	14.5314	39.6514	29.4139	13.0678	23.2034	14.727	13.2261	20.78	23.3029	21.5094	23.7577	28.1283	22.1083
ENSG00000212283.1	SNORD89	2.90628	6.76974	3.26822	3.07478	4.2188	2.7613	4.4087	3.117	4.43864	6.45282	4.13178	9.73673	4.60707
ENSG00000229677.1	AC018644.1	1.93752	0	0	3.07478	2.1094	5.52261	16.7531	10.39	13.3159	18.283	23.7577	11.9004	8.92037
ENSG00000105339.10	DENND3	1327.2	1137.32	1294.21	1474.36	1418.57	1258.23	2079.14	1855.66	1947.45	2250.96	2145.43	2291.38	1706.66
ENSG00000119508.18	NR4A3	18.4064	9.67106	11.9835	19.986	8.43761	16.5678	20.28	11.429	3.32898	20.4339	14.4612	15.146	14.1776
ENSG00000269473.1	AC012313.8	59.0944	45.454	27.2351	53.0399	49.571	38.6583	29.0974	50.9111	39.9478	44.0943	47.5154	53.0111	44.8025
ENSG00000218073.1	AL021407.3	2.90628	2.90132	1.08941	0.768694	4.2188	0	0.881741	3.117	1.10966	6.45282	1.03294	6.49116	2.58082
ENSG00000274986.1	MIR6750	0	1.93421	0	0.768694	0	0	0.881741	1.039	1.10966	4.30188	2.06589	4.32744	1.36904
ENSG00000196407.12	THEM5	28.0941	45.454	26.1457	27.673	27.4222	21.17	22.0435	16.624	26.6319	19.3585	34.0872	28.1283	26.9027
ENSG00000206712.1	RNU6-26P	18.4064	13.5395	1.08941	9.22433	8.43761	8.28391	4.4087	1.039	1.10966	13.9811	0	6.49116	7.16757
ENSG00000104825.17	NFKBIB	1076.29	1284.32	1052.37	1245.28	1369	1304.26	1148.91	1171.99	1084.14	1215.28	1412.04	1246.3	1217.51
ENSG00000132846.6	ZBED3	124.97	159.572	145.98	159.12	141.33	208.018	117.272	101.822	123.172	140.887	98.1297	160.115	140.032
ENSG00000188505.5	NCCRP1	0	4.83553	5.44703	3.07478	6.32821	4.60217	5.29044	1.039	0	8.60376	6.19767	2.16372	3.96519
ENSG00000263393.1	AC011825.2	20.344	12.5724	18.5199	11.5304	7.38291	3.68174	15.8713	5.19501	6.65796	8.60376	14.4612	17.3098	11.8442
ENSG00000261183.5	SPINT1-AS1	296.441	272.724	265.815	263.662	296.371	225.506	229.252	246.243	277.415	280.698	290.257	288.856	269.437
ENSG00000282386.1	AL358472.4	67.8132	60.9277	59.9173	51.5025	54.8445	37.7378	33.5061	46.7551	52.1541	44.0943	42.3507	71.4027	51.9172
ENSG00000284471.1	CR769775.2	20.344	5.80264	3.26822	4.61216	5.27351	13.8065	7.93566	5.19501	3.32898	6.45282	7.23061	15.146	8.19968
ENSG00000174939.11	ASPHD1	68.782	35.7829	46.8444	69.9511	31.641	39.5787	57.3131	23.897	26.6319	50.5471	40.2848	45.4381	44.7244
ENSG00000255026.1	AC136475.3	25.1878	14.5066	16.3411	21.5234	11.6017	23.9313	19.3983	18.702	8.87729	30.1132	10.3294	22.719	18.6026
ENSG00000213866.3	YBX1P10	153.064	166.342	159.053	176.031	179.299	193.291	151.659	158.967	181.984	169.924	207.622	186.08	173.61
ENSG00000230836.1	LINC01293	3.87504	8.70395	7.62584	6.14955	2.1094	7.36348	3.52696	4.15601	7.76763	16.132	1.03294	9.73673	6.51497
ENSG00000118094.12	TREH	6.78132	1.93421	2.17881	2.30608	2.1094	6.44304	0	1.039	0	4.30188	1.03294	3.24558	2.61436
ENSG00000233860.2	SHROOM3-AS1	10.6564	10.6382	13.0729	25.3669	9.49231	5.52261	6.17218	10.39	13.3159	13.9811	10.3294	18.3916	12.2775
ENSG00000254463.1	PPIAP41	14.5314	4.83553	4.35762	12.2991	6.32821	8.28391	5.29044	6.23401	4.43864	6.45282	8.26355	10.8186	7.67782
ENSG00000260862.1	AC099506.1	32.9379	17.4079	32.6822	27.673	23.2034	23.9313	21.1618	21.819	17.7546	29.0377	29.9554	17.3098	24.5728
ENSG00000236051.7	MYCBP2-AS1	7.75009	6.76974	2.17881	3.84347	0	1.84087	3.52696	3.117	3.32898	7.52829	11.3624	1.08186	4.36071
ENSG00000120889.13	TNFRSF10B	4985.24	4341.34	4903.41	5034.18	5041.47	4671.21	5656.36	5406.97	4659.47	5616.1	5959.06	6279.11	5212.83
ENSG00000237265.6	BX276092.7	1.93752	0	0	2.30608	0	1.84087	0	0	0	2.15094	3.09883	3.24558	1.21499
ENSG00000100884.9	CPNE6	0	2.90132	0	0	1.0547	0.920435	0	2.078	1.10966	5.37735	2.06589	4.32744	1.6529
ENSG00000275910.1	AC138932.5	12.5939	11.6053	13.0729	13.0678	9.49231	5.52261	9.69914	14.546	7.76763	16.132	8.26355	19.4735	11.7697
ENSG00000214433.4	GOLGA2P8	0	0	0	3.07478	0	2.7613	0.881741	0	0	2.15094	4.13178	3.24558	1.35384
ENSG00000160179.18	ABCG1	100.751	126.691	160.143	65.339	125.509	80.9982	52.0227	91.4321	74.3473	66.6792	83.6685	109.268	94.7374
ENSG00000101278.6	RPS10P5	31.9691	17.4079	31.5928	24.5982	24.2581	14.727	32.6244	27.014	23.3029	33.3396	33.0542	35.7014	27.4658
ENSG00000167371.21	PRRT2	3.87504	10.6382	5.44703	8.45563	11.6017	19.3291	162.24	168.318	128.721	212.943	164.238	155.788	87.6329
ENSG00000240859.3	AC093627.4	62.9694	146.033	77.3478	74.5633	120.236	90.2026	69.6575	109.095	66.5797	90.3395	101.228	101.695	92.4956
ENSG00000174628.16	IQCK	213.127	206.961	213.524	212.928	241.527	286.255	208.972	247.282	235.248	254.886	252.038	283.447	238.016
ENSG00000251537.4	AC005324.3	154.033	124.757	137.265	129.909	151.877	108.611	70.5392	82.0811	82.1149	96.7923	90.8991	84.385	109.439
ENSG00000279345.1	Z98885.3	29.0628	18.375	11.9835	19.986	6.32821	22.0904	9.69914	10.39	15.5352	19.3585	11.3624	18.3916	16.0469
ENSG00000249437.8	NAIP	0	2.90132	5.44703	1.53739	5.27351	3.68174	1.76348	0	5.54831	5.37735	7.23061	4.32744	3.59068
ENSG00000243479.3	MNX1-AS1	3.87504	5.80264	3.26822	6.91825	3.1641	7.36348	4.4087	3.117	0	10.7547	1.03294	5.4093	4.59286
ENSG00000185499.16	MUC1	1216.76	1465.17	1266.98	1263.73	1571.51	1457.05	3008.5	3151.29	2857.38	3308.15	3557.46	3372.16	2291.34
ENSG00000270959.1	LPP-AS2	61.0319	102.513	66.4537	73.0259	64.3368	69.953	59.9584	94.5491	84.3342	77.4339	91.932	110.35	79.656
ENSG00000258414.1	AL121790.1	4.8438	4.83553	5.44703	2.30608	5.27351	7.36348	4.4087	2.078	1.10966	2.15094	8.26355	5.4093	4.45747
ENSG00000158764.7	ITLN2	16.4689	15.4737	16.3411	11.5304	9.49231	8.28391	14.9896	3.117	4.43864	7.52829	10.3294	16.2279	11.1851
ENSG00000186862.20	PDZD7	29.0628	27.079	15.2517	12.2991	24.2581	22.0904	14.1078	8.31201	23.3029	27.9622	11.3624	21.6372	19.7271
ENSG00000140932.10	CMTM2	6.78132	6.76974	3.26822	4.61216	4.2188	4.60217	2.64522	0	2.21932	7.52829	4.13178	1.08186	3.98824
ENSG00000253327.2	RAD21-AS1	2.90628	5.80264	6.53643	5.38086	6.32821	9.20435	5.29044	14.546	5.54831	13.9811	13.4283	8.65487	8.13398
ENSG00000020633.18	RUNX3	1.93752	2.90132	2.17881	0.768694	0	0.920435	0.881741	1.039	1.10966	6.45282	4.13178	0	1.86015
ENSG00000273771.1	AC024337.2	0	6.76974	2.17881	2.30608	2.1094	3.68174	0	0	0	2.15094	1.03294	5.4093	2.13658
ENSG00000232934.8	AL157786.1	0.968761	1.93421	5.44703	2.30608	5.27351	11.9657	13.2261	18.702	8.87729	18.283	17.5601	19.4735	10.3348
ENSG00000125733.18	TRIP10	4062.98	5345.19	4693.16	4602.94	5635.27	4531.3	4320.53	5048.51	4570.69	4932.11	5836.14	5097.72	4889.71
ENSG00000196182.11	STK40	1749.58	1733.05	1834.56	2059.33	1747.64	2050.73	1756.43	1555.38	1843.15	2167.07	1672.34	2021.99	1849.27
ENSG00000223837.2	AL645941.1	4.8438	4.83553	2.17881	0.768694	0	0	1.76348	1.039	0	3.22641	6.19767	1.08186	2.16127
ENSG00000233203.6	DHCR24-DT	11.6251	9.67106	22.8775	4.61216	24.2581	13.8065	16.7531	10.39	15.5352	17.2075	15.4942	25.9646	15.6829
ENSG00000214546.4	AC087491.1	0	5.80264	3.26822	5.38086	3.1641	0	0	4.15601	3.32898	4.30188	4.13178	10.8186	3.69609
ENSG00000264745.1	TTC39C-AS1	17.4377	8.70395	4.35762	9.22433	3.1641	7.36348	8.81741	2.078	7.76763	15.0566	3.09883	12.9823	8.33766
ENSG00000261499.2	AC233699.1	130.783	78.3356	83.8842	112.998	105.47	109.532	89.0558	85.1981	92.1019	129.056	83.6685	98.4492	99.8777
ENSG00000276337.1	AC105429.1	6.78132	3.86842	7.62584	7.68694	2.1094	7.36348	9.69914	3.117	11.0966	7.52829	13.4283	14.0642	7.86408
ENSG00000198797.7	BRINP2	6.78132	5.80264	4.35762	6.91825	3.1641	0.920435	3.52696	6.23401	0	1.07547	6.19767	14.0642	4.92022
ENSG00000167614.14	TTYH1	26.1565	22.2434	17.4305	23.8295	14.7658	19.3291	19.3983	9.35102	25.5222	21.5094	26.8565	20.5553	20.579
ENSG00000131634.14	TMEM204	19.3752	7.73685	7.62584	13.0678	12.6564	17.4883	10.5809	13.507	7.76763	11.8302	17.5601	14.0642	12.7717
ENSG00000234684.7	SDCBP2-AS1	270.284	257.25	239.669	248.288	226.761	222.745	221.317	200.527	236.358	257.037	252.038	241.255	239.461
ENSG00000240463.1	RPS19P3	24.219	15.4737	15.2517	19.2173	8.43761	13.8065	18.5165	21.819	22.1932	43.0188	13.4283	23.8009	19.9319
ENSG00000196747.4	H2AC13	21.3127	47.3882	16.3411	22.2921	33.7504	33.1356	24.6887	30.131	43.2768	22.5849	53.7131	46.52	32.9279
ENSG00000232788.1	ITGA6-AS1	2.90628	5.80264	8.71525	9.22433	5.27351	5.52261	7.93566	4.15601	8.87729	17.2075	3.09883	11.9004	7.5517
ENSG00000110200.8	ANAPC15	790.509	967.106	935.799	909.365	910.207	937.003	734.49	789.641	987.598	985.131	865.607	1005.05	901.459
ENSG00000101546.13	RBFA	1004.61	982.58	953.23	940.113	963.997	971.059	832.363	804.187	917.69	968.999	912.09	1011.54	938.537
ENSG00000196296.14	ATP2A1	59.0944	40.6185	58.8279	46.1216	45.3522	40.4991	50.2592	48.8331	22.1932	43.0188	61.9767	42.1925	46.5823
ENSG00000235036.4	AL035456.1	9.68761	3.86842	4.35762	8.45563	5.27351	2.7613	10.5809	3.117	5.54831	9.67923	11.3624	8.65487	6.94557
ENSG00000007516.14	BAIAP3	11.6251	12.5724	15.2517	9.22433	6.32821	5.52261	7.93566	12.468	3.32898	15.0566	10.3294	8.65487	9.85816
ENSG00000052850.8	ALX4	0.968761	0.967106	0	0.768694	0	0	0.881741	0	0	1.07547	2.06589	5.4093	1.01141
ENSG00000243902.6	ELFN2	32.9379	33.8487	26.1457	36.8973	34.8051	18.4087	22.9252	25.975	17.7546	34.4151	22.7248	25.9646	27.7336
ENSG00000151702.17	FLI1	61.0319	70.5987	81.7054	77.6381	89.6496	73.6348	74.0662	90.3931	64.3603	116.151	84.7014	67.0753	79.2505
ENSG00000235021.1	AL591848.2	0.968761	1.93421	0	0	2.1094	0	0.881741	1.039	0	4.30188	2.06589	3.24558	1.37887
ENSG00000230224.1	PHBP9	36.8129	33.8487	39.2186	43.8156	31.641	39.5787	33.5061	23.897	25.5222	33.3396	39.2519	28.1283	34.0467
ENSG00000143257.12	NR1I3	9.68761	21.2763	5.44703	10.7617	12.6564	8.28391	7.05392	9.35102	9.98695	6.45282	19.6259	11.9004	11.0403
ENSG00000275464.5	FP565260.1	1140.23	1177.93	1232.12	1146.12	1144.35	1277.56	1060.73	1133.55	1125.2	1263.68	1257.09	1234.4	1182.75
ENSG00000166153.16	DEPDC4	62.0007	51.2566	61.0067	71.4885	59.0633	53.3852	40.5601	40.5211	47.7154	41.9433	56.8119	53.0111	53.2303
ENSG00000137575.12	SDCBP	3313.16	4292.98	3985.05	3911.88	4990.85	5182.97	3872.6	4424.07	4677.22	4597.64	5404.36	4758.02	4450.9
ENSG00000233608.4	TWIST2	338.098	411.987	358.414	372.048	378.638	439.968	371.213	454.044	422.781	589.358	457.594	379.733	414.49
ENSG00000226686.8	LINC01535	2.90628	2.90132	4.35762	2.30608	11.6017	4.60217	4.4087	4.15601	3.32898	2.15094	8.26355	10.8186	5.15016
ENSG00000267303.1	AC011511.4	3.87504	0	3.26822	0	2.1094	0	0	0	0	5.37735	1.03294	3.24558	1.57571
ENSG00000255329.1	H2AZP4	3.87504	0	5.44703	1.53739	5.27351	5.52261	1.76348	3.117	2.21932	8.60376	5.16472	2.16372	3.72397
ENSG00000223117.1	RN7SKP296	14.5314	6.76974	8.71525	2.30608	2.1094	1.84087	6.17218	3.117	1.10966	3.22641	6.19767	9.73673	5.48603
ENSG00000267934.1	AC010300.1	5.81256	0	8.71525	0.768694	1.0547	0	0	1.039	0	2.15094	3.09883	4.32744	2.24728
ENSG00000236814.1	AC046176.1	12.5939	15.4737	16.3411	14.6052	8.43761	6.44304	7.93566	10.39	14.4256	16.132	15.4942	11.9004	12.5144
ENSG00000075073.15	TACR2	11.6251	9.67106	6.53643	9.99302	6.32821	4.60217	6.17218	7.27301	9.98695	8.60376	11.3624	12.9823	8.76139
ENSG00000257732.1	AC089983.1	16.4689	16.4408	16.3411	13.0678	12.6564	19.3291	15.8713	7.27301	19.9739	24.7358	19.6259	11.9004	16.1404
ENSG00000196967.11	ZNF585A	42.6255	21.2763	22.8775	16.1426	21.094	28.5335	26.4522	21.819	15.5352	22.5849	24.7907	33.5376	24.7724
ENSG00000141579.7	ZNF750	18.4064	17.4079	16.3411	9.22433	10.547	11.0452	3.52696	9.35102	11.0966	5.37735	10.3294	18.3916	11.7537
ENSG00000255185.6	PDXDC2P	4.8438	0.967106	0	3.07478	6.32821	0.920435	0	2.078	4.43864	10.7547	4.13178	2.16372	3.30843
ENSG00000267575.7	AC006504.5	224.752	239.842	177.573	232.914	202.503	196.973	207.209	147.538	173.107	215.094	194.194	197.98	200.807
ENSG00000142156.15	COL6A1	155.002	189.553	175.394	220.615	152.932	151.872	149.014	157.928	187.533	210.792	159.073	199.062	175.731
ENSG00000187653.11	TMSB4XP8	70.7195	97.6777	84.9736	94.5494	75.9385	82.8391	78.4749	80.0031	73.2376	78.5093	72.3061	120.086	84.1096
ENSG00000232070.9	TMEM253	23.2503	25.1448	28.3245	21.5234	14.7658	19.3291	17.6348	22.858	17.7546	30.1132	16.5271	25.9646	21.9325
ENSG00000158301.18	GPRASP2	54.2506	53.1908	52.2915	51.5025	47.4616	46.9422	43.2053	36.3651	46.6058	40.8679	52.6802	55.1748	48.3782
ENSG00000259377.1	AC026770.1	0.968761	0.967106	1.08941	3.07478	4.2188	1.84087	1.76348	1.039	2.21932	3.22641	3.09883	5.4093	2.40967
ENSG00000161132.6	AC007663.1	2.90628	10.6382	4.35762	4.61216	12.6564	11.0452	3.52696	13.507	2.21932	4.30188	15.4942	11.9004	8.09714
ENSG00000278928.1	AC136621.1	117.22	78.3356	101.315	96.8554	90.7043	116.895	65.2488	44.6771	48.8251	50.5471	42.3507	98.4492	79.2853
ENSG00000156282.5	CLDN17	4.8438	14.5066	6.53643	15.3739	12.6564	12.8861	2.64522	3.117	0	2.15094	7.23061	4.32744	7.18954
ENSG00000278291.1	AL161772.1	50.3755	56.0921	44.6656	53.0399	62.2274	80.0778	39.6783	67.5351	68.799	78.5093	64.0426	63.8297	60.7394
ENSG00000254604.1	AP002336.2	25.1878	26.1119	23.9669	17.68	20.0393	25.7722	22.0435	17.663	24.4125	30.1132	22.7248	25.9646	23.4733
ENSG00000287454.1	AC008149.2	14.5314	11.6053	11.9835	6.14955	11.6017	12.8861	3.52696	4.15601	6.65796	8.60376	5.16472	8.65487	8.79348
ENSG00000268189.2	AC005785.1	46.5005	21.2763	16.3411	28.4417	16.8752	20.2496	22.0435	24.936	18.8642	25.8113	36.1531	21.6372	24.9275
ENSG00000236935.1	AP003774.2	7.75009	6.76974	13.0729	3.84347	9.49231	2.7613	3.52696	6.23401	0	5.37735	9.2965	4.32744	6.03767
ENSG00000232727.2	YWHAEP1	0.968761	3.86842	4.35762	3.07478	2.1094	8.28391	2.64522	1.039	3.32898	4.30188	6.19767	4.32744	3.70859
ENSG00000166546.14	BEAN1	5.81256	9.67106	20.6987	11.5304	24.2581	15.6474	10.5809	6.23401	14.4256	10.7547	14.4612	18.3916	13.5389
ENSG00000287284.1	AC130814.1	0	0.967106	0	0.768694	2.1094	0	0.881741	0	1.10966	5.37735	3.09883	1.08186	1.28289
ENSG00000138336.9	TET1	31.0003	29.9803	9.80465	11.5304	11.6017	23.0109	2.64522	10.39	12.2063	13.9811	12.3953	10.8186	14.9471
ENSG00000129159.8	KCNC1	2.90628	3.86842	7.62584	6.14955	5.27351	2.7613	8.81741	0	3.32898	9.67923	5.16472	7.57301	5.26236
ENSG00000155265.11	GOLGA7B	186.002	138.296	138.355	220.615	211.995	138.986	147.251	140.265	135.379	158.094	154.942	175.261	162.12
ENSG00000261934.2	PCDHGA9	13.5626	12.5724	8.71525	6.14955	6.32821	17.4883	14.9896	11.429	6.65796	15.0566	18.593	11.9004	11.9536
ENSG00000268412.2	TRMT112P6	1.93752	1.93421	5.44703	5.38086	1.0547	1.84087	0.881741	5.19501	2.21932	2.15094	6.19767	8.65487	3.57456
ENSG00000276002.1	Metazoa_SRP	4.8438	0.967106	0	1.53739	2.1094	0	0	2.078	0	4.30188	3.09883	3.24558	1.8485
ENSG00000124602.10	UNC5CL	6.78132	8.70395	7.62584	6.91825	5.27351	8.28391	5.29044	8.31201	1.10966	7.52829	7.23061	8.65487	6.80939
ENSG00000261267.1	AC026470.2	3.87504	0.967106	9.80465	4.61216	3.1641	2.7613	2.64522	1.039	8.87729	6.45282	6.19767	9.73673	5.01109
ENSG00000245648.2	AC022075.1	94.9385	126.691	145.98	116.073	158.205	116.895	154.305	139.226	124.282	140.887	184.897	156.87	138.271
ENSG00000224420.3	ADM5	59.0944	50.2895	53.3809	73.0259	53.7898	48.783	42.3235	51.9501	45.4961	43.0188	56.8119	64.9116	53.573
ENSG00000207870.1	MIR221	7.75009	0.967106	0	1.53739	1.0547	0.920435	0	2.078	1.10966	2.15094	4.13178	5.4093	2.25912
ENSG00000204194.1	RPL12P1	3.87504	2.90132	3.26822	6.91825	1.0547	3.68174	0.881741	2.078	0	3.22641	6.19767	1.08186	2.93041
ENSG00000162300.13	ZFPL1	475.661	532.875	507.663	607.268	453.522	420.639	507.001	480.019	490.47	664.641	461.726	560.403	513.491
ENSG00000213742.7	ZNF337-AS1	275.128	242.744	230.954	269.043	267.894	254.04	263.64	236.892	233.029	335.547	241.709	260.728	259.279
ENSG00000229267.3	SNHG31	1.93752	1.93421	1.08941	3.07478	2.1094	0	1.76348	3.117	0	3.22641	6.19767	3.24558	2.30795
ENSG00000231648.2	LINC01698	8.71885	1.93421	6.53643	0	5.27351	0.920435	0	2.078	5.54831	4.30188	7.23061	6.49116	4.08612
ENSG00000140464.20	PML	2003.4	1971.93	1842.18	2328.37	2172.68	2255.07	8146.4	8424.23	8079.44	9750.21	9527.88	8539.12	5420.08
ENSG00000270975.1	MAGOH3P	0.968761	1.93421	3.26822	3.84347	2.1094	3.68174	1.76348	0	1.10966	4.30188	3.09883	2.16372	2.35361
ENSG00000235609.7	AF127577.4	23.2503	34.8158	37.0398	23.8295	17.9299	38.6583	20.28	28.053	35.5091	33.3396	32.0213	36.7832	30.1258
ENSG00000288048.1	AC104088.3	6.78132	7.73685	0	3.07478	4.2188	8.28391	7.05392	7.27301	5.54831	15.0566	6.19767	9.73673	6.74682
ENSG00000070915.10	SLC12A3	11.6251	16.4408	10.8941	11.5304	6.32821	9.20435	5.29044	2.078	6.65796	10.7547	6.19767	5.4093	8.53425
ENSG00000274105.1	AC084824.3	8.71885	10.6382	11.9835	6.91825	9.49231	16.5678	11.4626	8.31201	4.43864	7.52829	9.2965	18.3916	10.3124
ENSG00000246985.8	SOCS2-AS1	102.689	70.5987	78.4372	96.8554	97.0325	93.8843	64.3671	46.7551	38.8381	60.2263	49.5813	68.1571	72.2852
ENSG00000137486.17	ARRB1	191.815	314.31	249.474	255.975	301.644	269.687	160.477	246.243	230.81	220.471	260.302	250.991	246.017
ENSG00000206634.1	SNORA22	8.71885	6.76974	20.6987	12.2991	4.2188	7.36348	7.93566	6.23401	5.54831	9.67923	8.26355	11.9004	9.13582
ENSG00000165511.6	ZNF22-AS1	1.93752	0	2.17881	0	2.1094	0.920435	6.17218	7.27301	2.21932	16.132	2.06589	8.65487	4.13863
ENSG00000209042.1	SNORD12C	30.0316	4.83553	40.308	36.1286	30.5863	23.0109	23.807	27.014	34.3995	26.8868	22.7248	62.7478	30.2067
ENSG00000076604.15	TRAF4	5753.47	6424.48	6393.72	6208.74	6918.84	5992.03	5162.59	5338.39	5058.94	5512.86	5854.73	6199.05	5901.49
ENSG00000161905.13	ALOX15	14.5314	15.4737	11.9835	12.2991	14.7658	20.2496	7.05392	12.468	9.98695	12.9056	10.3294	16.2279	13.1896
ENSG00000180610.10	ZBTB12BP	1.93752	4.83553	2.17881	5.38086	3.1641	2.7613	0	2.078	8.87729	7.52829	5.16472	7.57301	4.28995
ENSG00000245888.7	NSMCE1-DT	23.2503	25.1448	19.6093	19.986	23.2034	11.9657	22.0435	22.858	16.6449	32.2641	23.7577	20.5553	21.7736
ENSG00000232531.3	KMT5AP2	3.87504	8.70395	10.8941	6.91825	18.9846	8.28391	8.81741	5.19501	9.98695	11.8302	19.6259	4.32744	9.7869
ENSG00000127191.18	TRAF2	3721.98	3705.95	3122.24	3911.11	3975.17	3201.27	4068.35	3951.32	3498.76	4539.56	4639.99	3869.81	3850.46
ENSG00000260615.1	RPL23AP97	6.78132	4.83553	4.35762	1.53739	3.1641	0	3.52696	6.23401	0	7.52829	8.26355	3.24558	4.12286
ENSG00000132481.7	TRIM47	1985.96	2500.94	2265.96	2462.13	2479.6	2311.21	1705.29	1749.68	1734.4	1965.96	1925.41	1970.07	2088.05
ENSG00000260088.1	DDX59-AS1	7.75009	5.80264	5.44703	8.45563	6.32821	4.60217	1.76348	8.31201	7.76763	7.52829	9.2965	9.73673	6.8992
ENSG00000247675.7	LRP4-AS1	9.68761	0.967106	14.1623	14.6052	5.27351	6.44304	5.29044	7.27301	4.43864	4.30188	10.3294	14.0642	8.06969
ENSG00000153923.10	CLCA3P	0.968761	0.967106	0	1.53739	1.0547	0	0.881741	6.23401	9.98695	4.30188	13.4283	9.73673	4.09146
ENSG00000174473.16	GALNTL6	1.93752	3.86842	16.3411	0.768694	1.0547	2.7613	3.52696	1.039	2.21932	5.37735	2.06589	8.65487	4.13459
ENSG00000287837.1	AL590064.1	24.219	11.6053	16.3411	17.68	24.2581	11.0452	14.1078	29.0921	11.0966	18.283	20.6589	31.3739	19.1467
ENSG00000225177.6	AL590617.2	135.626	108.316	120.924	112.998	111.798	138.986	93.4645	78.9641	123.172	97.8678	91.932	153.624	113.973
ENSG00000287593.1	AL022724.3	95.9073	36.75	86.0631	89.1685	56.9539	80.0778	73.1845	32.209	49.9347	63.4527	35.1201	95.2036	66.1688
ENSG00000262903.1	AC027796.4	322.597	358.796	319.196	309.784	344.887	220.904	271.576	318.974	321.802	350.603	321.246	367.832	319.016
ENSG00000233673.7	ANAPC1P1	19.3752	10.6382	8.71525	12.2991	14.7658	15.6474	10.5809	9.35102	7.76763	23.6603	10.3294	5.4093	12.3783
ENSG00000229118.1	AC068491.2	12.5939	10.6382	13.0729	9.99302	4.2188	12.8861	8.81741	7.27301	6.65796	17.2075	10.3294	5.4093	9.92479
ENSG00000234782.3	TPT1P9	5.81256	17.4079	2.17881	10.7617	20.0393	7.36348	8.81741	9.35102	7.76763	9.67923	11.3624	17.3098	10.6543
ENSG00000196428.12	TSC22D2	1747.64	1640.21	1769.19	1932.5	1528.26	2090.31	2117.06	2431.26	2557.77	2644.58	2622.65	2774.97	2154.7
ENSG00000229870.1	RPL21P89	7.75009	2.90132	0	1.53739	5.27351	1.84087	4.4087	5.19501	2.21932	7.52829	2.06589	12.9823	4.47522
ENSG00000204789.4	ZNF204P	109.47	99.6119	93.6889	101.468	84.3761	92.0435	74.9479	99.7442	49.9347	107.547	75.4049	80.0576	89.0245
ENSG00000100311.17	PDGFB	1240.98	949.698	1087.23	1538.16	1061.03	1390.78	1040.45	591.192	722.389	1063.64	652.821	999.638	1028.17
ENSG00000271127.2	AP000526.1	1.93752	1.93421	3.26822	3.84347	1.0547	0	0	1.039	0	0	4.13178	5.4093	1.88485
ENSG00000142634.13	EFHD2	6193.29	9054.05	6446.01	7177.3	8706.56	7628.56	5842.41	7090.15	6578.07	7229.31	8069.36	6862.23	7239.77
ENSG00000183784.7	DOCK8-AS1	6.78132	17.4079	17.4305	6.91825	15.8205	6.44304	7.93566	3.117	4.43864	12.9056	8.26355	4.32744	9.31579
ENSG00000204428.12	LY6G5C	64.907	68.6645	40.308	71.4885	71.7197	80.0778	58.1949	112.212	73.2376	96.7923	105.36	82.2213	77.0987
ENSG00000181284.3	TMEM102	650.038	857.823	787.64	715.654	740.4	690.326	606.638	699.248	636.945	777.565	724.094	697.799	715.348
ENSG00000267375.1	AC008649.2	4.8438	0.967106	2.17881	3.84347	0	0.920435	0.881741	2.078	1.10966	5.37735	4.13178	2.16372	2.37466
ENSG00000174516.15	PELI3	690.726	716.626	600.263	725.647	680.282	679.281	1456.63	1398.5	1414.82	1810.02	1592.8	1424.81	1099.2
ENSG00000008394.13	MGST1	2.90628	1.93421	2.17881	6.91825	2.1094	2.7613	4.4087	2.078	0	2.15094	7.23061	5.4093	3.34048
ENSG00000196183.5	RPS2P4	2.90628	1.93421	2.17881	0.768694	2.1094	3.68174	1.76348	0	2.21932	8.60376	2.06589	1.08186	2.44279
ENSG00000188766.12	SPRED3	30.0316	15.4737	8.71525	16.1426	20.0393	25.7722	12.3444	18.702	13.3159	24.7358	25.8236	8.65487	18.3126
ENSG00000283409.1	MIR3662	0.968761	0.967106	1.08941	3.07478	0	0	1.76348	0	0	3.22641	3.09883	3.24558	1.45286
ENSG00000074590.13	NUAK1	2786.16	1585.09	2964.27	3160.1	1963.85	3980.88	2559.69	1591.75	2881.79	3051.11	2103.07	3387.3	2667.92
ENSG00000118508.5	RAB32	1356.27	1525.13	1595.98	1578.13	1615.8	1599.71	1364.05	1261.35	1543.54	1503.51	1456.45	1751.53	1512.62
ENSG00000248375.1	AC104066.3	9.68761	16.4408	7.62584	21.5234	9.49231	26.6926	14.9896	9.35102	17.7546	18.283	14.4612	22.719	15.7518
ENSG00000232692.1	AP001596.1	4.8438	2.90132	2.17881	4.61216	1.0547	0	4.4087	1.039	3.32898	2.15094	5.16472	10.8186	3.54181
ENSG00000276075.1	AC027682.6	15.5002	16.4408	9.80465	9.99302	13.7111	15.6474	5.29044	13.507	12.2063	16.132	15.4942	9.73673	12.7887
ENSG00000140859.16	KIFC3	3498.2	2621.82	3400.03	3854.23	2568.2	3248.21	3387.65	2142.42	2783.03	3603.9	2549.31	3359.17	3084.68
ENSG00000222019.7	URAHP	90.0947	58.0264	62.0961	85.325	69.6103	60.7487	130.498	85.1981	85.4439	119.377	104.327	127.659	89.8671
ENSG00000273703.2	H2BC14	8.71885	1.93421	8.71525	16.9113	8.43761	9.20435	3.52696	1.039	11.0966	4.30188	10.3294	11.9004	8.00966
ENSG00000259364.1	AC013356.3	4.8438	3.86842	2.17881	5.38086	2.1094	8.28391	1.76348	1.039	6.65796	3.22641	4.13178	10.8186	4.5252
ENSG00000261103.3	AC009063.3	1.93752	0.967106	0	2.30608	1.0547	4.60217	1.76348	0	2.21932	4.30188	1.03294	6.49116	2.22303
ENSG00000225401.2	TGIF2P1	5.81256	1.93421	4.35762	3.07478	0	0.920435	2.64522	1.039	1.10966	4.30188	1.03294	7.57301	2.81678
ENSG00000286307.1	AC017028.1	0	0	1.08941	1.53739	1.0547	0	0	0	1.10966	1.07547	4.13178	3.24558	1.10367
ENSG00000271425.9	NBPF10	220.877	160.54	173.215	216.772	155.041	149.11	185.166	144.421	153.133	186.056	161.139	208.799	176.189
ENSG00000186352.9	ANKRD37	59.0944	46.4211	46.8444	63.8016	42.188	35.8969	62.6036	51.9501	61.0314	58.0754	77.4708	70.3208	56.3082
ENSG00000266835.6	GAPLINC	2.90628	0.967106	1.08941	0	2.1094	0	1.76348	2.078	0	2.15094	6.19767	3.24558	1.87566
ENSG00000104814.13	MAP4K1	7.75009	16.4408	16.3411	5.38086	16.8752	13.8065	7.93566	12.468	9.98695	11.8302	14.4612	15.146	12.3686
ENSG00000269925.1	Z98884.2	21.3127	18.375	23.9669	28.4417	26.3675	13.8065	28.2157	19.741	7.76763	19.3585	27.8895	24.8828	21.6771
ENSG00000286689.1	AC090946.1	25.1878	9.67106	17.4305	24.5982	15.8205	7.36348	14.9896	13.507	6.65796	21.5094	16.5271	10.8186	15.3401
ENSG00000215277.8	RNF212B	1.93752	2.90132	2.17881	2.30608	4.2188	5.52261	0	2.078	4.43864	6.45282	4.13178	3.24558	3.28433
ENSG00000178896.9	EXOSC4	1136.36	1491.28	1202.7	1349.83	1395.37	1366.85	1212.39	1248.88	1235.05	1447.58	1515.33	1216.01	1318.14
ENSG00000196465.10	MYL6B	578.35	758.211	662.359	649.546	684.501	608.407	571.368	642.103	619.191	736.697	709.633	626.396	653.897
ENSG00000185305.11	ARL15	377.817	477.75	443.388	423.55	433.482	612.089	380.03	444.693	481.593	481.811	495.813	507.392	463.284
ENSG00000266521.1	AC021549.2	1.93752	2.90132	1.08941	0	0	4.60217	0	3.117	3.32898	3.22641	5.16472	7.57301	2.74505
ENSG00000256591.5	AP003108.2	62.0007	40.6185	50.1127	45.3529	34.8051	26.6926	59.0766	32.209	42.1671	51.6226	53.7131	54.093	46.0387
ENSG00000272662.1	AC073352.1	14.5314	13.5395	17.4305	18.4487	14.7658	5.52261	14.1078	15.585	11.0966	15.0566	18.593	19.4735	14.8459
ENSG00000233461.6	AL445524.1	77.5008	91.8751	90.4207	89.1685	66.4462	82.8391	66.1305	65.4571	98.7598	79.5848	86.7673	99.5311	82.8734
ENSG00000111816.8	FRK	735.289	823.974	821.412	733.334	1150.68	977.502	531.689	606.777	618.081	528.056	789.169	684.817	750.065
ENSG00000272969.1	AC024243.1	14.5314	16.4408	7.62584	6.14955	8.43761	7.36348	7.93566	7.27301	4.43864	12.9056	9.2965	6.49116	9.07411
ENSG00000134198.10	TSPAN2	326.472	309.474	367.13	354.368	484.108	417.877	228.371	250.399	178.655	236.603	235.511	279.12	305.674
ENSG00000266962.2	AC067852.2	13.5626	6.76974	5.44703	15.3739	9.49231	8.28391	6.17218	9.35102	8.87729	13.9811	8.26355	11.9004	9.78959
ENSG00000105321.14	CCDC9	915.479	1052.21	1130.8	972.398	1046.26	969.218	1349.06	1311.22	1631.2	1542.22	1577.31	1725.57	1268.58
ENSG00000260269.5	AC105036.3	15.5002	2.90132	3.26822	5.38086	9.49231	6.44304	7.93566	3.117	3.32898	10.7547	5.16472	8.65487	6.82849
ENSG00000138771.16	SHROOM3	4410.77	3822	4564.61	4695.95	3673.52	4933.53	4913.94	3811.06	4731.59	5589.22	4329.07	5337.89	4567.76
ENSG00000263069.6	RNF213-AS1	124.97	59.9606	67.5431	92.2433	59.0633	55.2261	432.053	380.275	331.789	502.245	386.321	428.416	243.342
ENSG00000259635.1	AC100830.1	6.78132	1.93421	5.44703	3.07478	8.43761	6.44304	0.881741	4.15601	6.65796	6.45282	4.13178	9.73673	5.34459
ENSG00000243730.2	RPL29P3	0	0.967106	1.08941	1.53739	2.1094	0.920435	0.881741	1.039	0	2.15094	5.16472	1.08186	1.41183
ENSG00000003137.8	CYP26B1	605.475	644.093	598.084	613.418	901.769	746.472	964.624	1214.59	996.476	1059.34	1391.38	1152.18	907.325
ENSG00000198513.13	ATL1	47.4693	50.2895	71.9008	54.5773	50.6257	60.7487	47.614	36.3651	49.9347	46.2452	39.2519	73.5664	52.3824
ENSG00000140511.12	HAPLN3	87.1885	90.908	114.388	96.8554	98.0872	69.0326	7925.08	7656.4	6676.83	8156.37	8541.42	8397.39	3992.5
ENSG00000232545.1	AC253536.3	74.5946	47.3882	46.8444	59.1894	28.4769	37.7378	61.7218	41.5601	38.8381	70.981	55.779	44.3562	50.6223
ENSG00000158887.18	MPZ	3.87504	1.93421	1.08941	6.91825	3.1641	2.7613	8.81741	5.19501	3.32898	10.7547	8.26355	7.57301	5.30625
ENSG00000241095.1	CYP51A1P1	0	2.90132	4.35762	5.38086	3.1641	0	0.881741	1.039	0	5.37735	1.03294	4.32744	2.37186
ENSG00000131378.14	RFTN1	24.219	16.4408	9.80465	21.5234	13.7111	9.20435	13.2261	7.27301	7.76763	13.9811	11.3624	14.0642	13.5481
ENSG00000116604.18	MEF2D	1082.11	1104.43	1159.13	1104.61	1085.29	1291.37	857.933	713.794	898.825	1017.39	833.586	942.299	1007.56
ENSG00000198168.9	SVIP	627.757	769.816	697.22	656.465	883.84	863.368	721.264	757.432	790.079	780.791	889.365	896.861	777.855
ENSG00000201183.1	RNVU1-3	0	0	0	0	0	0	1.76348	0	0	2.15094	5.16472	4.32744	1.11722
ENSG00000064490.14	RFXANK	1085.98	1234.99	1141.7	1284.49	1136.97	1065.86	1081.01	1024.46	1209.53	1333.58	1236.43	1169.49	1167.04
ENSG00000230457.3	PA2G4P4	7.75009	23.2105	13.0729	13.0678	6.32821	14.727	19.3983	6.23401	15.5352	15.0566	18.593	21.6372	14.5509
ENSG00000270108.1	AL049840.7	53.2818	22.2434	31.5928	38.4347	39.0239	40.4991	22.0435	21.819	37.7285	45.1698	23.7577	31.3739	33.914
ENSG00000234789.1	AL590369.1	29.0628	24.1776	23.9669	33.8225	24.2581	21.17	22.9252	23.897	34.3995	37.6415	22.7248	37.8651	27.9926
ENSG00000172059.11	KLF11	109.47	107.349	166.679	99.9302	101.251	155.554	65.2488	75.8471	97.6502	100.019	84.7014	93.0399	104.728
ENSG00000143353.12	LYPLAL1	372.004	475.816	448.835	435.849	487.272	466.66	434.698	390.665	470.496	466.754	537.131	461.954	454.011
ENSG00000249584.1	LINC02225	4.8438	2.90132	7.62584	5.38086	2.1094	8.28391	1.76348	2.078	4.43864	8.60376	4.13178	3.24558	4.6172
ENSG00000213621.3	RPSAP54	10.6564	11.6053	10.8941	26.1356	10.547	13.8065	14.1078	17.663	9.98695	22.5849	13.4283	18.3916	14.984
ENSG00000256742.1	KDM2B-DT	3.87504	10.6382	5.44703	0.768694	0	1.84087	0.881741	1.039	0	3.22641	3.09883	2.16372	2.74829
ENSG00000102781.14	KATNAL1	294.503	204.059	282.156	301.328	233.089	295.459	225.726	197.41	272.977	298.981	216.918	280.202	258.567
ENSG00000185262.9	UBALD2	1689.52	1790.11	1533.88	1877.92	1547.25	1743.3	1737.91	1661.36	1826.5	2268.17	1846.9	1785.07	1775.66
ENSG00000196923.14	PDLIM7	4221.86	3699.18	4833.69	4737.46	3764.23	4974.95	3635.42	2991.29	4074.68	4421.26	3304.39	4424.81	4090.27
ENSG00000285966.1	AC007686.4	2.90628	0.967106	0	1.53739	1.0547	4.60217	3.52696	4.15601	5.54831	3.22641	5.16472	14.0642	3.89619
ENSG00000135951.16	TSGA10	117.22	94.7764	81.7054	95.318	120.236	122.418	101.4	108.056	89.8825	105.396	101.228	138.478	106.343
ENSG00000184845.4	DRD1	0.968761	0	1.08941	3.84347	2.1094	4.60217	0	1.039	0	3.22641	0	5.4093	1.85733
ENSG00000143839.15	REN	2.90628	3.86842	4.35762	3.84347	1.0547	8.28391	0	2.078	0	1.07547	3.09883	5.4093	2.998
ENSG00000128283.7	CDC42EP1	5943.35	8789.06	7377.45	6824.47	8551.52	8475.36	6169.54	7470.42	7816.45	7402.46	8376.15	8531.54	7643.98
ENSG00000148426.13	PROSER2	1822.24	2453.55	2157.02	2151.57	2612.49	2494.38	1621.52	1803.71	2027.35	1942.3	2174.35	2044.71	2108.77
ENSG00000234390.4	USP27X-AS1	17.4377	18.375	34.861	21.5234	32.6957	17.4883	17.6348	17.663	19.9739	24.7358	19.6259	24.8828	22.2414
ENSG00000255084.1	AP003110.1	0.968761	0	2.17881	0	0	0	0.881741	1.039	0	4.30188	4.13178	1.08186	1.21532
ENSG00000241878.11	PISD	3864.39	3744.64	4371.78	4507.62	4161.85	4285.54	3884.95	3593.91	4030.29	4176.05	4046.04	4737.46	4117.04
ENSG00000125534.10	PPDPF	5403.75	7830.66	6999.43	6725.3	7121.34	9389.35	5491.48	6830.4	8254.77	8251.01	7654.12	7487.55	7286.6
ENSG00000245317.2	AC008393.1	37.7817	18.375	29.4139	27.673	25.3128	28.5335	24.6887	19.741	9.98695	27.9622	20.6589	20.5553	24.2236
ENSG00000269910.1	AL049840.4	23.2503	29.0132	44.6656	26.9043	34.8051	35.8969	34.3879	39.4821	18.8642	38.7169	39.2519	34.6195	33.3215
ENSG00000241233.4	KRTAP5-8	0.968761	1.93421	2.17881	0	1.0547	0	0	1.039	0	2.15094	3.09883	2.16372	1.21575
ENSG00000179362.14	HMGN2P46	2.90628	2.90132	1.08941	6.14955	6.32821	3.68174	8.81741	4.15601	7.76763	7.52829	10.3294	11.9004	6.12964
ENSG00000029153.14	ARNTL2	3275.38	3827.81	3759.54	3619.78	4231.46	4467.79	5137.9	5762.3	6049.87	5974.24	6737.9	6386.22	4935.85
ENSG00000270951.1	AL121917.2	0	0	0	2.30608	2.1094	0	0	0	0	4.30188	2.06589	2.16372	1.07891
ENSG00000116017.11	ARID3A	218.94	148.934	151.427	212.16	145.549	157.394	138.433	58.1841	105.418	188.207	82.6355	90.8762	141.513
ENSG00000261485.1	PAN3-AS1	84.2822	83.1711	83.8842	69.1825	81.212	52.4648	44.087	48.8331	46.6058	56.9999	55.779	49.7655	63.0223
ENSG00000280649.2	AC245100.7	52.3131	53.1908	43.5762	60.7268	65.3915	70.8735	75.8297	99.7442	93.2115	125.83	87.8003	95.2036	76.9743
ENSG00000101307.16	SIRPB1	8.71885	9.67106	8.71525	5.38086	3.1641	4.60217	5.29044	2.078	4.43864	6.45282	6.19767	6.49116	5.93342
ENSG00000255517.6	AP002748.4	86.2197	110.25	107.851	89.9372	138.166	99.4069	132.261	136.109	157.572	176.377	164.238	146.051	128.703
ENSG00000165449.11	SLC16A9	88.1572	44.4869	40.308	90.7059	55.8992	72.7143	85.5288	63.3791	66.5797	86.0376	86.7673	81.1394	71.8086
ENSG00000282221.1	AC119427.1	86.2197	116.053	82.7948	93.012	86.4855	93.8843	70.5392	86.2371	78.7859	109.698	80.5696	81.1394	88.7849
ENSG00000260735.2	AC139256.1	4.8438	5.80264	4.35762	2.30608	8.43761	4.60217	7.05392	5.19501	7.76763	25.8113	3.09883	3.24558	6.87685
ENSG00000279730.2	KMT5AP1	3.87504	16.4408	5.44703	10.7617	8.43761	11.9657	7.05392	5.19501	7.76763	13.9811	9.2965	6.49116	8.89276
ENSG00000185958.10	FAM186A	6.78132	2.90132	5.44703	9.99302	2.1094	0	7.05392	3.117	0	5.37735	11.3624	5.4093	4.96267
ENSG00000265908.1	AC024267.5	5.81256	1.93421	3.26822	6.91825	1.0547	1.84087	2.64522	3.117	3.32898	8.60376	4.13178	4.32744	3.91525
ENSG00000213856.3	VDAC1P2	2.90628	3.86842	2.17881	6.14955	3.1641	6.44304	1.76348	2.078	2.21932	4.30188	6.19767	2.16372	3.61952
ENSG00000273267.1	AC097381.3	0.968761	0.967106	0	3.07478	2.1094	1.84087	0	0	0	1.07547	3.09883	2.16372	1.27491
ENSG00000173557.15	FAM166C	21.3127	20.3092	11.9835	28.4417	9.49231	18.4087	11.4626	8.31201	12.2063	21.5094	12.3953	9.73673	15.4642
ENSG00000185615.16	PDIA2	0.968761	2.90132	6.53643	3.84347	1.0547	0.920435	4.4087	2.078	0	4.30188	5.16472	5.4093	3.13231
ENSG00000213221.5	DNLZ	26.1565	27.079	30.5034	51.5025	17.9299	15.6474	35.2696	22.858	25.5222	25.8113	43.3837	35.7014	29.7804
ENSG00000280213.1	UCKL1-AS1	233.471	174.079	137.265	191.405	174.026	131.622	175.466	137.148	105.418	189.283	149.777	146.051	162.084
ENSG00000260628.5	AC142381.3	255.753	285.296	289.782	243.676	268.949	256.801	208.091	238.97	276.306	274.245	287.159	255.319	261.695
ENSG00000276188.1	AC069234.4	1.93752	2.90132	3.26822	3.07478	1.0547	3.68174	3.52696	5.19501	0	7.52829	2.06589	7.57301	3.48395
ENSG00000240216.7	CPHL1P	5.81256	3.86842	5.44703	3.84347	15.8205	8.28391	6.17218	11.429	4.43864	10.7547	9.2965	11.9004	8.08895
ENSG00000249407.1	IL20RB-AS1	22.2815	22.2434	22.8775	13.8365	9.49231	27.613	10.5809	9.35102	1.10966	7.52829	11.3624	12.9823	14.2716
ENSG00000173744.17	AGFG1	1965.62	2158.58	2401.05	2340.67	2555.54	3071.49	2304.87	2571.53	2938.38	2756.43	2946.99	3115.76	2593.91
ENSG00000262003.1	AC087392.1	1.93752	1.93421	4.35762	3.84347	4.2188	3.68174	4.4087	4.15601	1.10966	6.45282	5.16472	5.4093	3.88955
ENSG00000105825.14	TFPI2	1781.55	1264.01	1475.06	1865.62	1510.33	1460.73	2337.49	1742.41	1470.3	2125.13	2132	2046.88	1767.63
ENSG00000213277.3	MARCKSL1P1	5.81256	1.93421	1.08941	4.61216	2.1094	7.36348	4.4087	4.15601	3.32898	6.45282	9.2965	4.32744	4.57431
ENSG00000278949.1	AC127070.4	15.5002	4.83553	20.6987	23.0608	8.43761	27.613	20.28	15.585	12.2063	24.7358	14.4612	24.8828	17.6914
ENSG00000201998.1	SNORA23	7.75009	1.93421	10.8941	5.38086	7.38291	9.20435	7.93566	10.39	11.0966	2.15094	11.3624	30.2921	9.64785
ENSG00000279320.1	AC069528.2	3.87504	9.67106	5.44703	6.14955	3.1641	2.7613	17.6348	20.78	3.32898	18.283	32.0213	7.57301	10.8908
ENSG00000256612.7	CYP2B7P	50.3755	70.5987	83.8842	59.9581	75.9385	101.248	41.4418	51.9501	48.8251	55.9245	50.6143	60.5841	62.6119
ENSG00000231057.4	AC096637.2	4.8438	8.70395	6.53643	3.84347	2.1094	7.36348	4.4087	1.039	6.65796	12.9056	6.19767	2.16372	5.56444
ENSG00000269480.1	AC020913.2	3.87504	8.70395	1.08941	6.14955	4.2188	2.7613	1.76348	2.078	0	6.45282	4.13178	1.08186	3.5255
ENSG00000223300.1	Y_RNA	1.93752	2.90132	5.44703	5.38086	3.1641	4.60217	2.64522	0	0	3.22641	4.13178	2.16372	2.96668
ENSG00000114446.5	IFT57	2001.46	1987.4	1885.76	2196.93	2249.68	2245.86	2577.33	2589.19	2684.27	2785.47	3078.17	2943.74	2435.44
ENSG00000187607.16	ZNF286A	604.507	608.31	716.829	650.315	664.462	714.257	441.752	463.395	412.794	450.622	532.999	503.065	563.609
ENSG00000273486.1	AC096992.2	31.9691	49.3224	38.1292	32.2852	40.0787	27.613	22.0435	28.053	41.0575	36.566	36.1531	35.7014	34.9143
ENSG00000093072.18	ADA2	10.6564	4.83553	5.44703	6.91825	5.27351	1.84087	12.3444	1.039	5.54831	9.67923	9.2965	10.8186	6.9748
ENSG00000266232.1	MIR3178	3.87504	0	0	3.07478	0	2.7613	2.64522	1.039	2.21932	10.7547	0	6.49116	2.73838
ENSG00000263105.1	AC009171.2	12.5939	7.73685	25.0563	15.3739	17.9299	18.4087	13.2261	16.624	9.98695	21.5094	17.5601	12.9823	15.749
ENSG00000147202.18	DIAPH2	18.4064	19.3421	23.9669	16.9113	23.2034	15.6474	24.6887	31.17	39.9478	23.6603	42.3507	48.6837	27.3316
ENSG00000278719.1	MCM8-AS1	11.6251	5.80264	7.62584	6.14955	14.7658	1.84087	2.64522	4.15601	3.32898	2.15094	8.26355	8.65487	6.41745
ENSG00000187994.14	RINL	1.93752	7.73685	7.62584	3.84347	5.27351	2.7613	0.881741	5.19501	0	6.45282	7.23061	1.08186	4.16838
ENSG00000186897.5	C1QL4	22.2815	19.3421	19.6093	24.5982	25.3128	20.2496	22.9252	16.624	22.1932	25.8113	12.3953	38.9469	22.5241
ENSG00000231296.1	AL050341.1	3.87504	0.967106	2.17881	1.53739	1.0547	2.7613	0.881741	2.078	0	0	6.19767	4.32744	2.15493
ENSG00000203325.3	AL445248.1	3.87504	1.93421	2.17881	7.68694	2.1094	1.84087	2.64522	3.117	5.54831	5.37735	5.16472	8.65487	4.17773
ENSG00000099769.6	IGFALS	25.1878	16.4408	4.35762	19.986	18.9846	14.727	11.4626	13.507	7.76763	13.9811	15.4942	15.146	14.7535
ENSG00000219507.4	FTH1P8	25.1878	36.75	42.4868	24.5982	34.8051	43.2604	22.9252	21.819	36.6188	22.5849	37.186	38.9469	32.2641
ENSG00000205583.13	STAG3L1	89.126	67.6974	54.4703	61.4955	46.4068	35.8969	55.5496	54.0281	51.0444	69.9056	63.0096	55.1748	58.6504
ENSG00000184408.10	KCND2	58.1256	78.3356	77.3478	71.4885	90.7043	97.5661	66.1305	75.8471	66.5797	80.6603	73.339	86.5487	76.8894
ENSG00000106948.16	AKNA	840.884	1019.33	1158.04	984.697	1045.21	1115.57	842.062	968.35	1128.53	991.583	1054.64	1275.51	1035.37
ENSG00000277050.1	AL122125.1	39.7192	21.2763	18.5199	31.5164	17.9299	25.7722	21.1618	20.78	16.6449	25.8113	16.5271	31.3739	23.9194
ENSG00000117152.13	RGS4	3.87504	3.86842	5.44703	3.07478	3.1641	15.6474	5.29044	1.039	5.54831	4.30188	7.23061	9.73673	5.68531
ENSG00000270147.1	AC068620.2	11.6251	4.83553	2.17881	7.68694	2.1094	4.60217	7.05392	5.19501	6.65796	13.9811	5.16472	9.73673	6.73562
ENSG00000276644.5	DACH1	14.5314	36.75	17.4305	28.4417	27.4222	38.6583	14.9896	23.897	19.9739	32.2641	32.0213	10.8186	24.7665
ENSG00000275481.1	AC025031.4	10.6564	5.80264	7.62584	8.45563	8.43761	5.52261	8.81741	8.31201	6.65796	16.132	7.23061	9.73673	8.61562
ENSG00000161921.16	CXCL16	4430.14	5706.89	4726.93	4957.31	6538.09	5217.02	5702.22	6538.44	5193.21	6269.99	6945.52	6450.05	5722.98
ENSG00000183668.18	PSG9	43.5942	19.3421	22.8775	28.4417	18.9846	19.3291	9.69914	11.429	9.98695	11.8302	12.3953	17.3098	18.7683
ENSG00000251169.2	LINC01843	14.5314	26.1119	17.4305	12.2991	25.3128	13.8065	7.05392	8.31201	8.87729	5.37735	14.4612	14.0642	13.9698
ENSG00000250900.6	AC008443.5	24.219	20.3092	13.0729	18.4487	7.38291	11.0452	9.69914	21.819	11.0966	20.4339	20.6589	14.0642	16.0208
ENSG00000280402.1	AC093525.10	25.1878	21.2763	14.1623	16.1426	10.547	1.84087	7.05392	10.39	13.3159	15.0566	10.3294	17.3098	13.551
ENSG00000173531.15	MST1	186.002	154.737	113.298	151.433	124.455	124.259	131.379	128.836	85.4439	129.056	115.69	154.706	133.275
ENSG00000114450.10	GNB4	15.5002	11.6053	5.44703	9.22433	22.1487	15.6474	28.2157	56.1061	35.5091	50.5471	49.5813	43.2744	28.5672
ENSG00000251493.5	FOXD1	936.792	997.086	1104.66	1213.77	962.942	1144.1	639.262	520.54	805.614	780.791	629.063	816.804	879.285
ENSG00000285287.1	AL354855.1	5.81256	4.83553	2.17881	8.45563	3.1641	7.36348	6.17218	1.039	3.32898	8.60376	2.06589	8.65487	5.13957
ENSG00000137764.20	MAP2K5	386.536	506.764	460.819	433.543	486.217	517.284	386.202	450.927	494.909	461.377	541.263	499.819	468.805
ENSG00000234384.1	LINC01049	1.93752	0	0	0	0	0.920435	0.881741	0	0	2.15094	2.06589	4.32744	1.02366
ENSG00000272533.1	SNORA28	4.8438	1.93421	2.17881	6.91825	3.1641	10.1248	5.29044	5.19501	0	3.22641	12.3953	4.32744	4.96655
ENSG00000236732.1	AC094019.2	21.3127	9.67106	20.6987	22.2921	18.9846	7.36348	21.1618	14.546	7.76763	22.5849	23.7577	11.9004	16.8368
ENSG00000260782.1	AC007225.1	4.8438	2.90132	5.44703	8.45563	5.27351	2.7613	0	1.039	4.43864	3.22641	3.09883	6.49116	3.99805
ENSG00000167685.15	ZNF444	968.761	918.751	823.591	1016.98	844.816	986.706	886.149	824.967	734.596	1087.3	833.586	840.605	897.234
ENSG00000227082.3	LINC02798	0	1.93421	1.08941	0	2.1094	3.68174	2.64522	3.117	3.32898	7.52829	9.2965	1.08186	2.98438
ENSG00000257605.2	MYG1-AS1	30.0316	22.2434	26.1457	19.986	16.8752	9.20435	30.8609	14.546	29.9608	33.3396	21.6918	37.8651	24.3959
ENSG00000113645.14	WWC1	5221.62	5399.35	5403.45	5922.79	5577.26	6157.71	4723.48	4244.32	4779.31	5280.56	4815.59	5320.58	5237.17
ENSG00000177725.5	AC105206.1	16.4689	17.4079	10.8941	22.2921	14.7658	20.2496	14.9896	15.585	12.2063	19.3585	20.6589	14.0642	16.5784
ENSG00000273026.1	AL358472.3	18.4064	23.2105	21.7881	18.4487	8.43761	20.2496	18.5165	22.858	11.0966	21.5094	22.7248	21.6372	19.0736
ENSG00000254708.1	AL139174.1	1.93752	3.86842	0	0.768694	0	0	1.76348	0	1.10966	4.30188	1.03294	5.4093	1.68266
ENSG00000171017.11	LRRC8E	150.158	179.882	187.378	196.786	197.229	139.906	198.392	183.903	174.217	202.188	203.49	227.19	186.727
ENSG00000177359.20	AC024940.1	10.6564	10.6382	4.35762	3.84347	11.6017	2.7613	8.81741	9.35102	2.21932	12.9056	8.26355	9.73673	7.92936
ENSG00000283480.1	AL512380.2	3.87504	1.93421	0	0	1.0547	0.920435	0	0	0	4.30188	2.06589	1.08186	1.2695
ENSG00000279479.1	AP005205.3	6.78132	0	3.26822	4.61216	1.0547	5.52261	1.76348	1.039	0	3.22641	3.09883	4.32744	2.89118
ENSG00000133106.14	EPSTI1	166.627	132.494	161.232	191.405	124.455	191.45	753.888	935.101	816.71	972.225	855.278	1001.8	525.222
ENSG00000213085.10	CFAP45	54.2506	32.8816	40.308	34.5912	36.9145	45.1013	34.3879	24.936	26.6319	34.4151	28.9224	40.0288	36.1141
ENSG00000277590.1	MIR7845	4.8438	1.93421	2.17881	0	0	0.920435	0.881741	0	0	3.22641	1.03294	3.24558	1.52199
ENSG00000287249.1	AC005400.1	3.87504	3.86842	5.44703	3.84347	3.1641	10.1248	9.69914	13.507	8.87729	17.2075	11.3624	14.0642	8.75337
ENSG00000260592.1	AC130456.3	6.78132	1.93421	2.17881	0.768694	1.0547	0	0.881741	1.039	0	0	6.19767	3.24558	2.00681
ENSG00000166780.11	BMERB1	1.93752	4.83553	5.44703	6.91825	6.32821	7.36348	7.05392	3.117	8.87729	6.45282	8.26355	12.9823	6.63141
ENSG00000175505.11	CLCF1	790.509	855.889	854.094	797.904	854.308	696.769	533.453	496.643	525.979	517.301	573.284	662.098	679.853
ENSG00000226767.1	AC114501.1	1.93752	3.86842	1.08941	2.30608	6.32821	3.68174	4.4087	4.15601	5.54831	3.22641	1.03294	20.5553	4.84492
ENSG00000276517.1	AL133243.3	4.8438	16.4408	7.62584	10.7617	6.32821	7.36348	5.29044	11.429	12.2063	18.283	16.5271	5.4093	10.2091
ENSG00000270562.1	AC097634.1	0.968761	2.90132	5.44703	5.38086	2.1094	0	9.69914	7.27301	4.43864	12.9056	8.26355	10.8186	5.8505
ENSG00000241420.3	RN7SL505P	0	0.967106	0	4.61216	0	0	0	0	0	2.15094	3.09883	4.32744	1.26304
ENSG00000167711.13	SERPINF2	57.1569	117.987	70.8114	68.4138	99.1419	85.6004	46.7323	52.9891	46.6058	58.0754	58.8778	55.1748	68.1305
ENSG00000280739.3	EIF1B-AS1	8.71885	6.76974	15.2517	17.68	15.8205	9.20435	7.93566	13.507	8.87729	10.7547	13.4283	16.2279	12.0147
ENSG00000179528.16	LBX2	63.9382	82.204	47.9338	74.5633	91.759	61.6691	63.4853	42.5991	59.9217	90.3395	55.779	49.7655	65.3298
ENSG00000206601.1	RNU6-431P	4.8438	1.93421	0	1.53739	1.0547	5.52261	1.76348	1.039	3.32898	5.37735	5.16472	3.24558	2.90099
ENSG00000214646.8	COMMD4P1	8.71885	6.76974	3.26822	12.2991	3.1641	3.68174	5.29044	2.078	3.32898	6.45282	8.26355	4.32744	5.63692
ENSG00000266918.1	AC091132.3	1.93752	0.967106	2.17881	4.61216	4.2188	0.920435	5.29044	0	2.21932	2.15094	6.19767	7.57301	3.18885
ENSG00000104497.14	SNX16	371.035	338.487	345.342	325.926	354.38	416.036	481.43	568.334	510.444	538.811	683.809	535.52	455.796
ENSG00000253921.1	AC091982.1	12.5939	10.6382	17.4305	7.68694	12.6564	11.0452	6.17218	15.585	12.2063	15.0566	5.16472	25.9646	12.6834
ENSG00000125648.15	SLC25A23	2334.71	2509.64	2563.37	2689.66	2504.91	3140.52	2125.88	2075.93	2323.63	2628.45	2231.16	2468.8	2466.39
ENSG00000123576.5	ESX1	4.8438	7.73685	10.8941	12.2991	8.43761	11.9657	5.29044	4.15601	3.32898	5.37735	6.19767	8.65487	7.43187
ENSG00000118515.11	SGK1	69.7508	53.1908	55.5597	75.332	44.2974	72.7143	90.8193	74.8081	59.9217	89.264	66.1084	108.186	71.6627
ENSG00000232878.3	DPYD-AS1	0	3.86842	3.26822	1.53739	0	2.7613	0	0	0	6.45282	1.03294	1.08186	1.66691
ENSG00000169314.15	C22orf15	35.8441	30.9474	26.1457	23.8295	10.547	29.4539	22.9252	18.702	11.0966	27.9622	19.6259	19.4735	23.0461
ENSG00000269680.1	AC008760.1	87.1885	63.829	78.4372	61.4955	99.1419	75.4756	73.1845	71.6911	67.6893	77.4339	69.2073	99.5311	77.0254
ENSG00000225131.2	PSME2P2	10.6564	20.3092	8.71525	21.5234	23.2034	13.8065	26.4522	38.4431	14.4256	40.8679	26.8565	30.2921	22.9626
ENSG00000157601.14	MX1	83.3134	145.066	53.3809	87.6311	107.579	96.6456	453.215	518.462	462.729	500.094	600.141	535.52	303.648
ENSG00000124813.23	RUNX2	663.601	489.356	626.408	656.465	470.397	694.928	424.999	233.775	398.368	471.056	286.126	459.79	489.606
ENSG00000237296.9	SMG1P1	119.158	105.415	86.0631	103.774	109.689	95.7252	164.004	122.602	160.901	172.075	172.502	164.443	131.362
ENSG00000164197.12	RNF180	3.87504	4.83553	10.8941	3.07478	7.38291	8.28391	7.05392	2.078	3.32898	3.22641	8.26355	9.73673	6.00282
ENSG00000148734.8	NPFFR1	2.90628	0.967106	4.35762	3.07478	0	2.7613	10.5809	11.429	8.87729	9.67923	14.4612	17.3098	7.20037
ENSG00000184856.7	LINC00308	8.71885	3.86842	11.9835	17.68	4.2188	5.52261	5.29044	4.15601	2.21932	3.22641	5.16472	12.9823	7.08594
ENSG00000101460.13	MAP1LC3A	17.4377	30.9474	21.7881	28.4417	15.8205	11.0452	21.1618	12.468	19.9739	31.1886	16.5271	20.5553	20.6129
ENSG00000176896.8	TCEANC	68.782	64.7961	63.1855	57.6521	61.1727	48.783	74.9479	83.1201	44.3864	79.5848	72.3061	83.3032	66.835
ENSG00000281490.1	CICP14	633.569	517.402	517.468	550.385	457.74	375.537	528.163	466.512	352.872	525.905	482.385	521.456	494.116
ENSG00000187626.9	ZKSCAN4	214.096	187.619	174.305	187.561	185.627	148.19	172.821	181.825	155.352	188.207	214.852	175.261	182.143
ENSG00000273136.7	NBPF26	616.132	427.461	535.988	542.698	475.67	466.66	417.945	376.119	443.864	515.15	436.935	445.726	475.029
ENSG00000245067.7	IGFBP7-AS1	1.93752	0.967106	2.17881	0.768694	1.0547	3.68174	0.881741	0	0	1.07547	0	7.57301	1.67657
ENSG00000286048.1	AC008966.3	15.5002	12.5724	27.2351	9.22433	13.7111	23.9313	4.4087	9.35102	14.4256	8.60376	18.593	11.9004	14.1214
ENSG00000244625.7	MIATNB	265.44	223.401	236.401	259.819	260.511	264.165	219.553	286.764	248.564	263.49	285.093	301.839	259.587
ENSG00000079337.16	RAPGEF3	394.286	494.191	407.438	342.069	540.007	312.027	290.974	314.817	220.822	332.32	373.926	241.255	355.344
ENSG00000102010.15	BMX	8.71885	13.5395	9.80465	4.61216	3.1641	12.8861	12.3444	22.858	26.6319	23.6603	35.1201	18.3916	15.9776
ENSG00000271153.1	RPL23AP88	0.968761	1.93421	0	1.53739	2.1094	0	0	0	4.43864	3.22641	4.13178	5.4093	1.97966
ENSG00000285672.1	AL160396.2	9.68761	0.967106	7.62584	6.14955	6.32821	0	9.69914	5.19501	1.10966	8.60376	5.16472	15.146	6.30639
ENSG00000269892.1	AC125494.2	4.8438	2.90132	3.26822	0	7.38291	0	0	4.15601	0	5.37735	4.13178	5.4093	3.12256
ENSG00000169758.13	TMEM266	88.1572	87.0395	91.5101	86.8624	62.2274	74.5552	87.2923	65.4571	52.1541	86.0376	82.6355	69.239	77.764
ENSG00000231721.7	LINC-PINT	60.0632	52.2237	59.9173	53.0399	33.7504	44.1809	82.8836	63.3791	34.3995	58.0754	79.5367	75.7301	58.0983
ENSG00000240764.4	PCDHGC5	9.68761	7.73685	7.62584	6.14955	2.1094	11.0452	2.64522	6.23401	5.54831	8.60376	6.19767	7.57301	6.76304
ENSG00000205763.13	RP9P	403.973	417.79	330.09	403.564	436.646	411.434	369.449	344.949	398.368	386.094	478.253	388.387	397.417
ENSG00000273165.1	AL121652.1	0.968761	7.73685	3.26822	0.768694	0	0.920435	0.881741	1.039	0	2.15094	2.06589	4.32744	2.01066
ENSG00000196368.5	NUDT11	2.90628	2.90132	1.08941	6.14955	7.38291	2.7613	3.52696	0	2.21932	10.7547	4.13178	0	3.65196
ENSG00000121440.15	PDZRN3	2.90628	0.967106	6.53643	3.07478	7.38291	3.68174	1.76348	7.27301	0	9.67923	4.13178	4.32744	4.31035
ENSG00000064692.19	SNCAIP	13.5626	40.6185	14.1623	15.3739	26.3675	23.9313	30.8609	71.6911	41.0575	40.8679	69.2073	63.8297	37.6275
ENSG00000260288.4	AC019294.2	12.5939	2.90132	3.26822	3.07478	1.0547	1.84087	3.52696	0	1.10966	3.22641	7.23061	2.16372	3.49926
ENSG00000165874.13	SHLD2P1	0.968761	1.93421	4.35762	1.53739	0	2.7613	0.881741	0	0	4.30188	0	4.32744	1.75586
ENSG00000272468.1	AL021807.1	75.5633	86.0724	72.9902	44.5842	58.0086	69.953	48.4957	64.4181	56.5927	63.4527	68.1743	63.8297	64.3446
ENSG00000219487.2	AL603766.1	0.968761	0	3.26822	5.38086	1.0547	2.7613	0.881741	1.039	0	1.07547	1.03294	7.57301	2.08633
ENSG00000254595.1	AC084337.1	117.22	72.5329	84.9736	83.7876	80.1573	82.8391	58.1949	59.2231	83.2246	100.019	57.8449	74.6483	79.5554
ENSG00000254964.1	AP001458.1	16.4689	9.67106	11.9835	19.2173	9.49231	7.36348	5.29044	6.23401	12.2063	4.30188	14.4612	15.146	10.9864
ENSG00000261221.3	ZNF865	1214.83	1029.97	1179.83	1360.59	1017.79	1131.21	1267.06	1103.42	1066.38	1435.75	1190.98	1241.97	1186.65
ENSG00000205215.8	KRT17P7	0.968761	1.93421	0	5.38086	4.2188	5.52261	0	0	0	5.37735	2.06589	0	2.12237
ENSG00000264007.1	AC104564.2	7.75009	6.76974	3.26822	9.99302	2.1094	6.44304	5.29044	6.23401	6.65796	8.60376	3.09883	16.2279	6.87053
ENSG00000228623.6	ZNF883	17.4377	13.5395	17.4305	15.3739	9.49231	27.613	14.1078	23.897	12.2063	15.0566	23.7577	24.8828	17.8996
ENSG00000240093.1	AC093627.3	0.968761	0	1.08941	0	0	0.920435	0	0	2.21932	4.30188	1.03294	4.32744	1.23835
ENSG00000288060.1	AL355338.1	7.75009	4.83553	6.53643	3.07478	3.1641	0	0	1.039	3.32898	9.67923	2.06589	1.08186	3.54632
ENSG00000259426.6	AC027237.3	119.158	75.4343	127.46	100.699	62.2274	109.532	71.421	73.7691	96.5405	93.5659	55.779	135.232	93.4015
ENSG00000188051.7	TMEM221	0.968761	1.93421	2.17881	3.84347	3.1641	0.920435	2.64522	1.039	0	2.15094	6.19767	2.16372	2.26719
ENSG00000232043.1	AL133230.1	25.1878	17.4079	21.7881	25.3669	10.547	14.727	17.6348	9.35102	14.4256	26.8868	8.26355	19.4735	17.5883
ENSG00000260257.2	AL035071.1	41.6567	24.1776	23.9669	23.0608	25.3128	34.9765	26.4522	21.819	25.5222	17.2075	32.0213	41.1106	28.107
ENSG00000159208.16	CIART	11.6251	6.76974	10.8941	4.61216	6.32821	6.44304	5.29044	9.35102	12.2063	11.8302	16.5271	7.57301	9.12086
ENSG00000229413.2	AC018638.1	71.6883	68.6645	81.7054	89.9372	68.5556	19.3291	65.2488	60.2621	73.2376	98.9433	56.8119	83.3032	69.8073
ENSG00000268707.1	AL158151.4	34.8754	10.6382	25.0563	20.7547	18.9846	14.727	25.5705	28.053	16.6449	29.0377	34.0872	23.8009	23.5192
ENSG00000201581.1	RN7SKP78	1.93752	0	0	0	3.1641	0.920435	0.881741	2.078	0	3.22641	2.06589	5.4093	1.64028
ENSG00000125611.15	CHCHD5	700.414	828.81	786.551	796.367	786.807	661.793	759.179	753.276	773.434	861.452	873.871	827.622	784.131
ENSG00000266405.3	CBX3P2	46.5005	40.6185	30.5034	44.5842	27.4222	42.34	32.6244	31.17	64.3603	48.3962	44.4166	58.4204	42.6131
ENSG00000188512.6	AF279873.1	5.81256	3.86842	0	3.84347	2.1094	0.920435	1.76348	1.039	4.43864	5.37735	4.13178	5.4093	3.22615
ENSG00000260001.6	TGFBR3L	255.753	297.869	244.027	329.001	275.277	312.948	219.553	267.023	271.867	331.245	284.06	240.173	277.4
ENSG00000133983.16	COX16	102.689	125.724	76.2584	96.0867	109.689	117.816	77.5932	90.3931	116.514	89.264	124.986	111.431	103.204
ENSG00000103187.8	COTL1	16337.2	19157.4	19962.3	20507.2	20231.3	24681.5	16306.9	15632.8	21023.6	19999.4	19291.3	20212.4	19445.3
ENSG00000273783.1	AL136040.1	30.0316	34.8158	30.5034	40.7408	41.1334	18.4087	40.5601	32.209	41.0575	36.566	46.4825	51.9293	37.0365
ENSG00000262777.1	AC032044.1	15.5002	16.4408	17.4305	16.1426	26.3675	10.1248	2.64522	12.468	12.2063	12.9056	11.3624	12.9823	13.8814
ENSG00000275582.1	AL031670.1	43.5942	39.6514	65.3643	40.7408	59.0633	46.0217	47.614	37.4041	32.1802	54.849	29.9554	55.1748	45.9678
ENSG00000091428.18	RAPGEF4	29.0628	29.9803	37.0398	27.673	25.3128	42.34	37.0331	19.741	33.2898	27.9622	51.6472	29.2102	32.5244
ENSG00000257433.6	AC004241.1	31.0003	39.6514	28.3245	38.4347	31.641	21.17	37.0331	36.3651	28.8512	46.2452	35.1201	40.0288	34.4888
ENSG00000286997.1	AC005856.1	4.8438	4.83553	4.35762	5.38086	5.27351	9.20435	3.52696	6.23401	3.32898	7.52829	5.16472	7.57301	5.6043
ENSG00000255381.1	AP001258.1	0.968761	4.83553	1.08941	1.53739	3.1641	5.52261	0.881741	3.117	2.21932	2.15094	2.06589	9.73673	3.10745
ENSG00000177710.6	SLC35G5	1.93752	0	0	1.53739	1.0547	1.84087	2.64522	1.039	0	4.30188	2.06589	4.32744	1.72916
ENSG00000204262.14	COL5A2	23.2503	36.75	32.6822	35.3599	24.2581	33.1356	25.5705	25.975	31.0705	44.0943	20.6589	34.6195	30.6187
ENSG00000142046.15	TMEM91	36.8129	28.0461	47.9338	36.8973	43.2428	18.4087	28.2157	34.2871	27.7415	32.2641	39.2519	36.7832	34.1571
ENSG00000243504.1	RPS23P1	6.78132	4.83553	6.53643	3.84347	2.1094	6.44304	0	0	0	0	6.19767	1.08186	3.15239
ENSG00000136010.14	ALDH1L2	11.6251	4.83553	4.35762	7.68694	5.27351	10.1248	6.17218	14.546	5.54831	10.7547	10.3294	15.146	8.86668
ENSG00000273017.1	AP000240.1	2.90628	0	1.08941	7.68694	5.27351	4.60217	6.17218	7.27301	6.65796	10.7547	5.16472	12.9823	5.88027
ENSG00000164411.12	GJB7	0.968761	0.967106	0	3.84347	2.1094	2.7613	1.76348	0	2.21932	5.37735	1.03294	4.32744	2.11421
ENSG00000271199.1	AL353804.2	3.87504	0.967106	1.08941	4.61216	5.27351	6.44304	3.52696	2.078	3.32898	8.60376	3.09883	4.32744	3.93535
ENSG00000284713.1	SMIM38	0	3.86842	8.71525	7.68694	4.2188	3.68174	1.76348	4.15601	2.21932	0	12.3953	6.49116	4.5997
ENSG00000265195.1	MIR4312	4.8438	2.90132	0	2.30608	0	4.60217	4.4087	0	0	8.60376	4.13178	2.16372	2.83011
ENSG00000287511.1	AL109984.1	60.0632	26.1119	39.2186	39.9721	35.8598	46.9422	35.2696	20.78	23.3029	37.6415	25.8236	33.5376	35.3769
ENSG00000119737.6	GPR75	212.159	159.572	181.931	178.337	201.448	169.36	182.52	162.084	183.094	196.811	202.457	196.898	185.556
ENSG00000105270.15	CLIP3	99.7823	58.9935	44.6656	76.1007	49.571	53.3852	67.894	24.936	36.6188	73.132	43.3837	42.1925	55.8879
ENSG00000226329.2	AC005682.1	10.6564	7.73685	14.1623	15.3739	15.8205	15.6474	18.5165	18.702	15.5352	24.7358	20.6589	19.4735	16.4183
ENSG00000273014.1	AC018645.3	48.438	53.1908	27.2351	49.9651	55.8992	75.4756	48.4957	51.9501	58.812	60.2263	58.8778	65.9934	54.5466
ENSG00000235478.5	LINC01664	3.87504	0.967106	0	1.53739	4.2188	5.52261	0.881741	1.039	1.10966	4.30188	2.06589	3.24558	2.39706
ENSG00000086062.12	B4GALT1	6699.95	6630.48	6672.61	7178.83	7776.31	7553.09	6681.83	6628.83	6194.13	6802.35	7115.95	7875.94	6984.19
ENSG00000279897.2	BIRC6-AS2	3.87504	0.967106	1.08941	0	2.1094	0.920435	0.881741	0	1.10966	6.45282	3.09883	0	1.7087
ENSG00000261924.1	AC127496.1	5.81256	1.93421	5.44703	3.84347	9.49231	2.7613	0.881741	2.078	2.21932	4.30188	4.13178	3.24558	3.84577
ENSG00000286134.2	AC114930.1	79.4384	121.855	87.1525	84.5563	101.251	138.986	65.2488	108.056	136.488	104.321	135.316	117.923	106.716
ENSG00000241547.1	ACTG1P20	33.9066	18.375	5.44703	26.1356	14.7658	30.3743	17.6348	25.975	26.6319	26.8868	30.9883	30.2921	23.9511
ENSG00000204685.7	STARD7-AS1	219.909	196.322	206.987	218.309	209.886	188.689	225.726	192.215	180.875	217.245	237.577	221.781	209.627
ENSG00000282416.1	AC092299.1	1.93752	1.93421	2.17881	1.53739	13.7111	2.7613	1.76348	1.039	4.43864	1.07547	0	18.3916	4.23071
ENSG00000095370.20	SH2D3C	3.87504	0.967106	2.17881	3.07478	3.1641	7.36348	2.64522	1.039	1.10966	7.52829	2.06589	2.16372	3.09792
ENSG00000259867.6	AC105411.1	2.90628	0.967106	2.17881	2.30608	4.2188	3.68174	0	1.039	3.32898	3.22641	4.13178	3.24558	2.60255
ENSG00000235750.10	KIAA0040	2955.69	3512.53	4131.03	3442.98	4629.08	4884.75	4811.66	5310.34	5664.82	5119.24	6037.56	6618.81	4759.87
ENSG00000243560.3	RN7SL364P	0	0	1.08941	0.768694	2.1094	0	0.881741	0	1.10966	2.15094	2.06589	4.32744	1.2086
ENSG00000140481.15	CCDC33	54.2506	138.296	76.2584	66.8764	116.017	105.85	57.3131	75.8471	63.2507	58.0754	92.965	81.1394	82.1783
ENSG00000257122.5	RRN3P3	241.221	167.309	180.841	244.445	220.433	177.644	258.35	240.009	278.525	289.301	279.928	308.33	240.528
ENSG00000169246.16	NPIPB3	58.1256	23.2105	38.1292	23.8295	35.8598	40.4991	45.8505	36.3651	57.7024	44.0943	52.6802	69.239	43.7988
ENSG00000046653.15	GPM6B	102.689	66.7303	65.3643	76.8694	59.0633	95.7252	93.4645	82.0811	48.8251	72.0565	81.6026	109.268	79.4782
ENSG00000196656.7	AC004057.1	42.6255	70.5987	44.6656	43.8156	51.6804	54.3056	38.7966	44.6771	66.5797	63.4527	68.1743	43.2744	52.7205
ENSG00000255921.1	AC026310.2	0	0.967106	3.26822	3.84347	2.1094	3.68174	1.76348	2.078	0	4.30188	4.13178	2.16372	2.35907
ENSG00000128710.6	HOXD10	116.251	93.8093	115.477	113.767	112.853	101.248	95.228	112.212	81.0053	105.396	106.393	116.841	105.873
ENSG00000204542.3	C6orf15	0	0	1.08941	0	0	0.920435	0.881741	1.039	0	3.22641	3.09883	2.16372	1.03496
ENSG00000128045.7	RASL11B	5.81256	7.73685	6.53643	1.53739	1.0547	0.920435	4.4087	1.039	3.32898	16.132	1.03294	1.08186	4.21849
ENSG00000243759.1	ST13P15	0.968761	1.93421	2.17881	0.768694	0	0.920435	0	2.078	1.10966	0	7.23061	3.24558	1.7029
ENSG00000121851.13	POLR3GL	103.657	139.263	131.818	106.849	112.853	122.418	104.045	147.538	112.076	133.358	137.382	141.724	124.415
ENSG00000259305.6	ZHX1-C8orf76	15.5002	26.1119	27.2351	22.2921	31.641	1.84087	24.6887	13.507	23.3029	22.5849	33.0542	25.9646	22.3103
ENSG00000100284.21	TOM1	473.724	425.527	405.259	445.074	348.051	371.856	338.588	300.272	379.504	423.735	358.432	363.505	386.127
ENSG00000183638.6	RP1L1	37.7817	51.2566	43.5762	43.0469	47.4616	45.1013	16.7531	31.17	37.7285	30.1132	32.0213	38.9469	37.9131
ENSG00000257315.2	ZBED6	118.189	84.1382	75.169	119.148	81.212	74.5552	86.4106	72.7301	71.0183	90.3395	87.8003	87.6306	87.3617
[truncated: 34,149 more rows]

## Sheet: both-IFNg
Gene.ID	Gene.name	both-IFNg_log2(FC)	both-IFNg_StdErr	both-IFNg_Wald-Stats	both-IFNg_P-value	both-IFNg_P-adj
ENSG00000104856.14	RELB	1.40206	0.121786	11.5125	1.14156e-30	4.12651e-26
ENSG00000008517.17	IL32	1.77446	0.183407	9.67498	3.85179e-22	6.96173e-18
ENSG00000163734.4	CXCL3	2.07281	0.216436	9.57702	9.9885e-22	1.20355e-17
ENSG00000237988.5	OR2I1P	1.62129	0.171839	9.43494	3.91231e-21	3.53556e-17
ENSG00000163739.5	CXCL1	1.90072	0.208857	9.10057	8.9855e-20	6.49616e-16
ENSG00000163874.11	ZC3H12A	1.19069	0.132265	9.00233	2.20985e-19	1.14117e-15
ENSG00000077150.20	NFKB2	0.918302	0.101948	9.00759	2.10641e-19	1.14117e-15
ENSG00000023445.16	BIRC3	1.50596	0.168885	8.9171	4.7866e-19	2.16283e-15
ENSG00000100906.11	NFKBIA	1.18308	0.134246	8.81277	1.22088e-18	4.9036e-15
ENSG00000169245.6	CXCL10	1.75205	0.215148	8.14345	3.84161e-16	1.38867e-12
ENSG00000169248.13	CXCL11	1.19166	0.172151	6.92214	4.44874e-12	1.46194e-08
ENSG00000118503.15	TNFAIP3	1.34784	0.213902	6.30123	2.95301e-10	8.21119e-07
ENSG00000113070.8	HBEGF	0.786217	0.124669	6.30643	2.85551e-10	8.21119e-07
ENSG00000163121.10	NEURL3	1.13743	0.182349	6.23766	4.44156e-10	1.14681e-06
ENSG00000131669.10	NINJ1	0.678156	0.115074	5.89321	3.78766e-09	9.12776e-06
ENSG00000105327.18	BBC3	0.856311	0.148139	5.78046	7.44962e-09	1.68306e-05
ENSG00000263528.8	IKBKE	0.620535	0.109612	5.66121	1.50309e-08	3.1961e-05
ENSG00000125735.10	TNFSF14	1.21872	0.219985	5.54001	3.02448e-08	6.07384e-05
ENSG00000115009.13	CCL20	1.08504	0.196658	5.51743	3.43992e-08	6.54453e-05
ENSG00000125845.7	BMP2	0.679465	0.125638	5.40812	6.36883e-08	0.00011511
ENSG00000137331.12	IER3	0.563882	0.104912	5.37479	7.66705e-08	0.000131975
ENSG00000169429.11	CXCL8	1.16318	0.2205	5.2752	1.32609e-07	0.000217889
ENSG00000122861.16	PLAU	0.558282	0.107376	5.19932	2.0002e-07	0.000314361
ENSG00000108691.9	CCL2	1.03822	0.204884	5.06737	4.03351e-07	0.000591107
ENSG00000145901.15	TNIP1	0.468766	0.0925535	5.06481	4.0881e-07	0.000591107
ENSG00000164236.12	ANKRD33B	0.574033	0.113541	5.05572	4.28778e-07	0.000596133
ENSG00000090339.9	ICAM1	0.525016	0.105814	4.96168	6.98867e-07	0.000935654
ENSG00000144802.11	NFKBIZ	0.71604	0.14634	4.893	9.93094e-07	0.00128208
ENSG00000138755.6	CXCL9	0.53639	0.110907	4.83638	1.32227e-06	0.00164819
ENSG00000138166.6	DUSP5	0.645582	0.134682	4.79339	1.63988e-06	0.00196878
ENSG00000104312.8	RIPK2	0.499169	0.104264	4.78754	1.6884e-06	0.00196878
ENSG00000124875.10	CXCL6	0.671546	0.141143	4.75791	1.95606e-06	0.00220962
ENSG00000166016.6	ABTB2	0.432759	0.0914107	4.73423	2.19888e-06	0.00240864
ENSG00000081041.9	CXCL2	1.00169	0.215749	4.64286	3.43615e-06	0.00365324
ENSG00000104951.16	IL4I1	0.977642	0.214485	4.5581	5.16196e-06	0.00533128
ENSG00000136244.12	IL6	0.896398	0.211412	4.24006	2.23458e-05	0.0218312
ENSG00000146232.17	NFKBIE	0.561593	0.132396	4.24176	2.21769e-05	0.0218312
ENSG00000112149.10	CD83	0.743162	0.178825	4.1558	3.2415e-05	0.0308352
ENSG00000131323.16	TRAF3	0.326101	0.0790261	4.1265	3.68331e-05	0.0341396
ENSG00000179862.7	CITED4	0.481094	0.1177	4.08745	4.36143e-05	0.0394143
ENSG00000010818.10	HIVEP2	0.45334	0.112431	4.03218	5.52625e-05	0.0487227
ENSG00000189325.7	BNIP5	0.727888	0.181925	4.00103	6.30673e-05	0.0542799
ENSG00000069399.15	BCL3	0.544654	0.139995	3.89052	0.00010003	0.0840904
ENSG00000163545.11	NUAK2	0.403634	0.105772	3.81607	0.000135593	0.10892
ENSG00000172216.6	CEBPB	0.345353	0.0904923	3.81638	0.000135425	0.10892
ENSG00000185215.10	TNFAIP2	0.800436	0.213236	3.75375	0.000174207	0.136897
ENSG00000176907.5	TCIM	0.755976	0.202226	3.73827	0.000185289	0.142507
ENSG00000170209.5	ANKK1	0.810479	0.220634	3.67341	0.000239338	0.180242
ENSG00000261618.2	LINC02605	0.711831	0.194852	3.65319	0.000259001	0.191069
ENSG00000166289.6	PLEKHF1	0.352097	0.0970347	3.62857	0.000284996	0.2023
ENSG00000123240.17	OPTN	0.289802	0.0798752	3.62819	0.000285419	0.2023
ENSG00000275215.1	RNA5-8SN3	0.424996	0.117497	3.61708	0.000297941	0.207115
ENSG00000134339.9	SAA2	0.720964	0.203276	3.54673	0.00039005	0.266029
ENSG00000115008.6	IL1A	0.754895	0.220416	3.42487	0.000615099	0.401091
ENSG00000162366.8	PDZK1IP1	0.72974	0.212886	3.42784	0.000608397	0.401091
ENSG00000135454.14	B4GALNT1	0.707178	0.20665	3.42211	0.000621365	0.401091
ENSG00000111912.20	NCOA7	0.498177	0.147331	3.38134	0.000721324	0.457446
ENSG00000169242.12	EFNA1	0.411752	0.122591	3.35873	0.000783009	0.488003
ENSG00000027697.15	IFNGR1	0.395215	0.118952	3.32248	0.000892203	0.543047
ENSG00000104081.14	BMF	-0.70861	0.213461	-3.31963	0.000901373	0.543047
ENSG00000064932.16	SBNO2	0.212652	0.064382	3.30298	0.000956637	0.566894
ENSG00000164400.6	CSF2	0.711442	0.217324	3.27365	0.00106167	0.608809
ENSG00000124762.14	CDKN1A	0.434687	0.132958	3.26936	0.0010779	0.608809
ENSG00000159214.13	CCDC24	0.405392	0.123819	3.27407	0.00106009	0.608809
ENSG00000128342.5	LIF	0.355041	0.10884	3.26205	0.00110612	0.615136
ENSG00000163735.7	CXCL5	0.544904	0.167605	3.25113	0.00114949	0.629573
ENSG00000138061.12	CYP1B1	-0.301984	0.0930362	-3.24588	0.0011709	0.631727
ENSG00000287620.1	AC092053.4	-0.436992	0.136353	-3.20485	0.00135133	0.718353
ENSG00000186832.9	KRT16	0.309412	0.096875	3.19393	0.00140352	0.724776
ENSG00000272086.1	AC025181.2	-0.637758	0.199512	-3.19659	0.0013906	0.724776
ENSG00000112096.18	SOD2	0.44792	0.141306	3.16986	0.00152514	0.776489
ENSG00000145911.6	N4BP3	0.423903	0.134015	3.16309	0.00156102	0.783718
ENSG00000127666.9	TICAM1	0.385311	0.122702	3.14022	0.00168823	0.835976
ENSG00000276980.1	AC008760.2	0.670887	0.216321	3.10135	0.00192643	0.92849
ENSG00000198976.1	MIR429	0.62478	0.201329	3.10328	0.00191391	0.92849
ENSG00000268104.3	SLC6A14	0.636939	0.215852	2.95082	0.00316934	1
ENSG00000170075.9	GPR37L1	0.620703	0.21464	2.89184	0.00382996	1
ENSG00000205436.7	EXOC3L4	0.618754	0.220724	2.8033	0.00505829	1
ENSG00000143786.8	CNIH3	0.560492	0.21686	2.58458	0.00974986	1
ENSG00000125538.12	IL1B	0.551103	0.215824	2.55348	0.0106652	1
ENSG00000249637.2	AC008438.1	0.549886	0.209516	2.62455	0.00867644	1
ENSG00000134070.5	IRAK2	0.542879	0.219315	2.47534	0.0133108	1
ENSG00000132003.9	ZSWIM4	0.530258	0.187805	2.82344	0.00475106	1
ENSG00000173432.12	SAA1	0.523897	0.176779	2.96357	0.00304088	1
ENSG00000230533.4	AL356234.2	0.523475	0.216753	2.41507	0.0157321	1
ENSG00000181322.14	NME9	0.516123	0.21905	2.35619	0.0184635	1
ENSG00000267607.1	AC011511.5	0.507002	0.218939	2.31572	0.0205736	1
ENSG00000172349.17	IL16	0.505949	0.220515	2.2944	0.0217676	1
ENSG00000248557.1	AC024558.1	0.504654	0.219854	2.29541	0.0217098	1
ENSG00000070540.13	WIPI1	0.502726	0.220475	2.28019	0.0225965	1
ENSG00000285744.1	AC083837.1	0.500781	0.219237	2.28419	0.0223601	1
ENSG00000102970.11	CCL17	0.496883	0.220524	2.2532	0.0242468	1
ENSG00000205847.6	OR7E91P	0.491076	0.221025	2.22182	0.0262956	1
ENSG00000270938.1	RAP2CP1	0.486356	0.185353	2.62394	0.00869181	1
ENSG00000242110.8	AMACR	0.484685	0.17456	2.77661	0.0054929	1
ENSG00000163218.15	PGLYRP4	0.483777	0.21079	2.29506	0.0217295	1
ENSG00000260899.1	AC106886.2	0.483742	0.205416	2.35494	0.0185258	1
ENSG00000258920.1	FOXN3-AS1	0.480846	0.207727	2.31479	0.0206243	1
ENSG00000121743.4	GJA3	0.474941	0.216828	2.19041	0.0284949	1
ENSG00000270300.2	PHACTR2P1	0.473393	0.203701	2.32396	0.0201277	1
ENSG00000219395.2	HSPA8P15	0.470772	0.197614	2.38229	0.0172055	1
ENSG00000009790.15	TRAF3IP3	0.470111	0.216584	2.17057	0.0299633	1
ENSG00000228043.5	AC114763.1	0.469513	0.22068	2.12758	0.0333723	1
ENSG00000280355.1	AL132656.4	0.468257	0.209635	2.23368	0.0255043	1
ENSG00000213609.3	RPL7AP50	0.461988	0.191283	2.4152	0.0157265	1
ENSG00000101463.6	SYNDIG1	0.459585	0.220202	2.08711	0.0368783	1
ENSG00000225693.1	LAGE3P1	0.456693	0.208725	2.18801	0.0286686	1
ENSG00000277589.1	AC244093.4	0.454644	0.189036	2.40507	0.0161695	1
ENSG00000062582.14	MRPS24	0.453002	0.210393	2.15313	0.0313088	1
ENSG00000006210.7	CX3CL1	0.45258	0.221005	2.04783	0.040577	1
ENSG00000130005.13	GAMT	0.451824	0.180237	2.50684	0.0121817	1
ENSG00000101276.17	SLC52A3	0.450207	0.159327	2.82568	0.00471809	1
ENSG00000273080.1	AC009309.2	0.448399	0.219828	2.03977	0.0413731	1
ENSG00000245928.2	SDAD1-AS1	0.448391	0.200369	2.23782	0.0252327	1
ENSG00000205076.4	LGALS7	0.447252	0.214273	2.0873	0.0368613	1
ENSG00000166394.15	CYB5R2	0.446777	0.220603	2.02525	0.0428416	1
ENSG00000104953.20	TLE6	0.443317	0.21549	2.05725	0.0396617	1
ENSG00000197915.7	HRNR	0.442985	0.22103	2.00419	0.0450502	1
ENSG00000222047.8	C10orf55	0.441313	0.169839	2.59842	0.00936541	1
ENSG00000165424.7	ZCCHC24	0.440596	0.221028	1.9934	0.046218	1
ENSG00000250182.3	EEF1A1P13	0.428674	0.220846	1.94105	0.0522516	1
ENSG00000183783.7	KCTD8	0.427663	0.216896	1.97174	0.0486393	1
ENSG00000235407.1	CYMP-AS1	0.424188	0.220236	1.92606	0.0540965	1
ENSG00000101955.15	SRPX	0.423375	0.207679	2.0386	0.04149	1
ENSG00000124256.15	ZBP1	0.421169	0.220133	1.91325	0.055716	1
ENSG00000135643.5	KCNMB4	0.419332	0.207517	2.02071	0.0433098	1
ENSG00000145365.11	TIFA	0.417817	0.148281	2.81773	0.00483642	1
ENSG00000134323.12	MYCN	0.415631	0.140661	2.95485	0.00312819	1
ENSG00000207741.1	MIR590	0.414488	0.211621	1.95863	0.0501558	1
ENSG00000131730.16	CKMT2	0.414049	0.220967	1.8738	0.0609576	1
ENSG00000102230.14	PCYT1B	0.412887	0.212477	1.94321	0.0519908	1
ENSG00000125046.15	SSUH2	0.41236	0.218669	1.88578	0.059325	1
ENSG00000135604.10	STX11	0.411009	0.181854	2.26011	0.0238143	1
ENSG00000249740.3	OSMR-AS1	0.410462	0.200781	2.04433	0.0409208	1
ENSG00000159905.14	ZNF221	0.409459	0.220446	1.85742	0.0632521	1
ENSG00000107968.10	MAP3K8	0.408026	0.156287	2.61074	0.00903453	1
ENSG00000279433.1	AC018529.3	0.407293	0.218026	1.8681	0.0617485	1
ENSG00000204175.5	GPRIN2	0.406472	0.220834	1.84062	0.0656776	1
ENSG00000181773.7	GPR3	0.406425	0.194941	2.08486	0.0370821	1
ENSG00000260022.1	AL031716.1	0.406416	0.216979	1.87306	0.0610599	1
ENSG00000236782.7	AL391650.1	0.406345	0.219057	1.85498	0.0635995	1
ENSG00000136688.11	IL36G	0.405367	0.20627	1.96523	0.0493879	1
ENSG00000263766.5	AC025682.1	0.404954	0.198086	2.04433	0.0409208	1
ENSG00000172345.14	STARD5	0.404687	0.142053	2.84885	0.00438776	1
ENSG00000274051.1	AC005837.3	0.4041	0.188181	2.1474	0.0317614	1
ENSG00000077782.21	FGFR1	0.401274	0.177975	2.25467	0.024154	1
ENSG00000228532.4	AC005000.1	0.40114	0.216794	1.85033	0.0642665	1
ENSG00000203801.8	LINC00222	0.398641	0.206559	1.92991	0.0536179	1
ENSG00000279948.1	AC008895.1	0.398377	0.22105	1.80221	0.0715131	1
ENSG00000158423.17	RIBC1	0.393897	0.217034	1.81491	0.0695375	1
ENSG00000228158.2	TLE1P1	0.393751	0.21766	1.80902	0.0704486	1
ENSG00000125726.11	CD70	0.393096	0.13427	2.92765	0.00341537	1
ENSG00000261659.2	Z92544.1	0.391164	0.220481	1.77414	0.0760394	1
ENSG00000226659.1	AC021028.1	0.391008	0.213559	1.83091	0.0671138	1
ENSG00000176692.8	FOXC2	0.39099	0.217781	1.79534	0.0725999	1
ENSG00000186976.15	EFCAB6	0.390268	0.22015	1.77274	0.076272	1
ENSG00000263680.2	AC007639.1	0.390133	0.217291	1.79544	0.0725833	1
ENSG00000226284.1	ARPC3P1	0.388987	0.202228	1.9235	0.0544167	1
ENSG00000270607.1	AC009549.1	0.387909	0.21722	1.78579	0.0741339	1
ENSG00000271856.1	LINC01215	0.38735	0.166379	2.32811	0.019906	1
ENSG00000196867.8	ZFP28	0.385697	0.217481	1.77348	0.0761491	1
ENSG00000241316.8	SUCLG2-AS1	0.385621	0.212866	1.81157	0.0700528	1
ENSG00000258658.1	AL139021.3	0.384824	0.184064	2.09071	0.0365537	1
ENSG00000272979.1	AC093388.1	0.383647	0.216265	1.77397	0.0760685	1
ENSG00000176678.6	FOXL1	0.383268	0.15431	2.48376	0.0130004	1
ENSG00000169554.21	ZEB2	0.382543	0.220919	1.7316	0.0833448	1
ENSG00000049249.9	TNFRSF9	0.382183	0.174882	2.18538	0.0288607	1
ENSG00000249096.7	LINC02362	0.381772	0.213183	1.79082	0.0733219	1
ENSG00000281571.2	AC241585.2	0.381591	0.188126	2.02838	0.0425219	1
ENSG00000279058.2	AGAP14P	0.380995	0.206274	1.84704	0.0647421	1
ENSG00000100628.12	ASB2	0.380925	0.214629	1.77481	0.0759299	1
ENSG00000182326.15	C1S	0.380678	0.12759	2.98361	0.00284866	1
ENSG00000245552.7	AP000787.1	0.38065	0.202082	1.88364	0.0596138	1
ENSG00000115112.8	TFCP2L1	0.379894	0.22011	1.72593	0.0843606	1
ENSG00000111834.13	RSPH4A	0.379332	0.186902	2.02958	0.042399	1
ENSG00000254263.1	AC022973.4	0.379022	0.211033	1.79603	0.0724894	1
ENSG00000232810.4	TNF	0.378225	0.15251	2.48	0.0131383	1
ENSG00000260923.7	LINC02193	0.376933	0.211189	1.78481	0.0742913	1
ENSG00000233613.5	DCUN1D2-AS	0.375874	0.199522	1.88388	0.0595819	1
ENSG00000222043.2	AC079305.1	0.375077	0.197098	1.903	0.0570404	1
ENSG00000102962.5	CCL22	0.374507	0.192287	1.94765	0.0514572	1
ENSG00000262966.2	AC005695.1	0.37385	0.171249	2.18308	0.0290297	1
ENSG00000188124.3	OR2AG2	0.373836	0.157685	2.37078	0.0177508	1
ENSG00000225218.1	AP001628.1	0.373706	0.204826	1.82451	0.0680753	1
ENSG00000271133.5	AC004130.2	0.373568	0.177793	2.10114	0.0356288	1
ENSG00000136250.12	AOAH	0.373457	0.214627	1.74003	0.0818543	1
ENSG00000226029.1	LINC01772	0.373333	0.220571	1.69257	0.0905367	1
ENSG00000226976.3	COX6A1P2	0.373144	0.212089	1.75938	0.0785135	1
ENSG00000262482.1	AC004034.1	0.372753	0.210211	1.77324	0.0761895	1
ENSG00000203280.4	KIAA1671-AS1	0.372668	0.187254	1.99018	0.0465716	1
ENSG00000246323.2	AC113382.1	0.372558	0.183402	2.03137	0.0422171	1
ENSG00000237499.7	WAKMAR2	0.37215	0.218088	1.70642	0.0879295	1
ENSG00000274364.1	AL110115.1	0.371962	0.178641	2.08218	0.0373262	1
ENSG00000117400.18	MPL	0.371231	0.214572	1.7301	0.0836128	1
ENSG00000288096.1	AC109322.2	0.370485	0.219266	1.68966	0.0910934	1
ENSG00000241749.4	RPSAP52	0.370122	0.18129	2.0416	0.0411911	1
ENSG00000253785.1	AC008429.2	0.368711	0.182106	2.02471	0.0428975	1
ENSG00000181031.16	RPH3AL	0.368642	0.221022	1.6679	0.0953355	1
ENSG00000164530.15	PI16	0.36821	0.214558	1.71613	0.0861383	1
ENSG00000090554.13	FLT3LG	0.366254	0.212063	1.7271	0.0841506	1
ENSG00000230638.4	AL445933.1	0.366041	0.174029	2.10334	0.0354363	1
ENSG00000258099.1	ATXN2-AS	0.365046	0.219598	1.66234	0.0964452	1
ENSG00000198225.5	FKBP1C	0.363691	0.219126	1.65973	0.096968	1
ENSG00000236753.7	MKLN1-AS	0.363625	0.203811	1.78412	0.0744036	1
ENSG00000011422.12	PLAUR	0.363284	0.128328	2.83089	0.00464184	1
ENSG00000198944.6	SOWAHA	0.362936	0.138602	2.61855	0.00883048	1
ENSG00000164845.16	FAM86FP	0.362474	0.198368	1.82728	0.067658	1
ENSG00000157064.11	NMNAT2	0.362436	0.175687	2.06296	0.0391165	1
ENSG00000261395.3	HSPE1P5	0.362185	0.206435	1.75447	0.0793496	1
ENSG00000277152.1	AC110048.2	0.361575	0.210722	1.71588	0.0861831	1
ENSG00000103642.12	LACTB	0.361549	0.151075	2.39318	0.016703	1
ENSG00000252213.1	SNORA74D	0.3607	0.219537	1.643	0.100383	1
ENSG00000166341.8	DCHS1	0.359878	0.219742	1.63773	0.101478	1
ENSG00000103355.13	PRSS33	0.359633	0.175647	2.04748	0.0406111	1
ENSG00000235724.10	AC009299.2	0.359047	0.218898	1.64025	0.100953	1
ENSG00000129673.9	AANAT	0.358652	0.219827	1.63152	0.102781	1
ENSG00000238243.3	OR2W3	0.357697	0.188455	1.89804	0.0576903	1
ENSG00000252414.1	RNU6-100P	0.357323	0.173601	2.0583	0.0395616	1
ENSG00000233621.2	LINC01137	0.356562	0.154614	2.30615	0.0211025	1
ENSG00000269125.1	AL137002.1	0.35649	0.213285	1.67143	0.0946375	1
ENSG00000270039.1	AC025165.5	0.355634	0.220977	1.60937	0.107535	1
ENSG00000140297.13	GCNT3	0.355413	0.214448	1.65734	0.0974515	1
ENSG00000184471.8	C1QTNF8	0.354944	0.155389	2.28422	0.0223585	1
ENSG00000108244.17	KRT23	0.354733	0.218109	1.6264	0.103865	1
ENSG00000031081.11	ARHGAP31	0.354117	0.220393	1.60675	0.108108	1
ENSG00000163638.13	ADAMTS9	0.353538	0.220766	1.60142	0.109285	1
ENSG00000222009.8	BTBD19	0.353353	0.170053	2.0779	0.0377185	1
ENSG00000230311.2	TOMM20P4	0.352562	0.160059	2.2027	0.0276159	1
ENSG00000134769.21	DTNA	0.352132	0.22027	1.59864	0.109902	1
ENSG00000173124.14	ACSM6	0.351788	0.20411	1.72352	0.0847943	1
ENSG00000171094.18	ALK	0.351549	0.187712	1.8728	0.0610955	1
ENSG00000248923.1	MTND5P11	0.35117	0.22001	1.59615	0.110455	1
ENSG00000244268.1	AC117394.2	0.350739	0.22094	1.58749	0.112403	1
ENSG00000236603.2	RANP1	0.349011	0.220176	1.58515	0.112933	1
ENSG00000186704.9	DTX2P1	0.34764	0.205655	1.6904	0.0909514	1
ENSG00000177606.7	JUN	0.34707	0.133964	2.59077	0.00957605	1
ENSG00000196421.8	C20orf204	0.347014	0.217268	1.59717	0.110228	1
ENSG00000273802.2	H2BC8	0.346562	0.18481	1.87523	0.0607608	1
ENSG00000238184.1	CD81-AS1	0.346459	0.19497	1.77698	0.0755709	1
ENSG00000261560.1	AC007216.3	0.34602	0.217702	1.58942	0.111965	1
ENSG00000279227.1	AC009303.4	0.345899	0.219304	1.57726	0.114735	1
ENSG00000234160.1	AL513165.1	0.345756	0.17142	2.01701	0.0436941	1
ENSG00000135736.6	CCDC102A	0.345688	0.155078	2.22913	0.0258053	1
ENSG00000119636.16	BBOF1	0.345033	0.201433	1.71289	0.086733	1
ENSG00000262227.1	AC004771.2	0.344206	0.218331	1.57653	0.114903	1
ENSG00000106302.10	HYAL4	0.343983	0.220788	1.55798	0.119237	1
ENSG00000189136.9	UBE2Q2P1	0.343112	0.220572	1.55556	0.119814	1
ENSG00000177614.11	PGBD5	0.343101	0.172062	1.99406	0.046146	1
ENSG00000279198.1	AC008894.3	0.342816	0.213823	1.60327	0.108876	1
ENSG00000254531.1	FLJ20021	0.342782	0.176832	1.93846	0.0525673	1
ENSG00000248648.1	AC113410.1	0.342273	0.210527	1.62579	0.103994	1
ENSG00000213999.17	MEF2B	0.342187	0.220433	1.55234	0.120581	1
ENSG00000286488.1	AC103858.3	0.34203	0.21742	1.57313	0.115688	1
ENSG00000116663.11	FBXO6	0.342026	0.18927	1.80708	0.0707494	1
ENSG00000162733.19	DDR2	0.342009	0.218959	1.56198	0.118294	1
ENSG00000274427.1	AC145423.2	0.341971	0.220332	1.55207	0.120645	1
ENSG00000178412.4	AC068473.1	0.341835	0.141615	2.41383	0.0157859	1
ENSG00000159128.14	IFNGR2	0.341502	0.120131	2.84274	0.00447279	1
ENSG00000049768.16	FOXP3	0.340822	0.194101	1.7559	0.0791052	1
ENSG00000172602.11	RND1	0.340167	0.185089	1.83785	0.0660843	1
ENSG00000268670.1	AC016586.1	0.339375	0.219503	1.5461	0.12208	1
ENSG00000260949.1	AP006545.1	0.339356	0.219799	1.54394	0.122603	1
ENSG00000227666.1	CYCSP24	0.338938	0.178486	1.89896	0.0575702	1
ENSG00000281593.1	AC006978.2	0.338709	0.195078	1.73628	0.0825144	1
ENSG00000169621.10	APLF	0.338664	0.183284	1.84775	0.0646379	1
ENSG00000149289.11	ZC3H12C	0.338484	0.123502	2.74073	0.00613029	1
ENSG00000130487.9	KLHDC7B	0.338175	0.198672	1.70218	0.0887214	1
ENSG00000278467.1	AC138393.3	0.338028	0.211328	1.59955	0.1097	1
ENSG00000185022.12	MAFF	0.337712	0.131947	2.55945	0.0104837	1
ENSG00000248727.6	LINC01948	0.337558	0.22069	1.52955	0.126127	1
ENSG00000232762.1	AL355483.2	0.337101	0.220298	1.5302	0.125967	1
ENSG00000273302.1	AC016747.3	0.337067	0.202228	1.66677	0.0955603	1
ENSG00000228069.1	MTCO3P29	0.336671	0.188055	1.79027	0.0734099	1
ENSG00000048052.21	HDAC9	0.336326	0.139879	2.4044	0.0161992	1
ENSG00000239282.8	CASTOR1	0.335877	0.206864	1.62367	0.104447	1
ENSG00000244280.1	ECEL1P2	0.334325	0.203359	1.64401	0.100174	1
ENSG00000162692.12	VCAM1	0.334295	0.157421	2.12357	0.033706	1
ENSG00000221869.5	CEBPD	0.333838	0.123032	2.71343	0.006659	1
ENSG00000118976.5	OTUD4P1	0.331303	0.150305	2.2042	0.02751	1
ENSG00000279800.2	BCLAF1P2	0.331136	0.212367	1.55926	0.118934	1
ENSG00000130066.16	SAT1	0.331121	0.123108	2.68968	0.00715201	1
ENSG00000240996.1	AL157400.4	0.331025	0.212323	1.55906	0.118981	1
ENSG00000131196.17	NFATC1	0.329321	0.205848	1.59983	0.109637	1
ENSG00000151376.16	ME3	0.328834	0.172612	1.90505	0.056774	1
ENSG00000111837.11	MAK	0.328701	0.206368	1.59279	0.111207	1
ENSG00000183336.8	BOLA2	0.328368	0.212067	1.54842	0.121522	1
ENSG00000232344.2	AC087163.2	0.328354	0.220814	1.48701	0.137011	1
ENSG00000134954.14	ETS1	0.328211	0.130734	2.51051	0.0120555	1
ENSG00000225101.6	OR52K3P	0.328116	0.173175	1.89471	0.0581308	1
ENSG00000278022.1	AC118658.1	0.328114	0.164132	1.99909	0.0455988	1
ENSG00000111846.18	GCNT2	0.328079	0.203333	1.6135	0.106635	1
ENSG00000262481.5	TMEM256-PLSCR3	0.327856	0.168034	1.95113	0.0510415	1
ENSG00000258951.1	KRT18P7	0.327458	0.20917	1.56551	0.117463	1
ENSG00000228793.2	AL033523.1	0.327451	0.210683	1.55423	0.120129	1
ENSG00000203872.7	C6orf163	0.326422	0.178988	1.8237	0.0681967	1
ENSG00000263847.1	AP005899.1	0.326365	0.220984	1.47687	0.13971	1
ENSG00000225982.1	AL355482.2	0.325627	0.195068	1.6693	0.095057	1
ENSG00000155918.8	RAET1L	0.325423	0.193267	1.6838	0.0922203	1
ENSG00000155026.16	RSPH10B	0.324379	0.153647	2.11119	0.0347558	1
ENSG00000273058.2	AL359921.2	0.324066	0.216513	1.49675	0.134457	1
ENSG00000152475.7	ZNF837	0.323934	0.218485	1.48264	0.138171	1
ENSG00000260388.2	LINC00562	0.323707	0.209942	1.54189	0.123101	1
ENSG00000272097.2	AL024498.1	0.323421	0.208605	1.5504	0.121045	1
ENSG00000162552.15	WNT4	0.323312	0.180412	1.79208	0.0731209	1
ENSG00000186648.15	CARMIL3	0.3233	0.173672	1.86155	0.0626665	1
ENSG00000187513.9	GJA4	0.322379	0.205789	1.56656	0.117219	1
ENSG00000227373.6	RABGAP1L-DT	0.322372	0.220161	1.46425	0.143124	1
ENSG00000283148.1	AC137936.1	0.322357	0.221039	1.45837	0.144738	1
ENSG00000223803.1	RPS20P14	0.322079	0.214066	1.50458	0.132432	1
ENSG00000256897.1	AC018410.1	0.32129	0.218765	1.46865	0.141927	1
ENSG00000255621.1	AC023790.2	0.320246	0.199197	1.60769	0.107904	1
ENSG00000151651.16	ADAM8	0.319822	0.144301	2.21635	0.0266673	1
ENSG00000228033.6	AC010967.1	0.31956	0.162824	1.9626	0.0496923	1
ENSG00000144820.8	ADGRG7	0.319242	0.199652	1.59899	0.109823	1
ENSG00000106330.12	MOSPD3	0.318905	0.147513	2.16187	0.0306281	1
ENSG00000100276.10	RASL10A	0.318763	0.213453	1.49337	0.135342	1
ENSG00000287486.1	AC114291.1	0.318655	0.209135	1.52368	0.127589	1
ENSG00000249456.1	AL731577.2	0.318549	0.203775	1.56324	0.117997	1
ENSG00000181798.3	LINC00471	0.318307	0.209805	1.51716	0.129227	1
ENSG00000272123.1	AC008966.2	0.318092	0.206987	1.53677	0.12435	1
ENSG00000278727.1	AC000403.1	0.318073	0.204664	1.55412	0.120156	1
ENSG00000254338.1	MAFA-AS1	0.317921	0.219971	1.44529	0.148377	1
ENSG00000228554.1	AC004837.2	0.317854	0.220188	1.44356	0.148863	1
ENSG00000273308.1	AC024560.3	0.317733	0.200333	1.58602	0.112734	1
ENSG00000127328.21	RAB3IP	0.31745	0.137221	2.31342	0.0206993	1
ENSG00000237594.2	AP000251.1	0.317172	0.209463	1.51421	0.129972	1
ENSG00000167992.13	VWCE	0.317138	0.197009	1.60976	0.107449	1
ENSG00000177098.8	SCN4B	0.316796	0.217123	1.45906	0.144549	1
ENSG00000285999.1	AC025442.2	0.316652	0.215417	1.46995	0.141576	1
ENSG00000282787.1	AL157888.1	0.316563	0.198468	1.59503	0.110705	1
ENSG00000279044.1	AC007787.2	0.316253	0.192216	1.6453	0.0999079	1
ENSG00000011590.14	ZBTB32	0.31624	0.21931	1.44197	0.14931	1
ENSG00000164669.13	INTS4P1	0.315959	0.217255	1.45432	0.145858	1
ENSG00000099834.19	CDHR5	0.315677	0.21142	1.49313	0.135403	1
ENSG00000246560.2	UBE2D3-AS1	0.314545	0.220937	1.42369	0.154538	1
ENSG00000211445.12	GPX3	0.313851	0.221023	1.41999	0.15561	1
ENSG00000150873.12	C2orf50	0.313695	0.154034	2.03653	0.0416969	1
ENSG00000254756.1	AP001107.6	0.313418	0.219328	1.42899	0.153006	1
ENSG00000160716.6	CHRNB2	0.313312	0.217667	1.43941	0.150034	1
ENSG00000189433.7	GJB4	0.313223	0.185323	1.69015	0.0909996	1
ENSG00000279894.1	Z73965.1	0.313113	0.183822	1.70335	0.0885029	1
ENSG00000179922.6	ZNF784	0.313021	0.12829	2.43995	0.0146892	1
ENSG00000251821.1	RNU6-583P	0.312615	0.202883	1.54087	0.123349	1
ENSG00000233560.2	KRT8P39	0.312262	0.220465	1.41638	0.156664	1
ENSG00000039139.9	DNAH5	0.311864	0.157699	1.9776	0.0479743	1
ENSG00000104332.12	SFRP1	0.311445	0.211657	1.47146	0.141166	1
ENSG00000110169.11	HPX	0.31095	0.153308	2.02828	0.042532	1
ENSG00000213071.11	LPAL2	0.31056	0.20056	1.54846	0.12151	1
ENSG00000143858.12	SYT2	0.310539	0.220264	1.40985	0.158584	1
ENSG00000213937.4	CLDN9	0.310057	0.220662	1.40512	0.159985	1
ENSG00000143387.13	CTSK	0.30996	0.209643	1.47851	0.139271	1
ENSG00000231840.2	AC073342.1	0.309455	0.210549	1.46975	0.141629	1
ENSG00000278876.1	AC145207.9	0.309359	0.219251	1.41098	0.15825	1
ENSG00000136286.16	MYO1G	0.30916	0.200862	1.53917	0.123763	1
ENSG00000205578.6	POM121B	0.309116	0.208149	1.48507	0.137526	1
ENSG00000235852.1	AC005540.1	0.308754	0.187399	1.64757	0.0994405	1
ENSG00000247131.6	AC025263.1	0.307488	0.165649	1.85626	0.0634168	1
ENSG00000225289.1	RPL29P29	0.307257	0.207429	1.48126	0.138536	1
ENSG00000234373.1	SNX18P7	0.306911	0.218251	1.40623	0.159656	1
ENSG00000270953.1	AC007938.3	0.306578	0.172822	1.77396	0.0760704	1
ENSG00000269794.1	AC010642.1	0.30637	0.18826	1.62738	0.103657	1
ENSG00000162840.4	MT2P1	0.305679	0.137948	2.21589	0.0266987	1
ENSG00000151014.6	NOCT	0.305541	0.13666	2.23577	0.0253671	1
ENSG00000100433.15	KCNK10	0.305181	0.173361	1.76037	0.0783443	1
ENSG00000087258.15	GNAO1	0.304889	0.220585	1.38218	0.166915	1
ENSG00000250917.1	AL035458.2	0.304881	0.18793	1.62231	0.104737	1
ENSG00000234851.4	RPL23AP42	0.304532	0.2204	1.38172	0.167057	1
ENSG00000164093.17	PITX2	0.304458	0.21302	1.42925	0.152932	1
ENSG00000233762.3	RPS15P4	0.304263	0.208452	1.45963	0.144391	1
ENSG00000237017.1	AC245052.4	0.304171	0.215842	1.40923	0.158766	1
ENSG00000165799.5	RNASE7	0.303519	0.218629	1.38828	0.16505	1
ENSG00000125508.3	SRMS	0.303225	0.213148	1.4226	0.154851	1
ENSG00000263624.1	AC055811.1	0.30313	0.205631	1.47414	0.140443	1
ENSG00000264281.3	AC016596.2	0.3029	0.182971	1.65546	0.0978311	1
ENSG00000213790.2	OLA1P1	0.302782	0.179687	1.68505	0.0919782	1
ENSG00000178836.6	AC114812.1	0.302716	0.18387	1.64636	0.0996905	1
ENSG00000251136.9	AF117829.1	0.302492	0.135677	2.2295	0.0257806	1
ENSG00000229835.2	KHSRPP1	0.302465	0.212542	1.42308	0.154712	1
ENSG00000213859.6	KCTD11	0.302441	0.107639	2.80976	0.0049578	1
ENSG00000286042.1	LCAL1	0.302121	0.211134	1.43094	0.152446	1
ENSG00000277581.1	AL023803.3	0.301896	0.199213	1.51544	0.129661	1
ENSG00000188316.15	ENO4	0.301615	0.219285	1.37544	0.168994	1
ENSG00000140937.14	CDH11	0.301367	0.219955	1.37013	0.170646	1
ENSG00000253649.5	PRSS51	0.300845	0.160491	1.87453	0.0608569	1
ENSG00000118194.20	TNNT2	0.300694	0.212041	1.41809	0.156165	1
ENSG00000281468.1	AC006504.7	0.300338	0.220593	1.36151	0.173354	1
ENSG00000067221.14	STOML1	0.300326	0.139945	2.14603	0.0318704	1
ENSG00000236671.9	PRKG1-AS1	0.300193	0.220712	1.36011	0.173795	1
ENSG00000274213.1	AC015912.3	0.300175	0.169532	1.77061	0.0766254	1
ENSG00000106852.15	LHX6	0.300174	0.20119	1.492	0.1357	1
ENSG00000166578.10	IQCD	0.300012	0.22099	1.35758	0.174597	1
ENSG00000234645.3	YWHAEP5	0.300003	0.193676	1.54899	0.121384	1
ENSG00000274565.1	AC080038.1	0.299958	0.213881	1.40245	0.160781	1
ENSG00000146267.12	FAXC	0.299929	0.219895	1.36396	0.172579	1
ENSG00000123358.20	NR4A1	0.299867	0.197974	1.51468	0.129854	1
ENSG00000270558.1	AC025449.1	0.299835	0.216702	1.38363	0.166472	1
ENSG00000287134.1	AC106845.1	0.299818	0.20059	1.49468	0.134998	1
ENSG00000131773.14	KHDRBS3	0.299792	0.207181	1.447	0.147897	1
ENSG00000285130.2	AL358113.1	0.299337	0.216322	1.38376	0.166433	1
ENSG00000179967.11	PPP1R14BP3	0.298776	0.183369	1.62937	0.103235	1
ENSG00000050344.9	NFE2L3	0.29839	0.150795	1.97878	0.0478406	1
ENSG00000167874.7	TMEM88	0.298369	0.214919	1.38829	0.165049	1
ENSG00000172974.11	VDAC2P5	0.29774	0.215745	1.38006	0.167569	1
ENSG00000286543.1	AC138409.3	0.297726	0.111384	2.67297	0.0075182	1
ENSG00000273951.1	AL031667.3	0.297682	0.20838	1.42855	0.153133	1
ENSG00000253882.6	AC099548.2	0.297246	0.217239	1.36829	0.171221	1
ENSG00000112818.10	MEP1A	0.297187	0.177119	1.6779	0.0933671	1
ENSG00000108960.9	MMD	0.297124	0.162345	1.8302	0.0672194	1
ENSG00000188322.7	SBK1	0.297034	0.211041	1.40747	0.159287	1
ENSG00000257956.1	NOP56P3	0.296668	0.194201	1.52763	0.126603	1
ENSG00000279970.1	AC023024.2	0.296259	0.206162	1.43702	0.150712	1
ENSG00000240096.1	AL132838.1	0.296149	0.194346	1.52382	0.127553	1
ENSG00000234817.2	ECI2-DT	0.295163	0.187031	1.57815	0.114531	1
ENSG00000268812.3	AC004264.1	0.294881	0.181582	1.62396	0.104385	1
ENSG00000227372.12	TP73-AS1	0.294223	0.196376	1.49826	0.134065	1
ENSG00000264772.6	AC016876.3	0.293842	0.215836	1.36141	0.173383	1
ENSG00000253720.2	AC022973.3	0.29373	0.192458	1.5262	0.12696	1
ENSG00000171608.16	PIK3CD	0.293481	0.20943	1.40133	0.161114	1
ENSG00000248705.1	AC114812.4	0.293198	0.219607	1.33511	0.181842	1
ENSG00000230487.8	PSMG3-AS1	0.292986	0.196329	1.49232	0.135614	1
ENSG00000154319.16	FAM167A	0.292735	0.204288	1.43295	0.151872	1
ENSG00000175592.9	FOSL1	0.292538	0.156942	1.86398	0.062324	1
ENSG00000058335.15	RASGRF1	0.292487	0.194213	1.50601	0.132064	1
ENSG00000244128.7	LINC01322	0.292482	0.206043	1.41952	0.155749	1
ENSG00000221949.5	LINC01465	0.292394	0.201754	1.44926	0.147264	1
ENSG00000227507.3	LTB	0.29234	0.144592	2.02183	0.0431942	1
ENSG00000221241.1	SNORD88A	0.292099	0.217141	1.34521	0.178559	1
ENSG00000266074.8	BAHCC1	0.291986	0.116846	2.49889	0.0124584	1
ENSG00000163132.8	MSX1	0.291801	0.19585	1.48992	0.136246	1
ENSG00000250056.7	LINC01018	0.291611	0.216244	1.34853	0.177489	1
ENSG00000230438.7	SERPINB9P1	0.291131	0.192268	1.51419	0.129977	1
ENSG00000239247.3	RN7SL589P	0.291008	0.133497	2.17989	0.0292659	1
ENSG00000145428.15	RNF175	0.290794	0.113529	2.56142	0.0104246	1
ENSG00000283265.1	AL356234.3	0.290458	0.138033	2.10426	0.0353558	1
ENSG00000105523.3	FAM83E	0.290426	0.221057	1.31381	0.188911	1
ENSG00000002822.15	MAD1L1	0.290269	0.220969	1.31362	0.188974	1
ENSG00000136867.11	SLC31A2	0.290158	0.200881	1.44443	0.148618	1
ENSG00000159713.11	TPPP3	0.290122	0.191749	1.51303	0.130272	1
ENSG00000279692.1	AC110285.6	0.289575	0.159181	1.81916	0.0688866	1
ENSG00000228818.1	AL359918.2	0.28933	0.154068	1.87793	0.0603901	1
ENSG00000273247.5	AC097376.3	0.289115	0.181913	1.5893	0.111992	1
ENSG00000131797.12	CLUHP3	0.289059	0.121269	2.38362	0.0171432	1
ENSG00000260884.1	AC009120.3	0.288698	0.220627	1.30853	0.190693	1
ENSG00000280353.1	AC011466.4	0.28851	0.182445	1.58136	0.113797	1
ENSG00000266897.1	AC005546.1	0.288443	0.220662	1.30717	0.191155	1
ENSG00000138152.10	BTBD16	0.288327	0.21012	1.3722	0.170002	1
ENSG00000249825.6	CTD-2201I18.1	0.288234	0.184541	1.5619	0.118312	1
ENSG00000203999.9	LINC01270	0.288065	0.124748	2.30917	0.0209339	1
ENSG00000218996.1	ARL4AP5	0.288053	0.171416	1.68044	0.0928726	1
ENSG00000276851.1	AC002401.4	0.287694	0.169506	1.69725	0.0896488	1
ENSG00000273306.1	AC018690.1	0.287639	0.221051	1.30123	0.193179	1
ENSG00000213513.3	IMPDH1P5	0.287452	0.216517	1.32762	0.184303	1
ENSG00000273183.1	AC093726.2	0.287044	0.200948	1.42845	0.153163	1
ENSG00000262884.1	AC015921.1	0.286778	0.163225	1.75695	0.078927	1
ENSG00000251985.1	RNU6-1161P	0.28668	0.216149	1.32631	0.184738	1
ENSG00000184357.5	H1-5	0.286428	0.220525	1.29885	0.193997	1
ENSG00000148219.16	ASTN2	0.286232	0.186394	1.53563	0.12463	1
ENSG00000266129.1	SRP68P1	0.285864	0.208701	1.36973	0.17077	1
ENSG00000217702.3	AC073263.1	0.285829	0.218796	1.30638	0.191425	1
ENSG00000275576.1	AL049539.1	0.284932	0.201439	1.41448	0.157221	1
ENSG00000075790.10	BCAP29	0.284755	0.192276	1.48097	0.138614	1
ENSG00000277619.1	AC008406.3	0.284606	0.192064	1.48183	0.138385	1
ENSG00000180539.8	C9orf139	0.284137	0.220376	1.28933	0.197285	1
ENSG00000196074.13	SYCP2	0.283907	0.220924	1.28509	0.198761	1
ENSG00000228477.1	AL663070.1	0.283163	0.21703	1.30472	0.19199	1
ENSG00000236308.1	AL138921.2	0.283105	0.221055	1.2807	0.200299	1
ENSG00000213994.3	AL157395.1	0.283074	0.170165	1.66353	0.0962073	1
ENSG00000124091.9	GCNT7	0.282693	0.219883	1.28565	0.198564	1
ENSG00000137133.11	HINT2	0.2823	0.210909	1.3385	0.180735	1
ENSG00000198854.5	C1orf68	0.282011	0.126509	2.22918	0.0258017	1
ENSG00000236423.6	LINC01134	0.281861	0.177446	1.58843	0.11219	1
ENSG00000227973.1	PIN4P1	0.281539	0.170615	1.65015	0.098913	1
ENSG00000271870.1	AC024060.2	0.281506	0.197645	1.4243	0.154359	1
ENSG00000137747.16	TMPRSS13	0.280613	0.20375	1.37724	0.168438	1
ENSG00000279118.1	AC093535.2	0.280275	0.180088	1.55632	0.119631	1
ENSG00000277775.2	H3C7	0.280192	0.181149	1.54675	0.121925	1
ENSG00000223612.3	AC241585.1	0.280043	0.221013	1.26709	0.205122	1
ENSG00000273797.1	AL133445.2	0.279761	0.145925	1.91716	0.0552182	1
ENSG00000274554.1	AC083806.2	0.279735	0.184542	1.51583	0.129562	1
ENSG00000236861.6	BET1-AS1	0.279704	0.182683	1.53109	0.125747	1
ENSG00000170442.12	KRT86	0.279579	0.206652	1.3529	0.176088	1
ENSG00000236204.6	LINC01376	0.27935	0.218	1.28142	0.200046	1
ENSG00000273174.1	AC108673.2	0.279291	0.220788	1.26497	0.205881	1
ENSG00000188603.20	CLN3	0.278862	0.213567	1.30573	0.191644	1
ENSG00000258017.2	AC011603.3	0.278693	0.220982	1.26116	0.207253	1
ENSG00000113369.9	ARRDC3	0.278307	0.104446	2.66461	0.00770787	1
ENSG00000245248.8	USP2-AS1	0.278056	0.182744	1.52156	0.12812	1
ENSG00000105641.4	SLC5A5	0.277834	0.214005	1.29826	0.194199	1
ENSG00000159403.18	C1R	0.277827	0.106713	2.60351	0.00922747	1
ENSG00000283429.1	MIR1244-3	0.277786	0.220207	1.26148	0.207137	1
ENSG00000237167.1	AC128709.3	0.277783	0.183689	1.51224	0.130472	1
ENSG00000270882.2	H4C14	0.277779	0.22106	1.25658	0.208907	1
ENSG00000284512.1	AC092718.8	0.277662	0.212075	1.30927	0.190444	1
ENSG00000179564.4	LSMEM2	0.277646	0.196953	1.40971	0.158625	1
ENSG00000196503.5	ARL9	0.277623	0.218017	1.2734	0.202875	1
ENSG00000213997.3	PGAM1P7	0.277557	0.213934	1.2974	0.194495	1
ENSG00000287892.1	AC090907.3	0.277328	0.221037	1.25467	0.209598	1
ENSG00000230221.2	AL157384.1	0.277315	0.157887	1.75641	0.0790179	1
ENSG00000203546.7	AL139353.1	0.276694	0.218853	1.26429	0.206127	1
ENSG00000250656.2	ST3GAL1P1	0.276628	0.176667	1.56581	0.117392	1
ENSG00000177627.10	C12orf54	0.27658	0.22006	1.25684	0.208812	1
ENSG00000183484.12	GPR132	0.276548	0.220942	1.25168	0.210688	1
ENSG00000271581.1	AL671883.2	0.275695	0.122426	2.25193	0.0243267	1
ENSG00000243649.9	CFB	0.275659	0.214984	1.28223	0.199762	1
ENSG00000167578.18	RAB4B	0.275538	0.217241	1.26835	0.204672	1
ENSG00000112715.24	VEGFA	0.275511	0.152606	1.80538	0.0710159	1
ENSG00000198870.8	STKLD1	0.275302	0.212838	1.29348	0.195845	1
ENSG00000043591.6	ADRB1	0.275126	0.218027	1.26189	0.206988	1
ENSG00000130775.16	THEMIS2	0.275034	0.218981	1.25597	0.209127	1
ENSG00000105131.8	EPHX3	0.275026	0.163773	1.67931	0.0930917	1
ENSG00000232406.7	AL121895.1	0.274708	0.22096	1.24324	0.213778	1
ENSG00000183535.9	COL18A1-AS1	0.274659	0.201278	1.36457	0.172387	1
ENSG00000248098.12	BCKDHA	0.274593	0.165596	1.65821	0.097275	1
ENSG00000286734.1	AC133530.1	0.274357	0.19887	1.37958	0.167716	1
ENSG00000258359.1	PCNPP1	0.274292	0.197223	1.39077	0.164295	1
ENSG00000262686.1	GLIS2-AS1	0.274042	0.188842	1.45117	0.146732	1
ENSG00000212607.1	SNORA3B	0.274032	0.219068	1.2509	0.21097	1
ENSG00000171435.14	KSR2	0.273492	0.21619	1.26505	0.205853	1
ENSG00000204381.11	LAYN	0.273483	0.195438	1.39933	0.161714	1
ENSG00000166813.15	KIF7	0.273364	0.124303	2.19917	0.0278659	1
ENSG00000128218.8	VPREB3	0.272999	0.189332	1.44191	0.149328	1
ENSG00000134668.12	SPOCD1	0.272693	0.160671	1.69722	0.0896552	1
ENSG00000224260.6	AL023754.1	0.272674	0.221063	1.23347	0.217401	1
ENSG00000126262.4	FFAR2	0.272556	0.197764	1.37818	0.168147	1
ENSG00000111331.13	OAS3	0.272339	0.140407	1.93963	0.0524243	1
ENSG00000232546.1	AC027644.1	0.271923	0.213939	1.27103	0.203717	1
ENSG00000255139.2	AP000442.1	0.271793	0.205776	1.32082	0.186561	1
ENSG00000278416.1	PMS2P2	0.271184	0.216678	1.25155	0.210733	1
ENSG00000267855.6	NDUFA7	0.270961	0.213202	1.27091	0.20376	1
ENSG00000263979.1	MIR4672	0.270809	0.144352	1.87603	0.0606514	1
ENSG00000215210.3	RBMXP2	0.270653	0.171865	1.5748	0.115302	1
ENSG00000087495.17	PHACTR3	0.270549	0.207222	1.3056	0.191689	1
ENSG00000251201.8	TMED7-TICAM2	0.270311	0.132788	2.03565	0.0417852	1
ENSG00000258565.1	BLZF2P	0.270225	0.195688	1.3809	0.16731	1
ENSG00000158014.15	SLC30A2	0.270195	0.130726	2.06687	0.0387461	1
ENSG00000287570.1	AL035447.1	0.27019	0.21783	1.24037	0.214839	1
ENSG00000188981.11	MSANTD1	0.270109	0.202321	1.33505	0.181859	1
ENSG00000111291.8	GPRC5D	0.270098	0.219818	1.22874	0.219171	1
ENSG00000258947.7	TUBB3	0.269989	0.207645	1.30024	0.193519	1
ENSG00000138356.14	AOX1	0.269846	0.214099	1.26038	0.207533	1
ENSG00000215414.4	PSMA6P1	0.269809	0.196771	1.37118	0.170318	1
ENSG00000100385.14	IL2RB	0.269773	0.163128	1.65375	0.0981786	1
ENSG00000280639.1	LINC02204	0.269659	0.176887	1.52447	0.127392	1
ENSG00000267213.4	AC007773.1	0.269638	0.22022	1.2244	0.220801	1
ENSG00000269836.1	AC020913.3	0.269563	0.212245	1.27006	0.204064	1
ENSG00000207607.3	MIR200A	0.269345	0.214068	1.25822	0.208311	1
ENSG00000278385.1	AC121338.2	0.269005	0.2138	1.25821	0.208315	1
ENSG00000259515.1	AL117209.1	0.268927	0.219198	1.22687	0.219872	1
ENSG00000126861.5	OMG	0.268852	0.198803	1.35235	0.176262	1
ENSG00000130173.13	ANGPTL8	0.268754	0.194223	1.38374	0.166439	1
ENSG00000260855.1	AL591848.4	0.268752	0.219316	1.22541	0.220422	1
ENSG00000279901.1	AC092117.2	0.268747	0.214955	1.25025	0.211208	1
ENSG00000262503.1	AC027763.1	0.268734	0.204289	1.31546	0.188355	1
ENSG00000223534.1	HLA-DQB1-AS1	0.268317	0.140925	1.90397	0.0569135	1
ENSG00000280067.1	AC023818.1	0.268209	0.221046	1.21336	0.224991	1
ENSG00000254340.2	AC022784.5	0.268203	0.153655	1.74549	0.0808998	1
ENSG00000207590.1	MIR215	0.267966	0.130852	2.04786	0.0405742	1
ENSG00000162772.17	ATF3	0.267639	0.202969	1.31862	0.187297	1
ENSG00000227885.3	AL590652.1	0.267532	0.199566	1.34057	0.180061	1
ENSG00000161643.12	SIGLEC16	0.267382	0.15073	1.77391	0.0760779	1
ENSG00000138115.14	CYP2C8	0.267357	0.173817	1.53815	0.124012	1
ENSG00000237977.1	EIF4HP2	0.267304	0.182767	1.46254	0.143593	1
ENSG00000230185.5	C9orf147	0.2673	0.221039	1.20929	0.226552	1
ENSG00000225031.1	EIF4BP7	0.266962	0.221058	1.20766	0.22718	1
ENSG00000186868.15	MAPT	0.266962	0.220922	1.2084	0.226895	1
ENSG00000260495.1	AC009148.1	0.266455	0.220982	1.20578	0.227903	1
ENSG00000235660.2	LINC00345	0.266318	0.208034	1.28016	0.200487	1
ENSG00000100290.3	BIK	0.266079	0.11149	2.38657	0.0170065	1
ENSG00000080493.17	SLC4A4	0.265979	0.216052	1.23109	0.21829	1
ENSG00000236432.8	MFF-DT	0.265919	0.21266	1.25044	0.211138	1
ENSG00000270062.1	AL606834.2	0.265906	0.198671	1.33842	0.180759	1
ENSG00000255967.1	HADHAP2	0.265716	0.116589	2.27909	0.0226616	1
ENSG00000180616.9	SSTR2	0.265664	0.212775	1.24857	0.211823	1
ENSG00000162344.4	FGF19	0.265609	0.220522	1.20446	0.228413	1
ENSG00000234750.1	AC012618.2	0.265587	0.216988	1.22397	0.220963	1
ENSG00000116852.14	KIF21B	0.265344	0.20851	1.27258	0.203169	1
ENSG00000042062.13	RIPOR3	0.265245	0.192034	1.38124	0.167205	1
ENSG00000225193.5	RPS12P26	0.26501	0.22106	1.19882	0.2306	1
ENSG00000138639.18	ARHGAP24	0.264622	0.218215	1.21267	0.225256	1
ENSG00000161011.20	SQSTM1	0.264413	0.0919459	2.87574	0.00403077	1
ENSG00000162888.4	C1orf147	0.264387	0.216343	1.22207	0.221681	1
ENSG00000225889.8	AC012368.1	0.264019	0.183135	1.44167	0.149397	1
ENSG00000257803.2	AC010200.1	0.264015	0.182608	1.4458	0.148233	1
ENSG00000283072.3	AL158175.1	0.263968	0.214017	1.2334	0.217427	1
ENSG00000166896.9	ATP23	0.263859	0.128707	2.05007	0.0403577	1
ENSG00000268970.1	AC022150.2	0.263761	0.181372	1.45425	0.145876	1
ENSG00000260671.2	AC010536.2	0.263684	0.218789	1.20519	0.228128	1
ENSG00000176919.13	C8G	0.26364	0.196697	1.34033	0.180137	1
ENSG00000274021.1	AC024909.1	0.2636	0.215249	1.22462	0.220717	1
ENSG00000265321.1	MIR4263	0.263511	0.215128	1.2249	0.220612	1
ENSG00000139318.8	DUSP6	0.263222	0.117321	2.24361	0.0248574	1
ENSG00000185633.10	NDUFA4L2	0.26311	0.175757	1.49701	0.134391	1
ENSG00000265939.1	UBE2CP2	0.262721	0.177271	1.48204	0.138331	1
ENSG00000064989.13	CALCRL	0.262378	0.201448	1.30246	0.192759	1
ENSG00000286614.1	AL589182.3	0.262337	0.206553	1.27007	0.20406	1
ENSG00000273243.1	Z82243.1	0.262324	0.206678	1.26924	0.204354	1
ENSG00000244425.3	RN7SL268P	0.262317	0.221058	1.18665	0.235368	1
ENSG00000105855.10	ITGB8	0.262264	0.130968	2.00249	0.0452316	1
ENSG00000229154.2	KCNQ5-AS1	0.262211	0.170798	1.53521	0.124731	1
ENSG00000228816.1	AK3P5	0.26215	0.177245	1.47903	0.139133	1
ENSG00000181652.19	ATG9B	0.261963	0.194938	1.34383	0.179005	1
ENSG00000221230.1	MIR548L	0.261867	0.180718	1.44904	0.147327	1
ENSG00000284624.1	AC092902.4	0.261831	0.161187	1.6244	0.104291	1
ENSG00000229591.1	AC006017.1	0.261434	0.146741	1.78161	0.074813	1
ENSG00000175130.7	MARCKSL1	0.261304	0.0988259	2.64409	0.00819116	1
ENSG00000161835.11	TAMALIN	0.261173	0.22104	1.18156	0.237378	1
ENSG00000227008.2	AL009174.1	0.260758	0.213095	1.22367	0.221078	1
ENSG00000260367.2	AC109460.1	0.260557	0.21504	1.21166	0.225641	1
ENSG00000261000.1	AC244034.2	0.260538	0.14	1.86098	0.0627475	1
ENSG00000183032.12	SLC25A21	0.260511	0.202532	1.28627	0.198348	1
ENSG00000268584.1	AC073389.1	0.260363	0.211634	1.23025	0.218603	1
ENSG00000050820.17	BCAR1	0.260316	0.0904061	2.8794	0.00398428	1
ENSG00000287382.1	AC110611.2	0.260234	0.167099	1.55736	0.119385	1
ENSG00000234776.5	C11orf94	0.260127	0.214709	1.21153	0.225692	1
ENSG00000184163.3	C1QTNF12	0.260126	0.217612	1.19537	0.231944	1
ENSG00000207445.1	SNORD15B	0.260094	0.217935	1.19345	0.232693	1
ENSG00000278341.1	AC138028.6	0.259375	0.20713	1.25223	0.210486	1
ENSG00000196284.17	SUPT3H	0.259358	0.144149	1.79924	0.0719815	1
ENSG00000129167.9	TPH1	0.258936	0.218083	1.18733	0.235099	1
ENSG00000105988.6	NHP2P1	0.258083	0.142402	1.81236	0.0699311	1
ENSG00000253304.2	TMEM200B	0.258027	0.206433	1.24993	0.211326	1
ENSG00000260798.1	AC099314.1	0.258008	0.139698	1.8469	0.0647617	1
ENSG00000215022.7	AL008729.1	0.257992	0.217973	1.1836	0.236572	1
ENSG00000245680.10	ZNF585B	0.257943	0.214661	1.20163	0.229507	1
ENSG00000223284.1	RNU6-195P	0.257726	0.177151	1.45484	0.145713	1
ENSG00000237781.3	ADAMTSL4-AS2	0.257719	0.212504	1.21277	0.225216	1
ENSG00000236565.3	HNRNPA3P5	0.257602	0.220572	1.16788	0.242855	1
ENSG00000260144.1	AC100827.2	0.257494	0.170155	1.51329	0.130206	1
ENSG00000170092.14	SPDYE5	0.257287	0.190095	1.35346	0.175908	1
ENSG00000279530.2	AC092881.1	0.257146	0.221061	1.16324	0.244734	1
ENSG00000278615.5	C11orf98	0.257011	0.190774	1.3472	0.177916	1
ENSG00000241741.1	RPL7AP30	0.256995	0.20139	1.27611	0.201917	1
ENSG00000224550.1	AC114491.1	0.256921	0.153349	1.6754	0.0938557	1
ENSG00000171649.12	ZIK1	0.256889	0.158958	1.61608	0.106078	1
ENSG00000105419.18	MEIS3	0.256689	0.216938	1.18324	0.236716	1
ENSG00000231884.1	NDUFB1P1	0.256669	0.162536	1.57915	0.114301	1
ENSG00000227300.12	KRT16P2	0.25646	0.21444	1.19595	0.231715	1
ENSG00000286366.1	AC005052.2	0.256302	0.221061	1.15942	0.246286	1
ENSG00000108448.21	TRIM16L	0.255934	0.123555	2.07142	0.0383194	1
ENSG00000261220.2	AC103706.1	0.255704	0.183659	1.39228	0.163839	1
ENSG00000160870.14	CYP3A7	0.255697	0.176531	1.44845	0.147491	1
ENSG00000272800.3	AC021851.1	0.255568	0.219986	1.16175	0.245337	1
ENSG00000257086.1	AP001453.3	0.255563	0.195407	1.30785	0.190924	1
ENSG00000145819.18	ARHGAP26	0.255495	0.138495	1.84479	0.065068	1
ENSG00000283445.1	AL136985.3	0.255407	0.220939	1.15601	0.247678	1
ENSG00000030304.14	MUSK	0.255354	0.177495	1.43865	0.150249	1
ENSG00000213073.4	AL353625.1	0.255137	0.202593	1.25936	0.207901	1
ENSG00000273888.1	FRMD6-AS1	0.255092	0.19135	1.33312	0.182494	1
ENSG00000254791.1	FAR1-IT1	0.255054	0.191633	1.33095	0.183205	1
ENSG00000165474.8	GJB2	0.254812	0.192247	1.32544	0.185027	1
ENSG00000128016.7	ZFP36	0.254493	0.109306	2.32827	0.0198979	1
ENSG00000267724.1	AC012254.3	0.25445	0.212165	1.1993	0.230411	1
ENSG00000266189.1	MIR3186	0.254404	0.18393	1.38316	0.166617	1
ENSG00000115267.8	IFIH1	0.254378	0.140078	1.81597	0.0693747	1
ENSG00000252877.1	RNA5SP312	0.254204	0.178954	1.4205	0.155463	1
ENSG00000204528.3	PSORS1C3	0.254158	0.180838	1.40545	0.159889	1
ENSG00000236242.1	MYO16-AS1	0.254057	0.220878	1.15021	0.250056	1
ENSG00000200924.1	RNU6-1048P	0.253764	0.20037	1.26648	0.205341	1
ENSG00000248932.6	AC046134.2	0.253692	0.200002	1.26845	0.204639	1
ENSG00000285518.1	AC004900.1	0.253639	0.181822	1.39498	0.163021	1
ENSG00000196104.11	SPOCK3	0.253638	0.146208	1.73478	0.08278	1
ENSG00000003402.20	CFLAR	0.253502	0.123982	2.04466	0.040888	1
ENSG00000171236.10	LRG1	0.253306	0.21857	1.15892	0.246488	1
ENSG00000273209.1	AC069148.1	0.253227	0.173095	1.46294	0.143485	1
ENSG00000267082.1	AC011472.1	0.253163	0.220674	1.14722	0.25129	1
ENSG00000226928.1	RPS14P4	0.253096	0.186875	1.35436	0.175622	1
ENSG00000226706.1	AL161452.1	0.252842	0.200037	1.26398	0.206238	1
ENSG00000287378.1	AC129803.1	0.252536	0.13426	1.88095	0.0599791	1
ENSG00000129158.11	SERGEF	0.252474	0.130511	1.9345	0.0530519	1
ENSG00000125531.7	FNDC11	0.252465	0.220998	1.14239	0.253293	1
ENSG00000163746.11	PLSCR2	0.252363	0.147204	1.71438	0.0864585	1
ENSG00000239280.1	AC108693.1	0.252331	0.207584	1.21556	0.224151	1
ENSG00000100365.16	NCF4	0.252103	0.150636	1.67359	0.0942109	1
ENSG00000175573.7	C11orf68	0.251914	0.129332	1.94782	0.051437	1
ENSG00000282885.2	AL627171.2	0.251913	0.212414	1.18596	0.23564	1
ENSG00000151164.18	RAD9B	0.251892	0.218282	1.15397	0.24851	1
ENSG00000256894.1	AC022509.3	0.251796	0.197872	1.27252	0.20319	1
ENSG00000279432.1	AC015799.1	0.251393	0.215679	1.16559	0.24378	1
ENSG00000226360.5	RPL10AP6	0.251343	0.216295	1.16204	0.245219	1
ENSG00000127325.19	BEST3	0.251297	0.168554	1.4909	0.135987	1
ENSG00000260409.1	AC012414.4	0.251067	0.200007	1.25529	0.209373	1
ENSG00000214700.5	C12orf71	0.25103	0.131086	1.91499	0.0554934	1
ENSG00000229901.1	FOXO6-AS1	0.250668	0.21177	1.18368	0.236539	1
ENSG00000205959.4	AC105345.1	0.250643	0.16869	1.48582	0.137327	1
ENSG00000181649.8	PHLDA2	0.250489	0.113834	2.20048	0.0277725	1
ENSG00000279549.1	AP000437.1	0.250209	0.184756	1.35427	0.175652	1
ENSG00000253616.5	AC107959.3	0.250194	0.209142	1.19629	0.231584	1
ENSG00000267980.1	AC007292.1	0.249998	0.220781	1.13234	0.257492	1
ENSG00000255355.1	AP000640.2	0.249875	0.124832	2.0017	0.0453173	1
ENSG00000231024.1	AC092431.1	0.249546	0.114191	2.18533	0.0288645	1
ENSG00000243199.1	AC115223.1	0.249479	0.175583	1.42086	0.155356	1
ENSG00000266473.1	AC007448.4	0.249428	0.194061	1.28531	0.198685	1
ENSG00000198959.12	TGM2	0.249301	0.219626	1.13512	0.256326	1
ENSG00000279583.1	AC009086.2	0.248903	0.220811	1.12722	0.259648	1
ENSG00000285852.1	AL353147.1	0.248686	0.191293	1.30002	0.193593	1
ENSG00000104760.17	FGL1	0.248627	0.182315	1.36372	0.172655	1
ENSG00000287691.1	AL031602.2	0.248595	0.204155	1.21767	0.223348	1
ENSG00000270112.4	AC090241.2	0.248593	0.175971	1.41269	0.157746	1
ENSG00000279392.1	AL158801.5	0.248447	0.200204	1.24097	0.214617	1
ENSG00000224321.1	RPL12P14	0.248441	0.207668	1.19634	0.231565	1
ENSG00000230897.1	RPS18P12	0.248372	0.205358	1.20946	0.226485	1
ENSG00000234546.4	LNCTAM34A	0.247991	0.201844	1.22863	0.219212	1
ENSG00000272717.1	AC112236.2	0.247775	0.183926	1.34715	0.177933	1
ENSG00000168899.5	VAMP5	0.247754	0.210731	1.17569	0.23972	1
ENSG00000124143.10	ARHGAP40	0.247533	0.19738	1.25409	0.209809	1
ENSG00000214975.4	PPIAP29	0.247523	0.220992	1.12005	0.262691	1
ENSG00000259556.2	AC090971.4	0.247408	0.211067	1.17218	0.241127	1
ENSG00000243738.3	RN7SL181P	0.247097	0.207629	1.19009	0.234009	1
ENSG00000125631.7	HTR5BP	0.247076	0.181072	1.36452	0.172405	1
ENSG00000272079.2	AC004233.2	0.247034	0.18665	1.32351	0.185664	1
ENSG00000236065.2	AL020995.1	0.246946	0.15577	1.58532	0.112893	1
ENSG00000078053.17	AMPH	0.246827	0.205984	1.19828	0.230807	1
ENSG00000259642.2	ST20-AS1	0.246746	0.176354	1.39915	0.161767	1
ENSG00000250848.1	AC021087.2	0.246676	0.219136	1.12568	0.260302	1
ENSG00000278192.1	AL118505.1	0.246599	0.173364	1.42244	0.1549	1
ENSG00000167771.6	RCOR2	0.246546	0.220639	1.11742	0.263816	1
ENSG00000201772.1	SNORA5C	0.246353	0.213244	1.15526	0.247983	1
ENSG00000152503.9	TRIM36	0.24613	0.219372	1.12198	0.261872	1
ENSG00000178404.10	CEP295NL	0.246108	0.192952	1.27549	0.202138	1
ENSG00000275709.1	AC090527.4	0.246055	0.186763	1.31747	0.187682	1
ENSG00000258730.1	ITPK1-AS1	0.245638	0.199059	1.23399	0.217205	1
ENSG00000234773.7	AC012618.3	0.245594	0.131432	1.86861	0.0616777	1
ENSG00000286492.1	AC117509.1	0.24544	0.166669	1.47262	0.140855	1
ENSG00000269321.1	AC011466.2	0.245397	0.139406	1.7603	0.0783563	1
ENSG00000258640.3	RPL21P5	0.24511	0.127008	1.92987	0.0536227	1
ENSG00000135423.13	GLS2	0.245107	0.206353	1.18781	0.23491	1
ENSG00000286158.1	AL034548.2	0.244962	0.205055	1.19462	0.232237	1
ENSG00000139289.13	PHLDA1	0.244932	0.128495	1.90615	0.0566308	1
ENSG00000254616.1	AP001775.1	0.244902	0.11794	2.07651	0.0378471	1
ENSG00000278771.1	RN7SL3	0.244859	0.149511	1.63774	0.101477	1
ENSG00000071246.11	VASH1	0.244572	0.208505	1.17298	0.240804	1
ENSG00000109220.11	CHIC2	0.244519	0.128121	1.90849	0.0563274	1
ENSG00000212296.1	SNORD72	0.244474	0.207147	1.18019	0.237924	1
ENSG00000266903.2	AC243964.3	0.244395	0.215902	1.13197	0.257646	1
ENSG00000227262.3	HCG4B	0.244352	0.208688	1.17089	0.241642	1
ENSG00000091073.19	DTX2	0.243984	0.0966146	2.52533	0.0115589	1
ENSG00000231563.2	AL139288.1	0.243741	0.221026	1.10277	0.270125	1
ENSG00000225269.3	LINC00705	0.24364	0.220242	1.10624	0.268623	1
ENSG00000247627.2	MTND4P12	0.243512	0.217405	1.12008	0.262679	1
ENSG00000279347.1	AC021945.1	0.243386	0.190277	1.27912	0.200856	1
ENSG00000214514.8	KRT42P	0.243347	0.187255	1.29955	0.193755	1
ENSG00000277229.1	AC084781.1	0.24328	0.143379	1.69676	0.0897425	1
ENSG00000224078.15	SNHG14	0.243189	0.213172	1.14081	0.253949	1
ENSG00000274641.2	H2BC17	0.243095	0.209758	1.15893	0.246486	1
ENSG00000129038.16	LOXL1	0.243084	0.196427	1.23753	0.215889	1
ENSG00000272031.3	ANKRD34A	0.242922	0.21713	1.11879	0.263231	1
ENSG00000222071.1	MIR1915	0.242541	0.177194	1.36879	0.171065	1
ENSG00000249326.1	CTD-2194D22.4	0.242455	0.217586	1.1143	0.265152	1
ENSG00000228329.3	LINC01890	0.242437	0.146633	1.65336	0.098258	1
ENSG00000109320.13	NFKB1	0.242411	0.0916644	2.64454	0.00818009	1
ENSG00000182898.4	TCHHL1	0.242386	0.152791	1.58639	0.11265	1
ENSG00000164430.16	CGAS	0.242299	0.0937976	2.58321	0.00978849	1
ENSG00000258791.9	LINC00520	0.242149	0.195959	1.23572	0.216564	1
ENSG00000267500.1	ZNF887P	0.242098	0.21217	1.14106	0.253845	1
ENSG00000166507.19	NDST2	0.241855	0.208428	1.16037	0.245897	1
ENSG00000285649.1	AL357079.2	0.241614	0.219103	1.10274	0.27014	1
ENSG00000256464.1	YWHABP2	0.241402	0.169325	1.42568	0.153962	1
ENSG00000233230.1	AC079807.1	0.241368	0.20953	1.15195	0.249342	1
ENSG00000092607.15	TBX15	0.241293	0.147931	1.63112	0.102866	1
ENSG00000069696.7	DRD4	0.241205	0.217944	1.10673	0.268412	1
ENSG00000272696.1	AL359091.3	0.241137	0.22058	1.09319	0.274309	1
ENSG00000151743.11	AMN1	0.241091	0.179482	1.34326	0.179188	1
ENSG00000267284.2	AC022031.2	0.240952	0.143236	1.68221	0.092529	1
ENSG00000006459.11	KDM7A	0.24091	0.143624	1.67737	0.0934701	1
ENSG00000013619.14	MAMLD1	0.240885	0.221044	1.08976	0.275817	1
ENSG00000266420.2	RN7SL118P	0.240834	0.166317	1.44804	0.147605	1
ENSG00000258301.3	VASH1-AS1	0.240256	0.221027	1.08699	0.277039	1
ENSG00000253392.3	AC119403.1	0.240183	0.22018	1.09085	0.27534	1
ENSG00000197576.14	HOXA4	0.240181	0.215019	1.11702	0.263986	1
ENSG00000086159.13	AQP6	0.240172	0.196408	1.22282	0.221396	1
ENSG00000160396.9	HIPK4	0.239803	0.14407	1.66449	0.0960154	1
ENSG00000227502.3	MROCKI	0.2394	0.175708	1.36249	0.173044	1
ENSG00000205710.4	C17orf107	0.239383	0.220756	1.08438	0.278197	1
ENSG00000125730.17	C3	0.239372	0.220112	1.0875	0.276816	1
ENSG00000165512.5	ZNF22	0.239293	0.213103	1.1229	0.26148	1
ENSG00000124772.12	CPNE5	0.239292	0.190468	1.25634	0.208994	1
ENSG00000073417.15	PDE8A	0.239224	0.113717	2.10367	0.0354074	1
ENSG00000115919.15	KYNU	0.239043	0.209031	1.14358	0.2528	1
ENSG00000259469.1	AC084757.2	0.238962	0.220746	1.08252	0.279021	1
ENSG00000287809.1	AC005632.6	0.238633	0.219804	1.08566	0.277629	1
ENSG00000286136.2	AC107071.1	0.238524	0.219577	1.08629	0.277352	1
ENSG00000261040.7	WFDC21P	0.238472	0.208783	1.1422	0.253371	1
ENSG00000213239.3	NPM1P32	0.238369	0.110284	2.16141	0.0306637	1
ENSG00000225963.8	AC009950.1	0.238317	0.193364	1.23248	0.217769	1
ENSG00000231333.2	RPL34P6	0.238304	0.124026	1.92141	0.0546798	1
ENSG00000254732.2	AP001931.1	0.23829	0.198117	1.20277	0.229063	1
ENSG00000222108.1	RNA5SP317	0.238281	0.219584	1.08515	0.277856	1
ENSG00000236567.2	TCF3P1	0.237947	0.135666	1.75391	0.0794451	1
ENSG00000274024.1	AL590282.1	0.23793	0.183876	1.29397	0.195676	1
ENSG00000228838.1	AL355483.1	0.237794	0.209863	1.13309	0.257177	1
ENSG00000234231.4	ANAPC1P4	0.237676	0.169951	1.39849	0.161965	1
ENSG00000288065.1	AC007881.4	0.237483	0.220792	1.0756	0.282108	1
ENSG00000215045.8	GRID2IP	0.237461	0.194643	1.21998	0.222472	1
ENSG00000092200.12	RPGRIP1	0.237436	0.219817	1.08015	0.280073	1
ENSG00000258366.9	RTEL1	0.237369	0.161549	1.46933	0.141743	1
ENSG00000274717.1	AL049757.1	0.237266	0.148788	1.59466	0.110789	1
ENSG00000261996.1	AC004706.1	0.237243	0.22006	1.07809	0.280996	1
ENSG00000162543.6	UBXN10	0.237166	0.20404	1.16235	0.245095	1
ENSG00000240445.4	FOXO3B	0.237139	0.0988451	2.3991	0.0164356	1
ENSG00000283208.2	AC001226.2	0.237091	0.202546	1.17055	0.241778	1
ENSG00000148965.10	SAA4	0.236991	0.124081	1.90998	0.0561363	1
ENSG00000269937.1	AC093525.7	0.236865	0.219332	1.07993	0.280171	1
ENSG00000197140.15	ADAM32	0.236664	0.218309	1.08408	0.27833	1
ENSG00000230149.2	AL021707.3	0.236574	0.218022	1.08509	0.27788	1
ENSG00000103599.20	IQCH	0.236501	0.184325	1.28306	0.199471	1
ENSG00000188573.8	FBLL1	0.236362	0.125989	1.87606	0.0606477	1
ENSG00000269148.1	AC092301.1	0.236237	0.219515	1.07618	0.281848	1
ENSG00000136048.14	DRAM1	0.236201	0.108581	2.17535	0.0296041	1
ENSG00000261410.1	AC009142.1	0.236119	0.127373	1.85377	0.0637725	1
ENSG00000112599.9	GUCA1B	0.236011	0.220858	1.06861	0.285245	1
ENSG00000134183.12	GNAT2	0.235895	0.217722	1.08347	0.278601	1
ENSG00000163216.7	SPRR2D	0.235834	0.20679	1.14045	0.254098	1
ENSG00000232774.8	AL355916.1	0.235817	0.194764	1.21079	0.225978	1
ENSG00000108785.7	HSD17B1P1	0.235684	0.220285	1.0699	0.284663	1
ENSG00000224063.6	AC007319.1	0.235601	0.206235	1.14239	0.25329	1
ENSG00000233111.1	RAB1C	0.235496	0.124292	1.89471	0.0581314	1
ENSG00000259202.1	AC012568.1	0.235474	0.127602	1.84538	0.0649823	1
ENSG00000128383.13	APOBEC3A	0.23523	0.183866	1.27936	0.200772	1
ENSG00000148735.15	PLEKHS1	0.235152	0.205718	1.14308	0.253005	1
ENSG00000276012.1	AL160153.1	0.234861	0.176691	1.32922	0.183774	1
ENSG00000241985.1	WWTR1-IT1	0.234829	0.207014	1.13436	0.256642	1
ENSG00000261737.1	CLCA4-AS1	0.234777	0.220678	1.06389	0.28738	1
ENSG00000235776.2	AC000089.1	0.234577	0.219109	1.0706	0.28435	1
ENSG00000238286.1	SLC35E1P1	0.234564	0.163158	1.43765	0.150533	1
ENSG00000184557.4	SOCS3	0.23441	0.102368	2.28988	0.0220284	1
ENSG00000186827.11	TNFRSF4	0.234369	0.162627	1.44114	0.149545	1
ENSG00000278023.7	RDM1	0.23415	0.220998	1.05951	0.289367	1
ENSG00000264548.1	AC132872.2	0.233829	0.20828	1.12266	0.26158	1
ENSG00000163810.12	TGM4	0.233684	0.208878	1.11876	0.263243	1
ENSG00000183793.14	NPIPA5	0.23366	0.166409	1.40413	0.160281	1
ENSG00000276809.1	AL138955.1	0.233375	0.158045	1.47664	0.139772	1
ENSG00000250318.1	AC003072.1	0.233251	0.197553	1.1807	0.23772	1
ENSG00000259706.1	HSP90B2P	0.233245	0.180276	1.29382	0.195728	1
ENSG00000167994.13	RAB3IL1	0.233122	0.182974	1.27407	0.202638	1
ENSG00000212464.1	SNORA12	0.232993	0.146322	1.59233	0.11131	1
ENSG00000229990.3	AC022400.2	0.232945	0.197893	1.17713	0.239145	1
ENSG00000249593.6	AC011405.1	0.232938	0.195419	1.192	0.233263	1
ENSG00000136826.15	KLF4	0.232769	0.111709	2.08372	0.037186	1
ENSG00000175886.10	RPL7AP66	0.232544	0.195542	1.18923	0.234349	1
ENSG00000272156.1	AC008280.2	0.232455	0.188378	1.23398	0.217209	1
ENSG00000235651.1	G3BP1P1	0.232422	0.139638	1.66446	0.0960199	1
ENSG00000124257.6	NEURL2	0.232192	0.220853	1.05134	0.293103	1
ENSG00000224138.1	AC000123.1	0.232135	0.219064	1.05967	0.289295	1
ENSG00000158104.11	HPD	0.232093	0.204476	1.13506	0.256348	1
ENSG00000286331.1	AC011388.1	0.231904	0.181842	1.27531	0.202201	1
ENSG00000120328.6	PCDHB12	0.231892	0.214522	1.08097	0.279711	1
ENSG00000234883.6	MIR155HG	0.231782	0.148364	1.56225	0.118229	1
ENSG00000025708.14	TYMP	0.231663	0.118256	1.95899	0.050114	1
ENSG00000034152.19	MAP2K3	0.231339	0.0908337	2.54684	0.0108702	1
ENSG00000224738.1	AC099850.1	0.231315	0.179438	1.28911	0.197359	1
ENSG00000251988.1	RNU4ATAC18P	0.231249	0.181487	1.27419	0.202597	1
ENSG00000272129.1	AL359715.3	0.231108	0.219438	1.05318	0.292257	1
ENSG00000079150.18	FKBP7	0.231082	0.212022	1.0899	0.275758	1
ENSG00000089723.10	OTUB2	0.231013	0.194891	1.18535	0.235881	1
ENSG00000219747.1	AL133260.1	0.230723	0.175258	1.31648	0.188014	1
ENSG00000230606.11	AC092683.1	0.230692	0.210145	1.09778	0.272302	1
ENSG00000176984.6	AP000679.1	0.23044	0.127038	1.81394	0.0696865	1
ENSG00000249216.1	AC105389.2	0.230416	0.125053	1.84255	0.0653943	1
ENSG00000167971.16	CASKIN1	0.230415	0.20932	1.10078	0.270993	1
ENSG00000275329.1	AL138781.1	0.230408	0.192775	1.19522	0.232002	1
ENSG00000021355.13	SERPINB1	0.230296	0.15319	1.50334	0.132752	1
ENSG00000258500.2	AL845552.1	0.230196	0.142356	1.61705	0.105868	1
ENSG00000139899.11	CBLN3	0.230114	0.21486	1.07099	0.284172	1
ENSG00000149380.12	P4HA3	0.230103	0.203238	1.13218	0.257558	1
ENSG00000166401.15	SERPINB8	0.230022	0.16458	1.39763	0.162223	1
ENSG00000272733.1	AP000345.2	0.229996	0.196336	1.17144	0.241421	1
ENSG00000175189.4	INHBC	0.229792	0.182421	1.25968	0.207785	1
ENSG00000259081.1	AF111169.3	0.22973	0.152724	1.50421	0.132526	1
ENSG00000007171.18	NOS2	0.229709	0.111057	2.06839	0.0386034	1
ENSG00000244945.1	RUFY1-AS1	0.22949	0.211105	1.08709	0.276996	1
ENSG00000240305.1	AC091152.1	0.229379	0.170435	1.34584	0.178354	1
ENSG00000237943.7	PRKCQ-AS1	0.229286	0.218267	1.05049	0.293495	1
ENSG00000287141.1	AC093675.2	0.229243	0.140869	1.62735	0.103663	1
ENSG00000144596.13	GRIP2	0.229051	0.162203	1.41213	0.157912	1
ENSG00000168062.10	BATF2	0.229026	0.115593	1.98131	0.047556	1
ENSG00000234084.1	AL049552.1	0.228832	0.174305	1.31282	0.189243	1
ENSG00000279722.1	AC007342.7	0.228733	0.219848	1.04041	0.298148	1
ENSG00000254577.1	AC087276.1	0.228517	0.20624	1.10801	0.267856	1
ENSG00000275180.1	AC048341.2	0.228443	0.185957	1.22847	0.219271	1
ENSG00000227258.6	SMIM2-AS1	0.228395	0.218468	1.04544	0.295821	1
ENSG00000132510.10	KDM6B	0.228344	0.110964	2.05783	0.0396068	1
ENSG00000072832.15	CRMP1	0.228249	0.174624	1.30709	0.191182	1
ENSG00000170122.5	FOXD4	0.22823	0.185744	1.22873	0.219172	1
ENSG00000127561.15	SYNGR3	0.228202	0.195924	1.16475	0.244121	1
ENSG00000224546.2	EIF4BP3	0.228089	0.183029	1.24619	0.212694	1
ENSG00000226562.4	CYP4F26P	0.228037	0.168816	1.3508	0.176759	1
ENSG00000287434.1	AC109133.1	0.227941	0.153121	1.48863	0.136584	1
ENSG00000266936.1	AC011442.1	0.227903	0.203406	1.12044	0.262528	1
ENSG00000106113.19	CRHR2	0.227891	0.212358	1.07315	0.283205	1
ENSG00000260101.1	AC008074.2	0.227878	0.181962	1.25234	0.210446	1
ENSG00000286535.1	AC139019.1	0.227867	0.210517	1.08241	0.279068	1
ENSG00000250506.7	CDK3	0.227828	0.208937	1.09042	0.275529	1
ENSG00000232640.1	AL354892.2	0.227793	0.210152	1.08394	0.27839	1
ENSG00000117595.12	IRF6	0.227701	0.118067	1.92858	0.0537836	1
ENSG00000199890.1	Y_RNA	0.22767	0.199181	1.14303	0.253027	1
ENSG00000221500.1	SNORD100	0.227614	0.221045	1.02972	0.303144	1
ENSG00000254739.1	AC137894.1	0.227335	0.19189	1.18472	0.23613	1
ENSG00000142405.22	NLRP12	0.227307	0.187752	1.21067	0.226021	1
ENSG00000286878.1	AC100805.1	0.227175	0.18524	1.22638	0.220054	1
ENSG00000215493.3	AC007731.1	0.227114	0.216156	1.0507	0.293398	1
ENSG00000121577.13	POPDC2	0.22689	0.19773	1.14747	0.251187	1
ENSG00000181619.11	GPR135	0.226835	0.175663	1.29131	0.196597	1
ENSG00000268746.1	AC010519.1	0.226834	0.205956	1.10137	0.270736	1
ENSG00000171223.6	JUNB	0.226484	0.127039	1.78279	0.0746212	1
ENSG00000224843.8	LINC00240	0.225831	0.22089	1.02237	0.306607	1
ENSG00000237991.3	RPL35P1	0.225763	0.169364	1.33301	0.182529	1
ENSG00000125650.4	PSPN	0.225634	0.164722	1.36978	0.170754	1
ENSG00000207062.1	SNORA15B-1	0.225483	0.163654	1.3778	0.168265	1
ENSG00000243910.8	TUBA4B	0.225345	0.179267	1.25704	0.20874	1
ENSG00000283511.1	AC137936.2	0.225222	0.160771	1.40089	0.161248	1
ENSG00000266947.1	AC022916.1	0.225129	0.148431	1.51672	0.129337	1
ENSG00000269304.1	FKBP1AP1	0.225065	0.150061	1.49982	0.133661	1
ENSG00000261513.1	AC009097.4	0.224996	0.215343	1.04482	0.296105	1
ENSG00000115592.11	PRKAG3	0.224909	0.205151	1.09631	0.272943	1
ENSG00000236641.2	Z99916.1	0.224862	0.169547	1.32625	0.184758	1
ENSG00000230914.3	AC004840.1	0.224631	0.205243	1.09446	0.273752	1
ENSG00000231566.2	LINC02595	0.224515	0.209818	1.07005	0.284599	1
ENSG00000284052.1	AC006460.2	0.22447	0.188665	1.18978	0.234132	1
ENSG00000229539.1	PANK2-AS1	0.224454	0.218817	1.02576	0.305005	1
ENSG00000021645.19	NRXN3	0.224411	0.22105	1.01521	0.310008	1
ENSG00000176681.14	LRRC37A	0.224405	0.197873	1.13409	0.256759	1
ENSG00000233892.1	PAIP1P1	0.224342	0.212338	1.05653	0.290726	1
ENSG00000228485.1	GRK5-IT1	0.223999	0.159942	1.4005	0.161363	1
ENSG00000104804.8	TULP2	0.223818	0.11195	1.99926	0.0455799	1
ENSG00000067191.16	CACNB1	0.223737	0.15722	1.42309	0.154711	1
ENSG00000178776.5	C5orf46	0.223734	0.151239	1.47935	0.139047	1
ENSG00000267200.1	MIR132	0.223546	0.191974	1.16446	0.244238	1
ENSG00000271395.2	LINC02336	0.22343	0.1845	1.211	0.225895	1
ENSG00000261669.1	AC008731.1	0.223347	0.195761	1.14092	0.253903	1
ENSG00000236942.1	AC096533.1	0.22332	0.196683	1.13543	0.256194	1
ENSG00000133433.10	GSTT2B	0.223234	0.146987	1.51873	0.128831	1
ENSG00000259994.1	AL353796.1	0.222996	0.184088	1.21135	0.22576	1
ENSG00000251143.1	AP002490.1	0.222959	0.219967	1.0136	0.310772	1
ENSG00000276934.1	AC009704.2	0.222855	0.195602	1.13933	0.254567	1
ENSG00000226471.6	Z93930.2	0.222768	0.219761	1.01368	0.310735	1
ENSG00000241155.1	ARHGAP31-AS1	0.22274	0.0978861	2.2755	0.0228761	1
ENSG00000249899.6	AC025180.1	0.222662	0.181818	1.22464	0.220711	1
ENSG00000105662.16	CRTC1	0.222457	0.132802	1.6751	0.0939137	1
ENSG00000166262.16	FAM227B	0.222216	0.213488	1.04088	0.29793	1
ENSG00000280080.2	TBC1D22A-AS1	0.222066	0.18401	1.20681	0.227503	1
ENSG00000257243.1	AC020612.1	0.221772	0.21181	1.04703	0.295086	1
ENSG00000262434.1	AC087392.4	0.221739	0.205228	1.08045	0.279942	1
ENSG00000246308.2	AC116535.1	0.221231	0.202052	1.09492	0.273552	1
ENSG00000134532.19	SOX5	0.221188	0.219542	1.0075	0.313695	1
ENSG00000173926.6	MARCHF3	0.221145	0.215457	1.0264	0.304704	1
ENSG00000220685.3	AL139094.1	0.221133	0.184729	1.19707	0.23128	1
ENSG00000279277.2	AC012020.1	0.2208	0.196569	1.12327	0.261321	1
ENSG00000188677.14	PARVB	0.220552	0.164241	1.34285	0.17932	1
ENSG00000286162.2	AL162253.2	0.220439	0.186717	1.1806	0.23776	1
ENSG00000132837.15	DMGDH	0.220293	0.180769	1.21865	0.222978	1
ENSG00000248161.5	AC098487.1	0.220263	0.220788	0.997621	0.318463	1
ENSG00000187678.9	SPRY4	0.220236	0.130334	1.68978	0.0910697	1
ENSG00000272269.1	AL138724.1	0.220201	0.193191	1.13981	0.254366	1
ENSG00000232709.1	MARK2P9	0.220194	0.215137	1.02351	0.306068	1
ENSG00000230289.1	AL358781.2	0.220143	0.165573	1.32958	0.183655	1
ENSG00000252874.2	Y_RNA	0.22014	0.154503	1.42483	0.154207	1
ENSG00000253991.1	AP001207.2	0.220119	0.123522	1.78203	0.0747447	1
ENSG00000280378.1	AL353898.3	0.220043	0.204814	1.07435	0.282664	1
ENSG00000080603.17	SRCAP	0.219981	0.100699	2.18454	0.0289222	1
ENSG00000270659.1	AC079610.1	0.219951	0.213507	1.03018	0.302925	1
ENSG00000108813.11	DLX4	0.219768	0.220914	0.994814	0.319827	1
ENSG00000113763.12	UNC5A	0.219716	0.18566	1.18343	0.236638	1
ENSG00000204540.11	PSORS1C1	0.219603	0.220796	0.994595	0.319933	1
ENSG00000076258.10	FMO4	0.219529	0.218274	1.00575	0.314538	1
ENSG00000226973.1	AL512638.1	0.219437	0.22086	0.993557	0.320439	1
ENSG00000229832.1	AL360091.1	0.21923	0.171153	1.2809	0.200229	1
ENSG00000182489.9	XKRX	0.218979	0.191045	1.14622	0.251705	1
ENSG00000270681.1	AC095055.1	0.218956	0.185783	1.17856	0.238575	1
ENSG00000237356.7	AL365295.1	0.218817	0.201219	1.08745	0.276836	1
ENSG00000158571.11	PFKFB1	0.218775	0.2196	0.996247	0.31913	1
ENSG00000267325.2	LINC01415	0.218611	0.205908	1.0617	0.288374	1
ENSG00000272308.1		0.218593	0.174095	1.2556	0.209262	1
ENSG00000271267.1	AL353807.4	0.218328	0.221057	0.987654	0.323322	1
ENSG00000272168.8	CASC15	0.218182	0.213029	1.02419	0.305747	1
ENSG00000230065.1	AC010974.1	0.218156	0.182899	1.19277	0.232961	1
ENSG00000253626.3	EIF5AL1	0.218142	0.187409	1.16399	0.244428	1
ENSG00000223653.6	AL078459.1	0.218077	0.217508	1.00261	0.316047	1
ENSG00000188305.6	PEAK3	0.217923	0.190209	1.1457	0.251918	1
ENSG00000248476.1	BACH1-IT1	0.217876	0.216318	1.0072	0.313839	1
ENSG00000105559.12	PLEKHA4	0.217614	0.182481	1.19253	0.233054	1
ENSG00000240449.1	AC005586.1	0.217482	0.210345	1.03393	0.30117	1
ENSG00000204934.10	ATP6V0E2-AS1	0.217415	0.195138	1.11416	0.265211	1
ENSG00000287799.1	AC005014.4	0.217196	0.191631	1.1334	0.257044	1
ENSG00000260185.1	AC009097.1	0.217081	0.169601	1.27996	0.200561	1
ENSG00000204923.4	FBXO48	0.21698	0.167237	1.29744	0.19448	1
ENSG00000278917.1	AC006213.6	0.216962	0.173773	1.24854	0.211835	1
ENSG00000204642.14	HLA-F	0.21695	0.14097	1.53897	0.12381	1
ENSG00000267049.1	AC002398.1	0.216947	0.219695	0.987493	0.323401	1
ENSG00000111911.7	HINT3	0.216717	0.113611	1.90753	0.056452	1
ENSG00000261052.6	SULT1A3	0.216668	0.205691	1.05337	0.292173	1
ENSG00000198892.7	SHISA4	0.216607	0.207135	1.04573	0.295687	1
ENSG00000180139.11	ACTA2-AS1	0.216567	0.153158	1.41401	0.157358	1
ENSG00000271503.6	CCL5	0.216359	0.220622	0.980677	0.326752	1
ENSG00000231327.1	LINC01816	0.216164	0.220962	0.978286	0.327933	1
ENSG00000285106.2	AC016831.6	0.216127	0.193231	1.11849	0.263358	1
ENSG00000227252.2	AC012063.1	0.216083	0.20706	1.04357	0.296683	1
ENSG00000275894.1	AL021578.1	0.215761	0.221065	0.976006	0.329062	1
ENSG00000262801.6	U91319.1	0.215721	0.140791	1.53221	0.12547	1
ENSG00000272990.1	AC084036.1	0.215655	0.212006	1.01721	0.309053	1
ENSG00000158286.13	RNF207	0.215626	0.120207	1.79379	0.0728462	1
ENSG00000280303.2	ERICD	0.215576	0.215665	0.999587	0.31751	1
ENSG00000267801.1	AC087289.5	0.215533	0.205949	1.04654	0.295314	1
ENSG00000120820.12	GLT8D2	0.215435	0.202054	1.06623	0.286322	1
ENSG00000132911.5	NMUR2	0.215303	0.193108	1.11493	0.264879	1
ENSG00000279822.1	AC016397.2	0.215147	0.209102	1.02891	0.303521	1
ENSG00000207392.1	SNORA20	0.21513	0.167714	1.28272	0.199591	1
ENSG00000176641.11	RNF152	0.215075	0.124331	1.72986	0.0836555	1
ENSG00000273437.1	AC108673.3	0.214995	0.201738	1.06572	0.286552	1
ENSG00000287655.1	AC023283.1	0.214916	0.194238	1.10646	0.268528	1
ENSG00000226450.2	CYP2D8P	0.214733	0.208869	1.02808	0.303913	1
ENSG00000202474.1	RNA5SP283	0.214655	0.161137	1.33212	0.18282	1
ENSG00000279689.1	AC022400.7	0.214608	0.220975	0.971188	0.331455	1
ENSG00000221669.1	MIR548N	0.214518	0.138392	1.55007	0.121124	1
ENSG00000181007.9	ZFP82	0.214488	0.215809	0.993883	0.32028	1
ENSG00000243709.1	LEFTY1	0.214382	0.188762	1.13573	0.256071	1
ENSG00000287437.1	AL161662.1	0.214137	0.202115	1.05948	0.289381	1
ENSG00000056050.7	HPF1	0.214134	0.129791	1.64984	0.0989767	1
ENSG00000162924.15	REL	0.214099	0.113003	1.89463	0.0581411	1
ENSG00000286619.1	AC119673.2	0.214084	0.15415	1.3888	0.164894	1
ENSG00000128298.17	BAIAP2L2	0.214061	0.204615	1.04617	0.295484	1
ENSG00000234222.6	LIX1L-AS1	0.213962	0.131688	1.62477	0.104212	1
ENSG00000251396.7	LINC01301	0.213879	0.162849	1.31336	0.189061	1
ENSG00000239005.1	AC097376.1	0.213797	0.162968	1.31189	0.189556	1
ENSG00000240694.9	PNMA2	0.213729	0.161919	1.31997	0.186843	1
ENSG00000219355.2	RPL31P52	0.213679	0.161071	1.32662	0.184634	1
ENSG00000224728.1	IMPDH1P8	0.213665	0.179472	1.19052	0.233843	1
ENSG00000285693.1	AP002381.2	0.213298	0.178516	1.19484	0.232149	1
ENSG00000283156.1	AC068620.3	0.213284	0.160949	1.32517	0.185116	1
ENSG00000275630.1	AC004816.2	0.21305	0.169463	1.25721	0.208678	1
ENSG00000186714.12	CCDC73	0.21301	0.221033	0.963702	0.335196	1
ENSG00000278276.1	AL110115.2	0.212865	0.13323	1.59772	0.110105	1
ENSG00000280327.1	Z97633.1	0.212662	0.21674	0.981187	0.3265	1
ENSG00000201820.1	Y_RNA	0.212534	0.215439	0.986515	0.32388	1
ENSG00000198535.5	C2CD4A	0.212506	0.172044	1.23519	0.21676	1
ENSG00000256747.1	AC009511.2	0.212483	0.13453	1.57944	0.114234	1
ENSG00000163235.16	TGFA	0.212426	0.0900259	2.35961	0.0182944	1
ENSG00000154736.6	ADAMTS5	0.212387	0.220965	0.96118	0.336462	1
ENSG00000103044.11	HAS3	0.212381	0.0989478	2.1464	0.0318412	1
ENSG00000224888.4	AC138028.2	0.212008	0.15679	1.35217	0.17632	1
ENSG00000129221.16	AIPL1	0.211971	0.116142	1.82511	0.067985	1
ENSG00000163462.18	TRIM46	0.211945	0.183598	1.1544	0.248337	1
ENSG00000228486.10	C2orf92	0.211861	0.205864	1.02913	0.303418	1
ENSG00000151575.14	TEX9	0.211811	0.155976	1.35797	0.174474	1
ENSG00000197444.10	OGDHL	0.211802	0.187653	1.12869	0.259028	1
ENSG00000143429.10	LSP1P4	0.211791	0.197945	1.06995	0.284643	1
ENSG00000276384.1	AC016876.4	0.211746	0.219918	0.962842	0.335627	1
ENSG00000166949.16	SMAD3	0.211721	0.110796	1.91091	0.0560163	1
ENSG00000273284.1	AP001033.2	0.21166	0.218799	0.967373	0.333358	1
ENSG00000277895.1	AC135279.4	0.211614	0.219124	0.965731	0.334179	1
ENSG00000160326.14	SLC2A6	0.211587	0.220064	0.961477	0.336312	1
ENSG00000224577.3	LINC01117	0.211542	0.16498	1.28223	0.199763	1
ENSG00000213561.4	AC103591.2	0.211262	0.155891	1.35519	0.175356	1
ENSG00000226824.7	AC006001.2	0.21124	0.177561	1.18967	0.234175	1
ENSG00000211891.6	IGHE	0.211211	0.16629	1.27014	0.204037	1
ENSG00000272902.2	TBC1D8-AS1	0.211151	0.220965	0.955589	0.33928	1
ENSG00000230325.1	AL359921.1	0.211092	0.219703	0.960803	0.336651	1
ENSG00000254495.1	AP000487.2	0.211067	0.137196	1.53844	0.123941	1
ENSG00000260528.5	FAM157C	0.211061	0.203387	1.03773	0.299394	1
ENSG00000272892.1	AL133551.1	0.21105	0.211358	0.998543	0.318016	1
ENSG00000205913.7	SRRM2-AS1	0.210985	0.185085	1.13993	0.254313	1
ENSG00000175084.12	DES	0.210761	0.166861	1.26309	0.206557	1
ENSG00000238199.1	UBE2V2P3	0.210561	0.17229	1.22213	0.221659	1
ENSG00000263338.1	AC027796.5	0.210541	0.178065	1.18238	0.237053	1
ENSG00000156804.7	FBXO32	0.210535	0.20908	1.00696	0.313954	1
ENSG00000126759.13	CFP	0.210502	0.188193	1.11854	0.263334	1
ENSG00000142867.14	BCL10	0.210409	0.1093	1.92507	0.0542209	1
ENSG00000287853.1	AL031668.2	0.210408	0.179725	1.17072	0.241711	1
ENSG00000224093.5	BCAR3-AS1	0.210345	0.218703	0.961785	0.336157	1
ENSG00000224614.2	TNK2-AS1	0.210249	0.212178	0.990907	0.321731	1
ENSG00000285402.1	AC244230.2	0.210243	0.144286	1.45712	0.145082	1
ENSG00000261971.8	MMP25-AS1	0.210148	0.0868147	2.42065	0.0154927	1
ENSG00000286622.1	AC034111.2	0.210124	0.18266	1.15036	0.249997	1
ENSG00000111664.10	GNB3	0.210089	0.196484	1.06924	0.28496	1
ENSG00000135148.12	TRAFD1	0.210084	0.0951165	2.2087	0.0271953	1
ENSG00000165972.13	CCDC38	0.20999	0.175934	1.19357	0.232644	1
ENSG00000263335.1	AF001548.2	0.209871	0.192041	1.09284	0.274463	1
ENSG00000185864.16	NPIPB4	0.209827	0.145154	1.44555	0.148303	1
ENSG00000272829.1	AC002470.1	0.209655	0.214319	0.978239	0.327956	1
ENSG00000010310.9	GIPR	0.209454	0.202849	1.03256	0.301811	1
ENSG00000162959.13	MEMO1	0.209438	0.152629	1.3722	0.17	1
ENSG00000233559.2	LINC00513	0.209392	0.160179	1.30724	0.191132	1
ENSG00000274737.1	AC004466.2	0.209364	0.218676	0.957419	0.338356	1
ENSG00000141384.13	TAF4B	0.209295	0.158792	1.31805	0.187487	1
ENSG00000250015.1	AC018752.1	0.209284	0.161256	1.29784	0.194343	1
ENSG00000139537.11	CCDC65	0.209261	0.168493	1.24196	0.214252	1
ENSG00000280136.2	AC240565.1	0.20911	0.200283	1.04407	0.296453	1
ENSG00000186526.13	CYP4F8	0.209104	0.134826	1.55092	0.12092	1
ENSG00000156463.18	SH3RF2	0.209098	0.105437	1.98315	0.0473505	1
ENSG00000144648.16	ACKR2	0.209082	0.21619	0.967121	0.333484	1
ENSG00000109193.12	SULT1E1	0.208844	0.22074	0.946106	0.344095	1
ENSG00000250548.7	LINC01303	0.20876	0.209677	0.995626	0.319432	1
ENSG00000277978.1	AC010542.5	0.20871	0.221054	0.944157	0.34509	1
ENSG00000272033.1	AL136984.1	0.208633	0.138192	1.50974	0.131111	1
ENSG00000169884.14	WNT10B	0.20859	0.155923	1.33778	0.18097	1
ENSG00000226153.1	Z93242.1	0.20849	0.135011	1.54424	0.12253	1
ENSG00000253251.3	SHLD3	0.208469	0.163987	1.27126	0.203637	1
ENSG00000170074.19	FAM153A	0.208384	0.182189	1.14378	0.252714	1
ENSG00000267787.7	AC027097.2	0.208246	0.217886	0.95576	0.339193	1
ENSG00000250057.1	AC114781.2	0.207959	0.172633	1.20463	0.228346	1
ENSG00000239653.1	PSMD6-AS2	0.207929	0.209623	0.991917	0.321238	1
ENSG00000019582.15	CD74	0.207896	0.219185	0.948495	0.342878	1
ENSG00000229862.5	AL121972.1	0.20777	0.137012	1.51644	0.129408	1
ENSG00000260597.1	AC012531.1	0.207749	0.202649	1.02517	0.305283	1
ENSG00000267383.7	AC011447.3	0.207628	0.211824	0.980193	0.326991	1
ENSG00000255158.1	AC131934.1	0.207617	0.199397	1.04122	0.297772	1
ENSG00000177640.16	CASC2	0.20759	0.219581	0.94539	0.34446	1
ENSG00000204876.4	AC021218.1	0.207556	0.177669	1.16822	0.242718	1
ENSG00000233614.6	DDX11L10	0.207489	0.192481	1.07797	0.281048	1
ENSG00000179476.8	C14orf28	0.20733	0.169367	1.22415	0.220897	1
ENSG00000281162.2	LINC01127	0.207313	0.221063	0.937799	0.348348	1
ENSG00000224520.2	KRT8P45	0.207201	0.215705	0.960574	0.336766	1
ENSG00000239713.9	APOBEC3G	0.207093	0.198672	1.04238	0.297235	1
ENSG00000287875.1	AC068193.1	0.207057	0.165135	1.25387	0.209889	1
ENSG00000258955.2	LINC00519	0.207041	0.211859	0.977259	0.328441	1
ENSG00000253210.2	AC040970.1	0.206715	0.179312	1.15282	0.248984	1
ENSG00000118263.15	KLF7	0.20671	0.145415	1.42152	0.155166	1
ENSG00000162757.4	C1orf74	0.206674	0.146456	1.41117	0.158196	1
ENSG00000137267.6	TUBB2A	0.206462	0.135338	1.52553	0.127126	1
ENSG00000223488.2	MAPK6P2	0.206258	0.114982	1.79383	0.0728407	1
ENSG00000241057.2	AC004951.3	0.206203	0.214737	0.960258	0.336926	1
ENSG00000281809.1	LINC01394	0.20619	0.217337	0.948709	0.342769	1
ENSG00000256603.1	AP003170.4	0.206044	0.178547	1.154	0.248499	1
ENSG00000214097.5	SMCO1	0.206019	0.161881	1.27266	0.203139	1
ENSG00000272010.1	AC100814.1	0.205904	0.204101	1.00883	0.313054	1
ENSG00000105619.13	TFPT	0.20584	0.122663	1.67809	0.0933292	1
ENSG00000188739.15	RBM34	0.205782	0.20078	1.02492	0.305403	1
ENSG00000287262.1	AC021148.3	0.205637	0.198026	1.03843	0.299069	1
ENSG00000165312.6	OTUD1	0.205503	0.138474	1.48405	0.137795	1
ENSG00000120337.8	TNFSF18	0.205377	0.180003	1.14096	0.253886	1
ENSG00000266235.1	MIR3176	0.205362	0.201773	1.01778	0.308781	1
ENSG00000270604.5	HCG17	0.205009	0.139922	1.46517	0.142875	1
ENSG00000279162.1	AC141586.5	0.204999	0.192977	1.0623	0.288099	1
ENSG00000225556.1	C2CD4D	0.204992	0.216629	0.946282	0.344005	1
ENSG00000279078.1	SND1-IT1	0.20482	0.143288	1.42943	0.152881	1
ENSG00000236064.2	AL109946.1	0.204779	0.208772	0.980876	0.326654	1
ENSG00000255666.7	LINC02700	0.204749	0.188291	1.08741	0.276856	1
ENSG00000042832.12	TG	0.20474	0.208361	0.982624	0.325793	1
ENSG00000253540.5	FAM86HP	0.204736	0.157036	1.30375	0.192318	1
ENSG00000241709.3	RN7SL265P	0.204715	0.113091	1.81019	0.0702669	1
ENSG00000269054.2	AC012313.6	0.204663	0.218706	0.935791	0.349381	1
ENSG00000225793.3	TMEM30A-DT	0.204635	0.206109	0.992852	0.320782	1
ENSG00000184271.17	POU6F1	0.204627	0.208586	0.98102	0.326583	1
ENSG00000110975.8	SYT10	0.204547	0.161127	1.26948	0.20427	1
ENSG00000221643.1	SNORA77	0.204425	0.136035	1.50274	0.132906	1
ENSG00000261079.1	AC009053.2	0.204285	0.212963	0.959252	0.337432	1
ENSG00000203804.4	ADAMTSL4-AS1	0.204165	0.220608	0.925464	0.354725	1
ENSG00000155090.15	KLF10	0.204141	0.125451	1.62726	0.103681	1
ENSG00000231167.3	YBX1P2	0.204125	0.208011	0.981316	0.326437	1
ENSG00000236209.1	AC104135.1	0.204119	0.220985	0.923676	0.355655	1
ENSG00000250155.2	AC008957.1	0.203976	0.167925	1.21469	0.224485	1
ENSG00000183307.4	TMEM121B	0.203895	0.20316	1.00362	0.315562	1
ENSG00000224411.3	HSP90AA2P	0.203885	0.189961	1.0733	0.283138	1
ENSG00000156113.23	KCNMA1	0.203836	0.169753	1.20078	0.229837	1
ENSG00000159904.11	ZNF890P	0.203659	0.176672	1.15275	0.249013	1
ENSG00000139364.10	TMEM132B	0.203533	0.178405	1.14085	0.253933	1
ENSG00000254389.3	RHPN1-AS1	0.203497	0.197137	1.03226	0.301949	1
ENSG00000219607.4	PPP1R3G	0.203396	0.113033	1.79945	0.071948	1
ENSG00000250988.7	SNHG21	0.203355	0.190747	1.0661	0.286379	1
ENSG00000272663.1	AC093635.1	0.203349	0.182247	1.11579	0.264511	1
ENSG00000227440.1	ATP5MC1P4	0.203283	0.217488	0.934687	0.34995	1
ENSG00000236107.10	SCN1A-AS1	0.203278	0.0929209	2.18765	0.0286953	1
ENSG00000087074.8	PPP1R15A	0.203181	0.141264	1.4383	0.150348	1
ENSG00000217930.8	PAM16	0.20317	0.170848	1.18919	0.234365	1
ENSG00000224985.1	AL590714.1	0.202819	0.202251	1.00281	0.315954	1
ENSG00000224861.1	YBX1P1	0.202727	0.181564	1.11656	0.264182	1
ENSG00000287878.1	AC022382.2	0.202706	0.221018	0.917148	0.359065	1
ENSG00000285596.1	AC017116.2	0.202624	0.217559	0.931353	0.351671	1
ENSG00000134716.11	CYP2J2	0.202504	0.22089	0.916765	0.359266	1
ENSG00000121769.8	FABP3	0.2024	0.220618	0.917423	0.358921	1
ENSG00000198835.4	GJC2	0.20239	0.204182	0.991224	0.321576	1
ENSG00000233822.4	H2BC15	0.202369	0.169637	1.19295	0.232889	1
ENSG00000196735.13	HLA-DQA1	0.202359	0.174947	1.15668	0.247401	1
ENSG00000204983.14	PRSS1	0.202214	0.197007	1.02643	0.304687	1
ENSG00000278709.2	NKILA	0.202195	0.189523	1.06687	0.286033	1
ENSG00000169885.10	CALML6	0.202153	0.191241	1.05706	0.290485	1
ENSG00000285103.2	AL451123.1	0.202085	0.201719	1.00181	0.316434	1
ENSG00000144893.12	MED12L	0.202073	0.194209	1.04049	0.298111	1
ENSG00000227060.7	LINC00629	0.202004	0.140097	1.44189	0.149335	1
ENSG00000201151.1	AL135844.1	0.201938	0.162934	1.23939	0.215203	1
ENSG00000227192.1	AL023581.2	0.201851	0.109453	1.84418	0.0651562	1
ENSG00000224316.1	GTF2IP5	0.201736	0.217427	0.927835	0.353493	1
ENSG00000213261.3	EEF1B2P6	0.201725	0.205693	0.980708	0.326737	1
ENSG00000215283.3	HMGB3P24	0.201572	0.18921	1.06533	0.286725	1
ENSG00000272744.1	AC107214.2	0.201548	0.173852	1.15931	0.246332	1
ENSG00000101162.4	TUBB1	0.201418	0.218681	0.921059	0.357019	1
ENSG00000162482.5	AKR7A3	0.201328	0.217655	0.924987	0.354972	1
ENSG00000102053.12	ZC3H12B	0.201317	0.201097	1.00109	0.316782	1
ENSG00000073861.3	TBX21	0.201274	0.172522	1.16665	0.243351	1
ENSG00000151364.17	KCTD14	0.201227	0.220221	0.913749	0.360849	1
ENSG00000221926.13	TRIM16	0.20102	0.136189	1.47603	0.139935	1
ENSG00000271853.5	AL162258.1	0.200984	0.137863	1.45786	0.144879	1
ENSG00000267537.1	AC079466.2	0.200878	0.141834	1.41629	0.15669	1
ENSG00000107014.9	RLN2	0.200764	0.140476	1.42918	0.152954	1
ENSG00000104055.16	TGM5	0.200764	0.220301	0.911316	0.362129	1
ENSG00000227359.1	AC017074.1	0.200601	0.183089	1.09564	0.273235	1
ENSG00000107338.10	SHB	0.200555	0.101818	1.96975	0.0488672	1
ENSG00000264812.1	AC132938.3	0.200553	0.186529	1.07518	0.282294	1
ENSG00000274265.5	AC245297.3	0.200507	0.157906	1.26979	0.204161	1
ENSG00000136040.9	PLXNC1	0.200501	0.207963	0.964117	0.334987	1
ENSG00000275756.1	AL354751.3	0.200341	0.180195	1.1118	0.266224	1
ENSG00000204682.8	MIR1915HG	0.200129	0.164798	1.21439	0.2246	1
ENSG00000167157.11	PRRX2	0.200122	0.218574	0.915581	0.359886	1
ENSG00000243701.7	DUBR	0.199944	0.134663	1.48477	0.137604	1
ENSG00000287906.1	AC127526.5	0.199817	0.218784	0.913308	0.36108	1
ENSG00000231999.7	LRRC8C-DT	0.199605	0.204912	0.974102	0.330006	1
ENSG00000279656.1	AL132780.4	0.199563	0.20437	0.976478	0.328828	1
ENSG00000231683.6	AL033397.1	0.199548	0.178958	1.11506	0.264827	1
ENSG00000110047.18	EHD1	0.199448	0.0955515	2.08733	0.0368582	1
ENSG00000237522.1	NONOP2	0.19944	0.186067	1.07188	0.283776	1
ENSG00000207864.3	MIR27B	0.199332	0.204776	0.973417	0.330346	1
ENSG00000273402.1	AC004908.3	0.199331	0.220014	0.905992	0.36494	1
ENSG00000267365.1	KCNJ2-AS1	0.199238	0.187664	1.06167	0.288383	1
ENSG00000168685.15	IL7R	0.199094	0.194531	1.02345	0.306094	1
ENSG00000266538.1	AC005838.2	0.198954	0.20505	0.970274	0.33191	1
ENSG00000131401.11	NAPSB	0.198936	0.192208	1.035	0.300669	1
ENSG00000275665.1	AC006449.3	0.198891	0.208134	0.955591	0.339279	1
ENSG00000182648.13	LINC01006	0.198865	0.214953	0.925152	0.354887	1
ENSG00000178082.6	TWF1P1	0.198862	0.221065	0.899564	0.368352	1
ENSG00000267102.1	AC060766.1	0.198771	0.219062	0.907373	0.364209	1
ENSG00000207336.1	RNU6-658P	0.198726	0.161434	1.23101	0.218321	1
ENSG00000184967.7	NOC4L	0.198646	0.0887458	2.23838	0.0251965	1
ENSG00000227775.3	AL031282.1	0.198606	0.216427	0.917661	0.358796	1
ENSG00000173258.13	ZNF483	0.19845	0.210054	0.944757	0.344783	1
ENSG00000136869.16	TLR4	0.198248	0.147072	1.34796	0.177671	1
ENSG00000225264.3	ZNRF2P2	0.197982	0.193677	1.02223	0.306673	1
ENSG00000174672.16	BRSK2	0.197966	0.186054	1.06402	0.287318	1
ENSG00000259521.1	INO80-AS1	0.197949	0.143559	1.37887	0.167936	1
ENSG00000258790.1	AL121594.1	0.197901	0.219735	0.900637	0.367781	1
ENSG00000124102.5	PI3	0.19787	0.172419	1.14761	0.251131	1
ENSG00000232951.1	IPO7P1	0.197805	0.152128	1.30025	0.193515	1
ENSG00000224631.4	RPS27AP16	0.197773	0.156895	1.26054	0.207473	1
ENSG00000043355.12	ZIC2	0.197765	0.164403	1.20293	0.229003	1
ENSG00000166444.19	DENND2B	0.197674	0.0797037	2.48011	0.0131342	1
ENSG00000222898.1	RN7SKP97	0.197658	0.180881	1.09275	0.274502	1
ENSG00000258593.2	AL583810.1	0.197603	0.22015	0.897584	0.369407	1
ENSG00000273682.1	AC109583.3	0.197407	0.174863	1.12893	0.258928	1
ENSG00000270433.1	H3P37	0.197378	0.142547	1.38466	0.166158	1
ENSG00000223861.1	AL365436.1	0.1973	0.171339	1.15152	0.249519	1
ENSG00000007001.13	UPP2	0.197186	0.165233	1.19338	0.23272	1
ENSG00000143520.6	FLG2	0.197093	0.143215	1.3762	0.168759	1
ENSG00000238084.4	AL031284.1	0.197087	0.168881	1.16701	0.243205	1
ENSG00000263740.2	RN7SL4P	0.197082	0.167307	1.17797	0.238809	1
ENSG00000223510.7	CDRT15	0.197025	0.221048	0.891325	0.372755	1
ENSG00000157045.9	NTAN1	0.196936	0.14155	1.39128	0.16414	1
ENSG00000122711.9	SPINK4	0.196667	0.13075	1.50415	0.132543	1
ENSG00000286001.1	AC021087.5	0.196634	0.212367	0.925917	0.354489	1
ENSG00000170423.13	KRT78	0.196631	0.17551	1.12034	0.262568	1
ENSG00000270165.1	AC010530.1	0.19649	0.208079	0.944306	0.345013	1
ENSG00000224965.1	LINC02586	0.196475	0.205152	0.957704	0.338212	1
ENSG00000267201.1	LINC01775	0.196365	0.221013	0.888478	0.374284	1
ENSG00000262823.1	AC127521.1	0.196307	0.219879	0.892794	0.371967	1
ENSG00000274712.1	AC005332.4	0.196245	0.220485	0.890059	0.373434	1
ENSG00000253513.1	AC009908.1	0.196191	0.132593	1.47964	0.138968	1
ENSG00000233045.1	RPL15P5	0.196041	0.172316	1.13768	0.255255	1
ENSG00000260751.2	AC008870.2	0.196005	0.184923	1.05993	0.289177	1
ENSG00000272420.1	AL513477.2	0.195977	0.208492	0.939971	0.347232	1
ENSG00000246575.2	AC093162.1	0.195966	0.16975	1.15444	0.248321	1
ENSG00000179715.13	PCED1B	0.19596	0.146202	1.34034	0.180135	1
ENSG00000237286.1	CARD11-AS1	0.195748	0.119937	1.63209	0.10266	1
ENSG00000163126.15	ANKRD23	0.195651	0.216739	0.902702	0.366684	1
ENSG00000245614.4	DDX11-AS1	0.195534	0.189885	1.02975	0.303127	1
ENSG00000115325.13	DOK1	0.195504	0.215577	0.906884	0.364468	1
ENSG00000270587.1	AC046185.2	0.195424	0.216522	0.902562	0.366759	1
ENSG00000224079.1	AC091729.1	0.195403	0.184117	1.0613	0.288554	1
ENSG00000230896.1	AL604028.1	0.195229	0.201776	0.967551	0.333269	1
ENSG00000286634.1	AC146507.3	0.195137	0.167153	1.16741	0.243043	1
ENSG00000249867.6	LINC02742	0.195084	0.21911	0.890346	0.37328	1
ENSG00000226900.2	AL451069.1	0.194946	0.157941	1.2343	0.217093	1
ENSG00000259347.7	AC087482.1	0.194822	0.186263	1.04595	0.295582	1
ENSG00000167657.14	DAPK3	0.19479	0.117435	1.6587	0.0971762	1
ENSG00000241839.10	PLEKHO2	0.194772	0.194959	0.999042	0.317775	1
ENSG00000163885.12	CFAP100	0.194696	0.189867	1.02544	0.305158	1
ENSG00000119703.15	ZC2HC1C	0.194659	0.20459	0.951463	0.34137	1
ENSG00000140009.18	ESR2	0.194549	0.209469	0.928774	0.353006	1
ENSG00000173080.6	RXFP4	0.194449	0.173275	1.1222	0.261779	1
ENSG00000228137.1	AP001469.2	0.194441	0.220714	0.88096	0.378339	1
ENSG00000236478.2	AC012513.2	0.194351	0.137905	1.40931	0.158743	1
ENSG00000215692.2	AC114730.1	0.194348	0.154448	1.25834	0.208269	1
ENSG00000188549.12	CCDC9B	0.194334	0.149502	1.29987	0.193644	1
ENSG00000142512.15	SIGLEC10	0.194312	0.16568	1.17281	0.240871	1
ENSG00000244627.5	TPTEP2	0.194283	0.186639	1.04095	0.297898	1
ENSG00000224680.4	PLA2G12AP1	0.194268	0.217368	0.893727	0.371468	1
ENSG00000231767.4	RPS27AP5	0.194263	0.213061	0.911772	0.361889	1
ENSG00000258315.5	C17orf49	0.194258	0.220958	0.879162	0.379314	1
ENSG00000166682.13	TMPRSS5	0.194214	0.219767	0.883728	0.376843	1
ENSG00000286176.2	AC116317.1	0.194122	0.155803	1.24594	0.212785	1
ENSG00000165863.17	C10orf82	0.194103	0.161486	1.20198	0.22937	1
ENSG00000235100.4	AL157400.3	0.194054	0.221022	0.877988	0.37995	1
ENSG00000287680.1	AC093330.3	0.19393	0.184426	1.05153	0.293015	1
ENSG00000262202.4	AC007952.4	0.19386	0.167791	1.15536	0.247941	1
ENSG00000180263.14	FGD6	0.19384	0.0957931	2.02352	0.0430191	1
ENSG00000228997.1	AL136452.1	0.193748	0.21386	0.905957	0.364959	1
ENSG00000265222.1	AC079336.2	0.19371	0.163967	1.1814	0.237443	1
ENSG00000196998.19	WDR45	0.193564	0.0938189	2.06316	0.0390971	1
ENSG00000204010.3	IFIT1B	0.193366	0.132911	1.45485	0.145711	1
ENSG00000115271.11	GCA	0.193344	0.179284	1.07842	0.280845	1
ENSG00000104899.8	AMH	0.193256	0.206438	0.936141	0.3492	1
ENSG00000227908.3	FLJ31104	0.193049	0.19642	0.982839	0.325687	1
ENSG00000272476.1	AL024507.2	0.192645	0.221057	0.87147	0.383498	1
ENSG00000270580.5	PKD1P6-NPIPP1	0.192562	0.211385	0.910952	0.362321	1
ENSG00000231942.3	HNRNPA1P36	0.192466	0.136552	1.40947	0.158696	1
ENSG00000171097.14	KYAT1	0.192446	0.210344	0.914907	0.36024	1
ENSG00000188933.16	USP32P1	0.192428	0.181585	1.05971	0.289276	1
ENSG00000217275.2	AL031777.1	0.192415	0.191185	1.00643	0.314208	1
ENSG00000260136.6	AC008915.3	0.192409	0.216468	0.88886	0.374078	1
ENSG00000213638.6	ADAT3	0.192399	0.138161	1.39257	0.163749	1
ENSG00000244245.1	AC133134.1	0.192374	0.214214	0.898047	0.36916	1
ENSG00000266261.1	AC005324.5	0.192344	0.168375	1.14235	0.253308	1
ENSG00000236867.1	Z98885.1	0.19225	0.180139	1.06723	0.285867	1
ENSG00000268061.5	NAPA-AS1	0.192219	0.220381	0.872211	0.383093	1
ENSG00000140807.7	NKD1	0.192097	0.152264	1.2616	0.207091	1
ENSG00000269821.1	KCNQ1OT1	0.192071	0.185349	1.03627	0.300077	1
ENSG00000240710.1	AL512306.3	0.192045	0.152857	1.25637	0.208984	1
ENSG00000251957.1	RNU6-1095P	0.191942	0.193937	0.989715	0.322313	1
ENSG00000224080.1	UBE2FP1	0.191892	0.220913	0.868632	0.385048	1
ENSG00000171476.22	HOPX	0.191852	0.1752	1.09505	0.273497	1
ENSG00000227802.1	DNAJB3	0.191815	0.214124	0.895809	0.370355	1
ENSG00000255406.3	LINC02730	0.191769	0.220942	0.867964	0.385414	1
ENSG00000237126.8	AC073254.1	0.191727	0.220491	0.869546	0.384549	1
ENSG00000060558.4	GNA15	0.191626	0.099845	1.91924	0.0549544	1
ENSG00000257894.2	AC027288.3	0.191621	0.19698	0.972794	0.330656	1
ENSG00000020426.11	MNAT1	0.191599	0.0938198	2.04221	0.0411311	1
ENSG00000103313.12	MEFV	0.191578	0.0997617	1.92035	0.0548135	1
ENSG00000197361.7	FBXL22	0.191521	0.219279	0.873412	0.382439	1
ENSG00000277647.1	AC126755.5	0.191449	0.17875	1.07104	0.284151	1
ENSG00000227953.7	LINC01341	0.191375	0.136428	1.40275	0.160691	1
ENSG00000259314.1	AC103739.2	0.191324	0.172845	1.10691	0.268331	1
ENSG00000003400.15	CASP10	0.191195	0.160662	1.19004	0.234029	1
ENSG00000143595.13	AQP10	0.191104	0.131196	1.45662	0.14522	1
ENSG00000188508.11	KRTDAP	0.191053	0.18202	1.04962	0.293892	1
ENSG00000272419.6	LINC01145	0.191022	0.166321	1.14852	0.250756	1
ENSG00000283982.1	AL445623.2	0.190844	0.1877	1.01675	0.309271	1
ENSG00000286327.1	AL035427.2	0.19084	0.130457	1.46285	0.143508	1
ENSG00000283312.1	AC017104.3	0.190747	0.104586	1.82383	0.0681774	1
ENSG00000279943.1	FLJ38576	0.190745	0.170824	1.11662	0.264157	1
ENSG00000239941.1	AC108718.1	0.190722	0.151897	1.2556	0.209259	1
ENSG00000280173.1	AC104447.1	0.190702	0.178124	1.07061	0.284345	1
ENSG00000235070.3	AC062015.1	0.190649	0.141839	1.34413	0.178907	1
ENSG00000178297.13	TMPRSS9	0.190647	0.178952	1.06535	0.286717	1
ENSG00000214198.8	TTC41P	0.190467	0.218444	0.871929	0.383247	1
ENSG00000259182.5	AC019254.1	0.190405	0.145921	1.30485	0.191945	1
ENSG00000230109.1	LINC02643	0.190399	0.204723	0.930036	0.352353	1
ENSG00000204173.11	LRRC37A5P	0.190358	0.183388	1.03801	0.299267	1
ENSG00000230615.7	AL139220.2	0.190338	0.206139	0.923347	0.355826	1
ENSG00000120738.8	EGR1	0.190312	0.154722	1.23003	0.218686	1
ENSG00000070190.13	DAPP1	0.190076	0.162932	1.1666	0.243372	1
ENSG00000225385.3	AL353572.1	0.189962	0.183781	1.03363	0.301308	1
ENSG00000128564.7	VGF	0.189959	0.166949	1.13783	0.255193	1
ENSG00000197696.10	NMB	0.189948	0.129896	1.46231	0.143657	1
ENSG00000239544.1	AL442663.1	0.189884	0.11936	1.59085	0.111643	1
ENSG00000130653.16	PNPLA7	0.189869	0.208109	0.912357	0.361581	1
ENSG00000259396.1	AC087721.1	0.189708	0.152552	1.24357	0.213659	1
ENSG00000243449.6	C4orf48	0.189661	0.139315	1.36138	0.173395	1
ENSG00000275092.1	AL031710.2	0.189647	0.190307	0.996529	0.318993	1
ENSG00000204116.11	CHIC1	0.189616	0.126338	1.50087	0.13339	1
ENSG00000151748.15	SAV1	0.189551	0.114276	1.65871	0.0971732	1
ENSG00000119922.10	IFIT2	0.189474	0.110484	1.71494	0.0863557	1
ENSG00000239462.1	AC091212.1	0.189402	0.18669	1.01453	0.31033	1
ENSG00000169067.4	ACTBL2	0.189294	0.216824	0.873029	0.382647	1
ENSG00000254388.1	DUTP2	0.189085	0.191933	0.985157	0.324547	1
ENSG00000224594.2	RPL29P19	0.189055	0.172643	1.09506	0.273491	1
ENSG00000203616.2	RHOT1P2	0.189027	0.201343	0.938833	0.347817	1
ENSG00000137709.10	POU2F3	0.188915	0.213649	0.884234	0.37657	1
ENSG00000184545.11	DUSP8	0.188885	0.214619	0.880095	0.378808	1
ENSG00000124212.6	PTGIS	0.188853	0.16614	1.13671	0.255661	1
ENSG00000286337.1	AC025370.2	0.18883	0.203516	0.92784	0.353491	1
ENSG00000179583.19	CIITA	0.188705	0.139899	1.34887	0.177379	1
ENSG00000010810.17	FYN	0.188664	0.209605	0.900094	0.36807	1
ENSG00000273004.1	AL078644.1	0.188659	0.215712	0.87459	0.381797	1
ENSG00000256646.7	AC010132.3	0.188542	0.158346	1.19069	0.233774	1
ENSG00000103742.12	IGDCC4	0.188408	0.174141	1.08193	0.279284	1
ENSG00000243678.11	NME2	0.188388	0.132182	1.42522	0.154093	1
ENSG00000244693.1	CTAGE8	0.188372	0.208795	0.902183	0.36696	1
ENSG00000262165.2	AC233723.1	0.188357	0.189095	0.9961	0.319202	1
ENSG00000229192.6	AC004870.3	0.188181	0.125579	1.4985	0.134003	1
ENSG00000143845.15	ETNK2	0.188176	0.150502	1.25032	0.211183	1
ENSG00000231468.2	PRDX3P2	0.188057	0.212534	0.884833	0.376247	1
ENSG00000105642.15	KCNN1	0.188039	0.161525	1.16415	0.244363	1
ENSG00000265394.1	AC104984.2	0.188018	0.154433	1.21747	0.223424	1
ENSG00000204711.9	C9orf135	0.188008	0.116495	1.61387	0.106555	1
ENSG00000156427.8	FGF18	0.187916	0.206865	0.908399	0.363667	1
ENSG00000133619.17	KRBA1	0.187909	0.143117	1.31297	0.189191	1
ENSG00000277901.1	AL390037.1	0.187802	0.159555	1.17703	0.239182	1
ENSG00000282572.2	AC215522.2	0.187793	0.221057	0.849524	0.39559	1
ENSG00000269949.1	AC069307.1	0.187597	0.216205	0.867682	0.385569	1
ENSG00000132522.16	GPS2	0.187407	0.158367	1.18337	0.236661	1
ENSG00000258512.1	LINC00239	0.187337	0.176493	1.06144	0.288489	1
ENSG00000213104.3	NPM1P46	0.187275	0.197191	0.949714	0.342258	1
ENSG00000170482.17	SLC23A1	0.187235	0.21986	0.851611	0.39443	1
ENSG00000176920.13	FUT2	0.187232	0.176928	1.05824	0.289945	1
ENSG00000260416.1	AL096828.2	0.187223	0.122126	1.53303	0.125268	1
ENSG00000224715.1	Z82186.1	0.186994	0.159434	1.17286	0.240852	1
ENSG00000248323.7	LUCAT1	0.186969	0.22074	0.84701	0.39699	1
ENSG00000276545.1	PCDHGB9P	0.186933	0.132634	1.40938	0.158721	1
ENSG00000230010.2	AL049646.1	0.186715	0.22081	0.845591	0.397781	1
ENSG00000167619.13	TMEM145	0.186397	0.217577	0.856692	0.391615	1
ENSG00000117594.10	HSD11B1	0.186383	0.102432	1.81958	0.0688235	1
ENSG00000274964.1	AC026356.1	0.18625	0.211216	0.881798	0.377886	1
ENSG00000264520.1	AC005154.4	0.186207	0.1878	0.991518	0.321433	1
ENSG00000271810.5	AL603832.3	0.186202	0.133203	1.39788	0.16215	1
ENSG00000258851.1	AL139300.2	0.186188	0.170643	1.0911	0.275231	1
ENSG00000273295.1	AP000350.6	0.186169	0.199305	0.93409	0.350258	1
ENSG00000112183.15	RBM24	0.18616	0.182074	1.02244	0.306571	1
ENSG00000235499.1	AC073046.1	0.186126	0.166006	1.1212	0.262202	1
ENSG00000257298.1	AC008147.2	0.186073	0.218557	0.85137	0.394564	1
ENSG00000272655.2	POLR2J4	0.186062	0.13841	1.34428	0.178858	1
ENSG00000068323.17	TFE3	0.185958	0.0910543	2.04228	0.041124	1
ENSG00000088826.18	SMOX	0.185889	0.104307	1.78212	0.0747291	1
ENSG00000119714.11	GPR68	0.185662	0.193977	0.957134	0.3385	1
ENSG00000131746.13	TNS4	0.185604	0.122424	1.51607	0.129502	1
ENSG00000156486.8	KCNS2	0.185581	0.21659	0.856829	0.39154	1
ENSG00000265218.1	AC103810.2	0.185515	0.194948	0.951613	0.341293	1
ENSG00000154027.19	AK5	0.185387	0.123408	1.50223	0.133038	1
ENSG00000223969.6	AC002456.1	0.185186	0.213922	0.865667	0.386673	1
ENSG00000164823.11	OSGIN2	0.185164	0.116028	1.59585	0.110523	1
ENSG00000185834.10	RPL12P4	0.185154	0.188683	0.981298	0.326446	1
ENSG00000151322.19	NPAS3	0.185125	0.114503	1.61677	0.105928	1
ENSG00000280042.1	AC022336.3	0.184719	0.165319	1.11734	0.263847	1
ENSG00000265413.1	AP001094.2	0.184546	0.193877	0.951874	0.341161	1
ENSG00000255320.1	AP000759.1	0.184538	0.203624	0.906269	0.364794	1
ENSG00000154217.15	PITPNC1	0.18448	0.127553	1.4463	0.148094	1
ENSG00000133641.18	C12orf29	0.184402	0.0958732	1.92339	0.0544307	1
ENSG00000235189.2	AL034405.1	0.184235	0.153154	1.20294	0.228998	1
ENSG00000242715.8	CCDC169	0.184185	0.216784	0.849624	0.395534	1
ENSG00000236581.9	STARD13-AS	0.184184	0.212276	0.867664	0.385578	1
ENSG00000282556.3	AC068733.3	0.1841	0.221019	0.83296	0.404867	1
ENSG00000285517.1	AC010198.2	0.184091	0.160328	1.14822	0.250878	1
ENSG00000166920.12	C15orf48	0.184082	0.161531	1.13961	0.25445	1
ENSG00000169474.4	SPRR1A	0.184062	0.21697	0.848328	0.396255	1
ENSG00000142149.9	HUNK	0.183951	0.114255	1.61001	0.107396	1
ENSG00000269903.1	AC025165.4	0.183902	0.183006	1.0049	0.314947	1
ENSG00000089692.9	LAG3	0.183893	0.20199	0.910404	0.362609	1
ENSG00000109511.12	ANXA10	0.183644	0.180467	1.01761	0.308865	1
ENSG00000251034.2	AC087854.1	0.183622	0.220893	0.831273	0.405819	1
ENSG00000179520.11	SLC17A8	0.183569	0.14367	1.27771	0.20135	1
ENSG00000251359.4	WWC2-AS2	0.183506	0.216202	0.848771	0.396009	1
ENSG00000173039.19	RELA	0.183472	0.104202	1.76074	0.0782829	1
ENSG00000107611.16	CUBN	0.183387	0.17971	1.02046	0.30751	1
ENSG00000279029.1	AL353583.1	0.183345	0.165235	1.1096	0.26717	1
ENSG00000241794.2	SPRR2A	0.183336	0.219368	0.835744	0.403299	1
ENSG00000172986.13	GXYLT2	0.183312	0.22093	0.829729	0.406692	1
ENSG00000188042.8	ARL4C	0.183173	0.13575	1.34935	0.177226	1
ENSG00000269019.2	HOMER3-AS1	0.183117	0.220475	0.830556	0.406224	1
ENSG00000222112.1	RN7SKP16	0.183111	0.218725	0.837175	0.402494	1
ENSG00000158483.16	FAM86C1P	0.183046	0.120596	1.51784	0.129055	1
ENSG00000213033.4	AURKAP1	0.182802	0.0960778	1.90265	0.0570865	1
ENSG00000181126.13	HLA-V	0.182764	0.191138	0.956186	0.338978	1
ENSG00000201680.1	Y_RNA	0.18273	0.150408	1.21489	0.224407	1
ENSG00000054967.13	RELT	0.182695	0.0980874	1.86257	0.0625225	1
ENSG00000147324.11	MFHAS1	0.182601	0.113993	1.60186	0.109186	1
ENSG00000151689.13	INPP1	0.182442	0.149964	1.21658	0.223765	1
ENSG00000169230.10	PRELID1	0.182349	0.0962413	1.8947	0.0581318	1
ENSG00000238072.1	AC009244.1	0.182332	0.201786	0.903591	0.366213	1
ENSG00000115963.13	RND3	0.182319	0.120697	1.51055	0.130904	1
ENSG00000173581.8	CCDC106	0.182276	0.137445	1.32618	0.184781	1
ENSG00000260643.2	AC092718.3	0.182188	0.216749	0.840548	0.400601	1
ENSG00000006837.12	CDKL3	0.182143	0.218285	0.834427	0.404041	1
ENSG00000269416.6	LINC01224	0.182128	0.220542	0.82582	0.408906	1
ENSG00000121653.11	MAPK8IP1	0.182044	0.15306	1.18936	0.234297	1
ENSG00000287387.1	AC010883.3	0.182012	0.206931	0.879577	0.379088	1
ENSG00000187260.16	WDR86	0.181984	0.219637	0.828565	0.40735	1
ENSG00000072818.12	ACAP1	0.181908	0.198859	0.914758	0.360318	1
ENSG00000163154.6	TNFAIP8L2	0.181766	0.17159	1.0593	0.289463	1
ENSG00000159202.18	UBE2Z	0.181752	0.108008	1.68275	0.0924226	1
ENSG00000086544.3	ITPKC	0.181711	0.119409	1.52175	0.128072	1
ENSG00000257704.4	INAFM1	0.181678	0.138054	1.31599	0.188177	1
ENSG00000163435.16	ELF3	0.181649	0.215552	0.842712	0.399389	1
ENSG00000232775.6	BMS1P22	0.181626	0.213369	0.851233	0.39464	1
ENSG00000079435.10	LIPE	0.181621	0.173502	1.04679	0.295196	1
ENSG00000287959.1	AC021236.1	0.181597	0.155932	1.16459	0.244186	1
ENSG00000028137.19	TNFRSF1B	0.181566	0.168632	1.0767	0.281616	1
ENSG00000259926.1	AC007342.1	0.181385	0.103091	1.75946	0.0784992	1
ENSG00000203362.2	POLH-AS1	0.181127	0.218209	0.830062	0.406504	1
ENSG00000073756.12	PTGS2	0.181104	0.220299	0.822084	0.411029	1
ENSG00000168802.14	CHTF8	0.181071	0.182775	0.990681	0.321841	1
ENSG00000123342.16	MMP19	0.181071	0.204324	0.886195	0.375512	1
ENSG00000131470.14	PSMC3IP	0.18104	0.119429	1.51587	0.129552	1
ENSG00000250486.4	FAM218A	0.181024	0.191154	0.947004	0.343637	1
ENSG00000202111.1	VTRNA1-2	0.180974	0.189558	0.954719	0.33972	1
ENSG00000285948.1	AC123768.4	0.180956	0.221052	0.818612	0.413008	1
ENSG00000276272.1	AC024884.2	0.180954	0.171674	1.05405	0.291858	1
ENSG00000196188.11	CTSE	0.180915	0.163411	1.10712	0.268243	1
ENSG00000160318.6	CLDND2	0.180833	0.220988	0.818293	0.41319	1
ENSG00000272795.1	AC126283.1	0.180735	0.110417	1.63683	0.101666	1
ENSG00000271843.1	AC012557.1	0.180727	0.21649	0.834802	0.403829	1
ENSG00000235674.2	LDHAP2	0.180555	0.145379	1.24197	0.214249	1
ENSG00000043039.7	BARX2	0.180537	0.152627	1.18286	0.236864	1
ENSG00000089101.19	CFAP61	0.180529	0.215529	0.83761	0.40225	1
ENSG00000234147.1	AL035446.1	0.180499	0.220141	0.819926	0.412258	1
ENSG00000109758.9	HGFAC	0.180346	0.158706	1.13635	0.255808	1
ENSG00000262772.2	LINC01977	0.180301	0.216501	0.832797	0.404959	1
ENSG00000229672.3	AL450322.2	0.180278	0.173775	1.03742	0.299538	1
ENSG00000183729.3		0.180274	0.21866	0.824452	0.409683	1
ENSG00000170370.12	EMX2	0.180271	0.180188	1.00046	0.317086	1
ENSG00000215912.12	TTC34	0.180214	0.2056	0.876528	0.380743	1
ENSG00000223393.2	AL118511.1	0.180145	0.15914	1.132	0.257636	1
ENSG00000226380.9	AC016831.1	0.180112	0.204263	0.881765	0.377904	1
ENSG00000254806.5	SYS1-DBNDD2	0.180056	0.181122	0.994109	0.32017	1
ENSG00000228701.2	TNKS2-AS1	0.180048	0.213925	0.84164	0.39999	1
ENSG00000180245.6	RRH	0.179961	0.155275	1.15898	0.246463	1
ENSG00000254527.1	ENPP7P12	0.17993	0.19096	0.94224	0.34607	1
ENSG00000185883.12	ATP6V0C	0.179906	0.125265	1.43621	0.150943	1
ENSG00000280145.3	CU638689.4	0.179784	0.175889	1.02215	0.306712	1
ENSG00000253043.1	RNU7-181P	0.179702	0.0978193	1.83708	0.0661984	1
ENSG00000204616.11	TRIM31	0.179657	0.214129	0.839013	0.401462	1
ENSG00000167487.12	KLHL26	0.179647	0.106584	1.6855	0.0918912	1
ENSG00000285704.1	AC004765.1	0.179569	0.11663	1.53965	0.123646	1
ENSG00000213366.13	GSTM2	0.179443	0.206537	0.868818	0.384946	1
ENSG00000224621.1	AL451042.1	0.179347	0.221046	0.811357	0.41716	1
ENSG00000141744.4	PNMT	0.179301	0.138342	1.29607	0.194951	1
ENSG00000237161.4	AC068446.1	0.179264	0.173487	1.0333	0.301464	1
ENSG00000181634.8	TNFSF15	0.179181	0.126351	1.41813	0.156154	1
ENSG00000122877.16	EGR2	0.179145	0.191361	0.936165	0.349188	1
ENSG00000279071.1	AC073592.3	0.179017	0.167738	1.06724	0.285863	1
ENSG00000186765.11	FSCN2	0.178989	0.220893	0.810299	0.417768	1
ENSG00000164659.15	ELAPOR2	0.178984	0.0909407	1.96814	0.0490517	1
ENSG00000228886.1	AL138963.1	0.178951	0.192346	0.93036	0.352185	1
ENSG00000163131.11	CTSS	0.178886	0.216531	0.826144	0.408722	1
ENSG00000197903.8	H2BC12	0.178846	0.128363	1.39328	0.163535	1
ENSG00000125864.14	BFSP1	0.17868	0.20139	0.887235	0.374953	1
ENSG00000185482.8	STAC3	0.178624	0.20112	0.888148	0.374461	1
ENSG00000266801.1	AC009137.2	0.178612	0.186343	0.958509	0.337806	1
ENSG00000078401.7	EDN1	0.178611	0.22097	0.808304	0.418916	1
ENSG00000272457.1	AC113194.1	0.178471	0.184926	0.965089	0.3345	1
ENSG00000173678.14	SPDYE2B	0.178448	0.212165	0.841081	0.400302	1
ENSG00000154025.15	SLC5A10	0.178406	0.112935	1.57973	0.11417	1
ENSG00000243716.10	NPIPB5	0.178383	0.167901	1.06243	0.288039	1
ENSG00000276102.1	MIR6747	0.178316	0.130522	1.36617	0.171884	1
ENSG00000221845.4	C7orf65	0.178309	0.184521	0.966333	0.333877	1
ENSG00000233966.1	UBE2SP1	0.178292	0.220659	0.807998	0.419092	1
ENSG00000095739.11	BAMBI	0.178103	0.16621	1.07155	0.283923	1
ENSG00000240163.1	AC087385.1	0.178096	0.208027	0.856123	0.39193	1
ENSG00000241769.7	LINC00893	0.178074	0.221046	0.805598	0.420474	1
ENSG00000231982.1	AC112907.2	0.178044	0.187696	0.948573	0.342838	1
ENSG00000067082.15	KLF6	0.17804	0.135956	1.30954	0.190352	1
ENSG00000118260.15	CREB1	0.17802	0.0839359	2.1209	0.0339301	1
ENSG00000284630.1	AP000553.5	0.177947	0.162675	1.09388	0.274008	1
ENSG00000258429.2	PDF	0.177847	0.104264	1.70574	0.0880571	1
ENSG00000253676.1	TAGLN2P1	0.177799	0.203338	0.874401	0.3819	1
ENSG00000106610.15	STAG3L4	0.17778	0.104229	1.70566	0.0880721	1
ENSG00000172081.14	MOB3A	0.177652	0.101438	1.75133	0.0798886	1
ENSG00000215388.3	ACTG1P3	0.177645	0.191555	0.92738	0.353729	1
ENSG00000267296.2	CEBPA-DT	0.177636	0.215728	0.823425	0.410267	1
ENSG00000230667.5	SETSIP	0.177628	0.179544	0.989332	0.322501	1
ENSG00000174225.15	ARL13A	0.177617	0.196802	0.902515	0.366783	1
ENSG00000015285.11	WAS	0.177395	0.206143	0.860542	0.389491	1
ENSG00000223779.6	AC239800.1	0.17738	0.164543	1.07801	0.281028	1
ENSG00000242114.6	MTFP1	0.177379	0.17306	1.02496	0.305381	1
ENSG00000204620.3	AC115618.1	0.177367	0.218107	0.813208	0.416099	1
ENSG00000237280.1	AL136982.3	0.177341	0.138424	1.28115	0.200142	1
ENSG00000143552.9	NUP210L	0.177187	0.196088	0.90361	0.366202	1
ENSG00000095464.10	PDE6C	0.177095	0.176156	1.00533	0.314738	1
ENSG00000187013.4	LINC02875	0.177054	0.214291	0.826232	0.408673	1
ENSG00000178458.5	H3P16	0.177004	0.220957	0.801078	0.423087	1
ENSG00000212283.1	SNORD89	0.176836	0.18112	0.976349	0.328892	1
ENSG00000229677.1	AC018644.1	0.176707	0.205766	0.858779	0.390462	1
ENSG00000105339.10	DENND3	0.176695	0.0909299	1.9432	0.0519918	1
ENSG00000119508.18	NR4A3	0.176645	0.212539	0.831119	0.405906	1
ENSG00000269473.1	AC012313.8	0.176275	0.212099	0.831098	0.405918	1
ENSG00000218073.1	AL021407.3	0.17624	0.137532	1.28144	0.200038	1
ENSG00000274986.1	MIR6750	0.176239	0.111029	1.58733	0.112438	1
ENSG00000196407.12	THEM5	0.176211	0.219713	0.802003	0.422551	1
ENSG00000206712.1	RNU6-26P	0.176195	0.16469	1.06986	0.284684	1
ENSG00000104825.17	NFKBIB	0.176147	0.0987411	1.78392	0.0744363	1
ENSG00000132846.6	ZBED3	0.176134	0.175354	1.00445	0.315162	1
ENSG00000188505.5	NCCRP1	0.176105	0.151998	1.1586	0.246619	1
ENSG00000263393.1	AC011825.2	0.176044	0.209973	0.838412	0.401799	1
ENSG00000261183.5	SPINT1-AS1	0.176018	0.129129	1.36312	0.172846	1
ENSG00000282386.1	AL358472.4	0.176001	0.205657	0.855798	0.392109	1
ENSG00000284471.1	CR769775.2	0.175998	0.188131	0.935508	0.349527	1
ENSG00000174939.11	ASPHD1	0.175938	0.219803	0.800434	0.423459	1
ENSG00000255026.1	AC136475.3	0.175902	0.218774	0.804037	0.421376	1
ENSG00000213866.3	YBX1P10	0.17587	0.139836	1.25768	0.208506	1
ENSG00000230836.1	LINC01293	0.175815	0.180295	0.975154	0.329484	1
ENSG00000118094.12	TREH	0.175778	0.141047	1.24624	0.212676	1
ENSG00000233860.2	SHROOM3-AS1	0.1756	0.209314	0.838933	0.401507	1
ENSG00000254463.1	PPIAP41	0.175457	0.198485	0.88398	0.376707	1
ENSG00000260862.1	AC099506.1	0.175399	0.220146	0.796741	0.425602	1
ENSG00000236051.7	MYCBP2-AS1	0.175332	0.162809	1.07691	0.281518	1
ENSG00000120889.13	TNFRSF10B	0.175115	0.0905783	1.9333	0.0531995	1
ENSG00000237265.6	BX276092.7	0.174937	0.0978375	1.78804	0.0737703	1
ENSG00000100884.9	CPNE6	0.174896	0.113612	1.53941	0.123704	1
ENSG00000275910.1	AC138932.5	0.174872	0.214322	0.815932	0.414539	1
ENSG00000214433.4	GOLGA2P8	0.174836	0.102742	1.7017	0.0888117	1
ENSG00000160179.18	ABCG1	0.174774	0.204187	0.855952	0.392024	1
ENSG00000101278.6	RPS10P5	0.174769	0.218108	0.801296	0.42296	1
ENSG00000167371.21	PRRT2	0.174718	0.187445	0.932105	0.351282	1
ENSG00000240859.3	AC093627.4	0.174714	0.206472	0.846188	0.397448	1
ENSG00000174628.16	IQCK	0.17471	0.134481	1.29914	0.193895	1
ENSG00000251537.4	AC005324.3	0.174528	0.170469	1.02381	0.305924	1
ENSG00000279345.1	Z98885.3	0.174483	0.216079	0.807494	0.419382	1
ENSG00000249437.8	NAIP	0.174466	0.150927	1.15596	0.247696	1
ENSG00000243479.3	MNX1-AS1	0.174256	0.166142	1.04884	0.294252	1
ENSG00000185499.16	MUC1	0.174237	0.0962926	1.80945	0.0703804	1
ENSG00000270959.1	LPP-AS2	0.174165	0.193546	0.899863	0.368193	1
ENSG00000258414.1	AL121790.1	0.174088	0.173485	1.00348	0.315631	1
ENSG00000158764.7	ITLN2	0.174079	0.20889	0.83335	0.404648	1
ENSG00000186862.20	PDZD7	0.174057	0.219018	0.794715	0.426779	1
ENSG00000140932.10	CMTM2	0.174056	0.165603	1.05104	0.293238	1
ENSG00000253327.2	RAD21-AS1	0.173974	0.202622	0.858615	0.390553	1
ENSG00000020633.18	RUNX3	0.173938	0.126013	1.38031	0.16749	1
ENSG00000273771.1	AC024337.2	0.173906	0.12261	1.41837	0.156084	1
ENSG00000232934.8	AL157786.1	0.173835	0.205754	0.844865	0.398186	1
ENSG00000125733.18	TRIP10	0.173819	0.112747	1.54167	0.123153	1
ENSG00000196182.11	STK40	0.173788	0.106128	1.63754	0.101518	1
ENSG00000223837.2	AL645941.1	0.173775	0.132052	1.31596	0.188189	1
ENSG00000233203.6	DHCR24-DT	0.173762	0.213515	0.813816	0.41575	1
ENSG00000214546.4	AC087491.1	0.173746	0.141026	1.23202	0.217942	1
ENSG00000264745.1	TTC39C-AS1	0.173503	0.189488	0.915641	0.359855	1
ENSG00000261499.2	AC233699.1	0.173454	0.183855	0.943424	0.345464	1
ENSG00000276337.1	AC105429.1	0.173349	0.198599	0.872862	0.382738	1
ENSG00000198797.7	BRINP2	0.173248	0.160046	1.08249	0.279034	1
ENSG00000167614.14	TTYH1	0.173204	0.221066	0.783498	0.433335	1
ENSG00000131634.14	TMEM204	0.173009	0.215844	0.80155	0.422813	1
ENSG00000234684.7	SDCBP2-AS1	0.172947	0.125124	1.38221	0.166909	1
ENSG00000240463.1	RPS19P3	0.172942	0.220055	0.785901	0.431925	1
ENSG00000196747.4	H2AC13	0.172918	0.221055	0.782241	0.434073	1
ENSG00000232788.1	ITGA6-AS1	0.172914	0.193652	0.892911	0.371905	1
ENSG00000110200.8	ANAPC15	0.172808	0.115753	1.49291	0.135462	1
ENSG00000101546.13	RBFA	0.17276	0.0872544	1.97996	0.0477081	1
ENSG00000196296.14	ATP2A1	0.172753	0.211987	0.814925	0.415115	1
ENSG00000235036.4	AL035456.1	0.172513	0.194147	0.88857	0.374234	1
ENSG00000007516.14	BAIAP3	0.172489	0.209519	0.82326	0.41036	1
ENSG00000052850.8	ALX4	0.172471	0.0945426	1.82427	0.0681117	1
ENSG00000243902.6	ELFN2	0.172301	0.219253	0.785854	0.431953	1
ENSG00000151702.17	FLI1	0.172247	0.189693	0.908031	0.363862	1
ENSG00000235021.1	AL591848.2	0.172184	0.109076	1.57857	0.114435	1
ENSG00000230224.1	PHBP9	0.172134	0.212137	0.811428	0.41712	1
ENSG00000143257.12	NR1I3	0.17211	0.207632	0.82892	0.40715	1
ENSG00000275464.5	FP565260.1	0.172099	0.0826384	2.08255	0.0372922	1
ENSG00000166153.16	DEPDC4	0.172053	0.197319	0.871958	0.383231	1
ENSG00000137575.12	SDCBP	0.171994	0.117994	1.45766	0.144935	1
ENSG00000233608.4	TWIST2	0.171981	0.141297	1.21716	0.223544	1
ENSG00000226686.8	LINC01535	0.171973	0.176723	0.973122	0.330493	1
ENSG00000267303.1	AC011511.4	0.17195	0.101795	1.68919	0.0911836	1
ENSG00000255329.1	H2AZP4	0.171947	0.157393	1.09247	0.274627	1
ENSG00000223117.1	RN7SKP296	0.171929	0.18187	0.945339	0.344486	1
ENSG00000267934.1	AC010300.1	0.171852	0.124133	1.38442	0.16623	1
ENSG00000236814.1	AC046176.1	0.171852	0.21694	0.792164	0.428265	1
ENSG00000075073.15	TACR2	0.171782	0.208278	0.824774	0.4095	1
ENSG00000257732.1	AC089983.1	0.171776	0.219559	0.782369	0.433998	1
ENSG00000196967.11	ZNF585A	0.17167	0.220896	0.777152	0.437069	1
ENSG00000141579.7	ZNF750	0.171643	0.211771	0.810509	0.417648	1
ENSG00000255185.6	PDXDC2P	0.171631	0.139505	1.23029	0.218588	1
ENSG00000267575.7	AC006504.5	0.171557	0.15035	1.14104	0.253852	1
ENSG00000142156.15	COL6A1	0.171549	0.162309	1.05693	0.290545	1
ENSG00000187653.11	TMSB4XP8	0.17151	0.18636	0.920317	0.357407	1
ENSG00000232070.9	TMEM253	0.171491	0.220294	0.778468	0.436293	1
ENSG00000158301.18	GPRASP2	0.171462	0.197416	0.868529	0.385105	1
ENSG00000259377.1	AC026770.1	0.171388	0.148699	1.15258	0.249082	1
ENSG00000161132.6	AC007663.1	0.171285	0.186559	0.918131	0.35855	1
ENSG00000278928.1	AC136621.1	0.171265	0.206449	0.829576	0.406778	1
ENSG00000156282.5	CLDN17	0.171213	0.189711	0.902495	0.366794	1
ENSG00000278291.1	AL161772.1	0.171208	0.199832	0.856762	0.391576	1
ENSG00000254604.1	AP002336.2	0.170844	0.218702	0.781172	0.434701	1
ENSG00000287454.1	AC008149.2	0.170792	0.205918	0.829421	0.406866	1
ENSG00000268189.2	AC005785.1	0.170693	0.22106	0.772157	0.440022	1
ENSG00000236935.1	AP003774.2	0.170644	0.180883	0.94339	0.345481	1
ENSG00000232727.2	YWHAEP1	0.170617	0.164283	1.03856	0.299011	1
ENSG00000166546.14	BEAN1	0.170524	0.212921	0.800879	0.423202	1
ENSG00000287284.1	AC130814.1	0.170483	0.105739	1.61231	0.106896	1
ENSG00000138336.9	TET1	0.170424	0.210872	0.808185	0.418984	1
ENSG00000129159.8	KCNC1	0.170311	0.174022	0.978678	0.327739	1
ENSG00000155265.11	GOLGA7B	0.170298	0.166518	1.0227	0.306448	1
ENSG00000261934.2	PCDHGA9	0.170138	0.212777	0.799608	0.423938	1
ENSG00000268412.2	TRMT112P6	0.170078	0.156969	1.08351	0.278581	1
ENSG00000276002.1	Metazoa_SRP	0.17005	0.117076	1.45247	0.14637	1
ENSG00000124602.10	UNC5CL	0.169902	0.196794	0.863348	0.387946	1
ENSG00000261267.1	AC026470.2	0.169835	0.170781	0.994464	0.319997	1
ENSG00000245648.2	AC022075.1	0.169817	0.169602	1.00127	0.316696	1
ENSG00000224420.3	ADM5	0.169814	0.199809	0.84988	0.395392	1
ENSG00000207870.1	MIR221	0.169756	0.12812	1.32498	0.185177	1
ENSG00000204194.1	RPL12P1	0.169641	0.148234	1.14442	0.25245	1
ENSG00000162300.13	ZFPL1	0.169617	0.138252	1.22687	0.21987	1
ENSG00000213742.7	ZNF337-AS1	0.169617	0.135882	1.24827	0.211933	1
ENSG00000229267.3	SNHG31	0.169615	0.13751	1.23347	0.217399	1
ENSG00000231648.2	LINC01698	0.169583	0.150361	1.12783	0.25939	1
ENSG00000140464.20	PML	0.169457	0.0745463	2.27318	0.0230152	1
ENSG00000270975.1	MAGOH3P	0.169425	0.14418	1.17509	0.239957	1
ENSG00000235609.7	AF127577.4	0.169401	0.218743	0.774429	0.438677	1
ENSG00000288048.1	AC104088.3	0.169271	0.187053	0.904939	0.365498	1
ENSG00000070915.10	SLC12A3	0.169233	0.203768	0.830518	0.406246	1
ENSG00000274105.1	AC084824.3	0.169027	0.20825	0.811656	0.416989	1
ENSG00000246985.8	SOCS2-AS1	0.169023	0.194065	0.870959	0.383776	1
ENSG00000137486.17	ARRB1	0.16897	0.163667	1.0324	0.301884	1
ENSG00000206634.1	SNORA22	0.168934	0.203472	0.830256	0.406394	1
ENSG00000165511.6	ZNF22-AS1	0.168871	0.156966	1.07584	0.281998	1
ENSG00000209042.1	SNORD12C	0.168738	0.217357	0.776319	0.43756	1
ENSG00000076604.15	TRAF4	0.168679	0.0822402	2.05105	0.0402623	1
ENSG00000161905.13	ALOX15	0.168666	0.218123	0.773258	0.43937	1
ENSG00000180610.10	ZBTB12BP	0.16865	0.163159	1.03366	0.301297	1
ENSG00000245888.7	NSMCE1-DT	0.168584	0.220515	0.764501	0.444569	1
ENSG00000232531.3	KMT5AP2	0.168553	0.200321	0.841415	0.400115	1
ENSG00000127191.18	TRAF2	0.168518	0.107738	1.56414	0.117784	1
ENSG00000260615.1	RPL23AP97	0.168414	0.16215	1.03863	0.298977	1
ENSG00000132481.7	TRIM47	0.168381	0.0883336	1.90619	0.0566249	1
ENSG00000260088.1	DDX59-AS1	0.168353	0.196867	0.855162	0.392461	1
ENSG00000247675.7	LRP4-AS1	0.168332	0.187502	0.897764	0.369311	1
ENSG00000153923.10	CLCA3P	0.168325	0.158187	1.06409	0.287289	1
ENSG00000174473.16	GALNTL6	0.16823	0.15724	1.06989	0.284667	1
ENSG00000287837.1	AL590064.1	0.168221	0.219386	0.766779	0.443213	1
ENSG00000225177.6	AL590617.2	0.168198	0.184659	0.910858	0.36237	1
ENSG00000287593.1	AL022724.3	0.168185	0.219788	0.765215	0.444144	1
ENSG00000262903.1	AC027796.4	0.168131	0.141342	1.18953	0.234232	1
ENSG00000233673.7	ANAPC1P1	0.168063	0.211286	0.795431	0.426363	1
ENSG00000229118.1	AC068491.2	0.168041	0.20802	0.807812	0.419199	1
ENSG00000234782.3	TPT1P9	0.167936	0.202534	0.829174	0.407006	1
ENSG00000196428.12	TSC22D2	0.167908	0.107266	1.56534	0.117502	1
ENSG00000229870.1	RPL21P89	0.167895	0.160039	1.04908	0.29414	1
ENSG00000204789.4	ZNF204P	0.167863	0.189946	0.88374	0.376837	1
ENSG00000100311.17	PDGFB	0.167849	0.168502	0.996124	0.31919	1
ENSG00000271127.2	AP000526.1	0.167807	0.116644	1.43863	0.150254	1
ENSG00000142634.13	EFHD2	0.167726	0.124926	1.3426	0.179401	1
ENSG00000183784.7	DOCK8-AS1	0.167725	0.199713	0.839831	0.401003	1
ENSG00000204428.12	LY6G5C	0.167701	0.197273	0.850098	0.395271	1
ENSG00000181284.3	TMEM102	0.167683	0.109932	1.52534	0.127174	1
ENSG00000267375.1	AC008649.2	0.167682	0.138008	1.21502	0.224359	1
ENSG00000174516.15	PELI3	0.167653	0.100308	1.67139	0.0946451	1
ENSG00000008394.13	MGST1	0.167613	0.155753	1.07615	0.28186	1
ENSG00000196183.5	RPS2P4	0.167441	0.138061	1.2128	0.225206	1
ENSG00000188766.12	SPRED3	0.167155	0.217227	0.769492	0.441601	1
ENSG00000283409.1	MIR3662	0.167134	0.110393	1.514	0.130027	1
ENSG00000074590.13	NUAK1	0.166988	0.216736	0.770467	0.441023	1
ENSG00000118508.5	RAB32	0.166959	0.10128	1.64848	0.0992533	1
ENSG00000248375.1	AC104066.3	0.166957	0.217893	0.766232	0.443538	1
ENSG00000232692.1	AP001596.1	0.166834	0.152966	1.09066	0.275422	1
ENSG00000276075.1	AC027682.6	0.166807	0.216155	0.771699	0.440293	1
ENSG00000140859.16	KIFC3	0.166804	0.153398	1.08739	0.276862	1
ENSG00000222019.7	URAHP	0.166695	0.188539	0.884139	0.376621	1
ENSG00000273703.2	H2BC14	0.166665	0.187602	0.888399	0.374326	1
ENSG00000259364.1	AC013356.3	0.166621	0.168486	0.988931	0.322697	1
ENSG00000261103.3	AC009063.3	0.166567	0.132777	1.25448	0.209666	1
ENSG00000225401.2	TGIF2P1	0.166553	0.144302	1.1542	0.24842	1
ENSG00000286307.1	AC017028.1	0.16655	0.0979564	1.70024	0.0890849	1
ENSG00000271425.9	NBPF10	0.166447	0.165736	1.00429	0.315238	1
ENSG00000186352.9	ANKRD37	0.166363	0.199278	0.834828	0.403814	1
ENSG00000266835.6	GAPLINC	0.166358	0.124056	1.341	0.179921	1
ENSG00000104814.13	MAP4K1	0.166271	0.21378	0.77777	0.436705	1
ENSG00000269925.1	Z98884.2	0.166188	0.2207	0.753004	0.451448	1
ENSG00000286689.1	AC090946.1	0.16612	0.213899	0.776627	0.437379	1
ENSG00000215277.8	RNF212B	0.166014	0.157563	1.05364	0.29205	1
ENSG00000178896.9	EXOSC4	0.166013	0.107975	1.53751	0.124168	1
ENSG00000196465.10	MYL6B	0.166006	0.112894	1.47046	0.141436	1
ENSG00000185305.11	ARL15	0.166	0.13883	1.19571	0.231811	1
ENSG00000266521.1	AC021549.2	0.165889	0.133549	1.24216	0.214178	1
ENSG00000256591.5	AP003108.2	0.165872	0.209194	0.79291	0.42783	1
ENSG00000272662.1	AC073352.1	0.165834	0.218948	0.757413	0.448802	1
ENSG00000233461.6	AL445524.1	0.165817	0.183669	0.902808	0.366628	1
ENSG00000111816.8	FRK	0.165811	0.145309	1.14109	0.253832	1
ENSG00000272969.1	AC024243.1	0.1656	0.207703	0.797294	0.42528	1
ENSG00000134198.10	TSPAN2	0.165595	0.145158	1.14079	0.253958	1
ENSG00000266962.2	AC067852.2	0.165537	0.209454	0.790325	0.429338	1
ENSG00000105321.14	CCDC9	0.165402	0.104827	1.57786	0.114597	1
ENSG00000260269.5	AC105036.3	0.165356	0.186252	0.887808	0.374644	1
ENSG00000138771.16	SHROOM3	0.165315	0.124431	1.32856	0.183992	1
ENSG00000263069.6	RNF213-AS1	0.165228	0.180065	0.9176	0.358828	1
ENSG00000259635.1	AC100830.1	0.165213	0.178334	0.926428	0.354223	1
ENSG00000243730.2	RPL29P3	0.165082	0.116771	1.41373	0.157442	1
ENSG00000003137.8	CYP26B1	0.165059	0.131893	1.25146	0.210766	1
ENSG00000198513.13	ATL1	0.165035	0.206649	0.798623	0.424509	1
ENSG00000140511.12	HAPLN3	0.164986	0.0978952	1.68533	0.0919243	1
ENSG00000232545.1	AC253536.3	0.164968	0.213525	0.772592	0.439764	1
ENSG00000158887.18	MPZ	0.164963	0.185371	0.889907	0.373516	1
ENSG00000241095.1	CYP51A1P1	0.164923	0.126506	1.30368	0.192343	1
ENSG00000131378.14	RFTN1	0.164923	0.215224	0.766283	0.443508	1
ENSG00000116604.18	MEF2D	0.164879	0.110394	1.49355	0.135293	1
ENSG00000198168.9	SVIP	0.164823	0.118918	1.38602	0.165741	1
ENSG00000201183.1	RNVU1-3	0.164749	0.0857536	1.92119	0.054708	1
ENSG00000064490.14	RFXANK	0.164694	0.101234	1.62687	0.103765	1
ENSG00000230457.3	PA2G4P4	0.16469	0.214562	0.767565	0.442746	1
ENSG00000270108.1	AL049840.7	0.164669	0.219672	0.749613	0.453488	1
ENSG00000234789.1	AL590369.1	0.164578	0.218147	0.754437	0.450587	1
ENSG00000172059.11	KLF11	0.164571	0.19161	0.858888	0.390402	1
ENSG00000143353.12	LYPLAL1	0.164511	0.119511	1.37654	0.168656	1
ENSG00000249584.1	LINC02225	0.164483	0.174354	0.943383	0.345485	1
ENSG00000213621.3	RPSAP54	0.164461	0.21871	0.751958	0.452076	1
ENSG00000256742.1	KDM2B-DT	0.164457	0.146378	1.1235	0.261224	1
ENSG00000102781.14	KATNAL1	0.164414	0.159129	1.03321	0.301505	1
ENSG00000185262.9	UBALD2	0.164387	0.106422	1.54466	0.122428	1
ENSG00000196923.14	PDLIM7	0.164312	0.134062	1.22564	0.220334	1
ENSG00000285966.1	AC007686.4	0.164229	0.16149	1.01696	0.309174	1
ENSG00000135951.16	TSGA10	0.164071	0.174384	0.940864	0.346775	1
ENSG00000184845.4	DRD1	0.164053	0.120026	1.36681	0.171685	1
ENSG00000143839.15	REN	0.164028	0.145584	1.12669	0.259873	1
ENSG00000128283.7	CDC42EP1	0.164009	0.12671	1.29437	0.195539	1
ENSG00000148426.13	PROSER2	0.163998	0.114801	1.42854	0.153138	1
ENSG00000234390.4	USP27X-AS1	0.163977	0.220994	0.741998	0.458089	1
ENSG00000255084.1	AP003110.1	0.163964	0.100836	1.62604	0.103941	1
ENSG00000241878.11	PISD	0.163929	0.0891794	1.83819	0.0660343	1
ENSG00000125534.10	PPDPF	0.163912	0.141112	1.16158	0.245407	1
ENSG00000245317.2	AC008393.1	0.163647	0.220913	0.740774	0.45883	1
ENSG00000269910.1	AL049840.4	0.163619	0.217004	0.753989	0.450856	1
ENSG00000241233.4	KRTAP5-8	0.163601	0.107594	1.52055	0.128374	1
ENSG00000179362.14	HMGN2P46	0.163484	0.195139	0.837783	0.402153	1
ENSG00000029153.14	ARNTL2	0.163408	0.0988846	1.65251	0.0984301	1
ENSG00000270951.1	AL121917.2	0.163389	0.0890684	1.83443	0.0665907	1
ENSG00000116017.11	ARID3A	0.163352	0.209755	0.778773	0.436113	1
ENSG00000261485.1	PAN3-AS1	0.163171	0.191427	0.85239	0.393998	1
ENSG00000280649.2	AC245100.7	0.163164	0.180871	0.902101	0.367003	1
ENSG00000101307.16	SIRPB1	0.163142	0.193949	0.841161	0.400258	1
ENSG00000255517.6	AP002748.4	0.163126	0.165613	0.98498	0.324634	1
ENSG00000165449.11	SLC16A9	0.163075	0.204133	0.798865	0.424369	1
ENSG00000282221.1	AC119427.1	0.163073	0.179199	0.91001	0.362817	1
ENSG00000260735.2	AC139256.1	0.163063	0.179198	0.909961	0.362843	1
ENSG00000279730.2	KMT5AP1	0.162941	0.202219	0.805769	0.420376	1
ENSG00000185958.10	FAM186A	0.162918	0.155662	1.04661	0.295279	1
ENSG00000265908.1	AC024267.5	0.162867	0.166245	0.979682	0.327243	1
ENSG00000213856.3	VDAC1P2	0.162856	0.168205	0.968198	0.332946	1
ENSG00000273267.1	AC097381.3	0.162839	0.109495	1.48718	0.136967	1
ENSG00000173557.15	FAM166C	0.162784	0.216421	0.752163	0.451953	1
ENSG00000185615.16	PDIA2	0.162739	0.149591	1.08789	0.276642	1
ENSG00000213221.5	DNLZ	0.162727	0.221068	0.736094	0.461673	1
ENSG00000280213.1	UCKL1-AS1	0.162636	0.183353	0.887011	0.375073	1
ENSG00000260628.5	AC142381.3	0.162594	0.129606	1.25453	0.20965	1
ENSG00000276188.1	AC069234.4	0.16259	0.157428	1.03279	0.301704	1
ENSG00000240216.7	CPHL1P	0.162519	0.199965	0.812738	0.416368	1
ENSG00000249407.1	IL20RB-AS1	0.162497	0.211514	0.768257	0.442335	1
ENSG00000173744.17	AGFG1	0.162443	0.114005	1.42487	0.154195	1
ENSG00000262003.1	AC087392.1	0.162363	0.17313	0.937806	0.348344	1
ENSG00000105825.14	TFPI2	0.162287	0.140721	1.15325	0.248808	1
ENSG00000213277.3	MARCKSL1P1	0.162284	0.176021	0.921958	0.35655	1
ENSG00000278949.1	AC127070.4	0.16223	0.215852	0.751582	0.452302	1
ENSG00000201998.1	SNORA23	0.162207	0.190368	0.852075	0.394173	1
ENSG00000279320.1	AC069528.2	0.162206	0.197586	0.820941	0.41168	1
ENSG00000256612.7	CYP2B7P	0.162184	0.201789	0.803728	0.421554	1
ENSG00000231057.4	AC096637.2	0.162007	0.177448	0.912982	0.361252	1
ENSG00000269480.1	AC020913.2	0.161995	0.1543	1.04987	0.293777	1
ENSG00000223300.1	Y_RNA	0.161895	0.151648	1.06758	0.285712	1
ENSG00000114446.5	IFT57	0.161865	0.0705869	2.29314	0.0218401	1
ENSG00000187607.16	ZNF286A	0.161842	0.109573	1.47703	0.139669	1
ENSG00000273486.1	AC096992.2	0.161772	0.214315	0.75483	0.450351	1
ENSG00000093072.18	ADA2	0.161769	0.187685	0.861918	0.388732	1
ENSG00000266232.1	MIR3178	0.161752	0.123152	1.31343	0.189037	1
ENSG00000263105.1	AC009171.2	0.161741	0.218686	0.739602	0.459542	1
ENSG00000147202.18	DIAPH2	0.161698	0.218977	0.738427	0.460255	1
ENSG00000278719.1	MCM8-AS1	0.161651	0.18184	0.888971	0.374018	1
ENSG00000187994.14	RINL	0.161616	0.158362	1.02055	0.307469	1
ENSG00000186897.5	C1QL4	0.161476	0.221037	0.730537	0.465062	1
ENSG00000231296.1	AL050341.1	0.161441	0.129569	1.24599	0.212769	1
ENSG00000203325.3	AL445248.1	0.161338	0.171761	0.939317	0.347568	1
ENSG00000099769.6	IGFALS	0.161254	0.215377	0.748702	0.454037	1
ENSG00000219507.4	FTH1P8	0.161225	0.218824	0.736778	0.461257	1
ENSG00000205583.13	STAG3L1	0.161094	0.200269	0.804391	0.421171	1
ENSG00000184408.10	KCND2	0.161055	0.182252	0.883692	0.376862	1
ENSG00000106948.16	AKNA	0.161051	0.128741	1.25097	0.210944	1
ENSG00000277050.1	AL122125.1	0.160993	0.221041	0.728339	0.466406	1
ENSG00000117152.13	RGS4	0.160952	0.176774	0.910496	0.362561	1
ENSG00000270147.1	AC068620.2	0.160816	0.189475	0.848746	0.396022	1
ENSG00000276644.5	DACH1	0.160816	0.220499	0.729327	0.465802	1
ENSG00000275481.1	AC025031.4	0.160662	0.207648	0.773723	0.439094	1
ENSG00000161921.16	CXCL16	0.160636	0.117176	1.3709	0.170407	1
ENSG00000183668.18	PSG9	0.160636	0.220019	0.730097	0.465331	1
ENSG00000251169.2	LINC01843	0.160498	0.215093	0.74618	0.455559	1
ENSG00000250900.6	AC008443.5	0.160428	0.218299	0.734901	0.4624	1
ENSG00000280402.1	AC093525.10	0.160423	0.210674	0.761475	0.446373	1
ENSG00000173531.15	MST1	0.160377	0.179819	0.891883	0.372456	1
ENSG00000114450.10	GNB4	0.160361	0.220313	0.727877	0.466689	1
ENSG00000251493.5	FOXD1	0.160306	0.137937	1.16217	0.245165	1
ENSG00000285287.1	AL354855.1	0.160293	0.176098	0.910245	0.362694	1
ENSG00000137764.20	MAP2K5	0.160286	0.126608	1.266	0.205513	1
ENSG00000234384.1	LINC01049	0.160233	0.0916161	1.74896	0.080298	1
ENSG00000272533.1	SNORA28	0.16023	0.168695	0.949823	0.342202	1
ENSG00000236732.1	AC094019.2	0.16019	0.215791	0.74234	0.457881	1
ENSG00000260782.1	AC007225.1	0.160142	0.163498	0.979469	0.327348	1
ENSG00000167685.15	ZNF444	0.160119	0.119775	1.33683	0.181278	1
ENSG00000227082.3	LINC02798	0.160086	0.143412	1.11627	0.264308	1
ENSG00000257605.2	MYG1-AS1	0.160083	0.220903	0.724676	0.468651	1
ENSG00000113645.14	WWC1	0.160018	0.077388	2.06774	0.0386649	1
ENSG00000177725.5	AC105206.1	0.160002	0.220913	0.724278	0.468895	1
ENSG00000273026.1	AL358472.3	0.159821	0.221033	0.723062	0.469642	1
ENSG00000254708.1	AL139174.1	0.15978	0.114851	1.39119	0.164167	1
ENSG00000171017.11	LRRC8E	0.159673	0.149245	1.06987	0.284679	1
ENSG00000177359.20	AC024940.1	0.159611	0.194563	0.820355	0.412014	1
ENSG00000283480.1	AL512380.2	0.159564	0.100584	1.58638	0.112652	1
ENSG00000279479.1	AP005205.3	0.159548	0.142122	1.12261	0.261603	1
ENSG00000133106.14	EPSTI1	0.159511	0.133635	1.19363	0.232622	1
ENSG00000213085.10	CFAP45	0.159426	0.213029	0.748379	0.454232	1
ENSG00000277590.1	MIR7845	0.159394	0.115315	1.38225	0.166896	1
ENSG00000287249.1	AC005400.1	0.159385	0.207324	0.768775	0.442027	1
ENSG00000260592.1	AC130456.3	0.159374	0.123295	1.29262	0.196142	1
ENSG00000166780.11	BMERB1	0.159307	0.196288	0.811598	0.417022	1
ENSG00000175505.11	CLCF1	0.159178	0.111568	1.42673	0.153658	1
ENSG00000226767.1	AC114501.1	0.159165	0.162509	0.97942	0.327373	1
ENSG00000276517.1	AL133243.3	0.159148	0.203803	0.780892	0.434866	1
ENSG00000270562.1	AC097634.1	0.159147	0.181727	0.87575	0.381166	1
ENSG00000241420.3	RN7SL505P	0.159122	0.0902206	1.7637	0.0777827	1
ENSG00000167711.13	SERPINF2	0.159064	0.203098	0.783187	0.433518	1
ENSG00000280739.3	EIF1B-AS1	0.159051	0.214975	0.739859	0.459385	1
ENSG00000179528.16	LBX2	0.158977	0.206126	0.771263	0.440551	1
ENSG00000206601.1	RNU6-431P	0.158964	0.147089	1.08073	0.279817	1
ENSG00000214646.8	COMMD4P1	0.158922	0.181971	0.873333	0.382481	1
ENSG00000266918.1	AC091132.3	0.158894	0.150057	1.05889	0.289652	1
ENSG00000104497.14	SNX16	0.158891	0.124583	1.27538	0.202176	1
ENSG00000253921.1	AC091982.1	0.158866	0.210184	0.755843	0.449743	1
ENSG00000125648.15	SLC25A23	0.158773	0.09837	1.61404	0.106518	1
ENSG00000123576.5	ESX1	0.158769	0.201002	0.789887	0.429594	1
ENSG00000118515.11	SGK1	0.158751	0.198788	0.798595	0.424525	1
ENSG00000232878.3	DPYD-AS1	0.15874	0.10651	1.49037	0.136126	1
ENSG00000169314.15	C22orf15	0.158653	0.221058	0.717697	0.472944	1
ENSG00000269680.1	AC008760.1	0.158626	0.189424	0.837414	0.40236	1
ENSG00000225131.2	PSME2P2	0.158612	0.221014	0.717658	0.472968	1
ENSG00000157601.14	MX1	0.158577	0.173235	0.915385	0.35999	1
ENSG00000124813.23	RUNX2	0.15857	0.178583	0.887939	0.374573	1
ENSG00000237296.9	SMG1P1	0.158536	0.156875	1.01059	0.312213	1
ENSG00000164197.12	RNF180	0.158482	0.184237	0.860205	0.389676	1
ENSG00000148734.8	NPFFR1	0.15842	0.1984	0.798491	0.424586	1
ENSG00000184856.7	LINC00308	0.158367	0.183899	0.861164	0.389148	1
ENSG00000101460.13	MAP1LC3A	0.158323	0.220468	0.718122	0.472682	1
ENSG00000176896.8	TCEANC	0.15831	0.191697	0.825834	0.408898	1
ENSG00000281490.1	CICP14	0.158289	0.14509	1.09097	0.275285	1
ENSG00000187626.9	ZKSCAN4	0.158265	0.146179	1.08268	0.27895	1
ENSG00000273136.7	NBPF26	0.158108	0.130874	1.20809	0.227012	1
ENSG00000245067.7	IGFBP7-AS1	0.1581	0.112732	1.40244	0.160785	1
ENSG00000286048.1	AC008966.3	0.158055	0.211854	0.746056	0.455634	1
ENSG00000244625.7	MIATNB	0.15805	0.129376	1.22163	0.221848	1
ENSG00000079337.16	RAPGEF3	0.158001	0.1729	0.913831	0.360806	1
ENSG00000102010.15	BMX	0.157836	0.217277	0.726426	0.467578	1
ENSG00000271153.1	RPL23AP88	0.157596	0.119031	1.32399	0.185507	1
ENSG00000285672.1	AL160396.2	0.157498	0.16637	0.946672	0.343806	1
ENSG00000269892.1	AC125494.2	0.157467	0.128331	1.22704	0.219808	1
ENSG00000169758.13	TMEM266	0.157463	0.187028	0.84192	0.399833	1
ENSG00000231721.7	LINC-PINT	0.157442	0.207364	0.759258	0.447699	1
ENSG00000240764.4	PCDHGC5	0.157437	0.194156	0.810881	0.417434	1
ENSG00000205763.13	RP9P	0.157404	0.12341	1.27546	0.202146	1
ENSG00000273165.1	AL121652.1	0.157377	0.129412	1.21609	0.223949	1
ENSG00000196368.5	NUDT11	0.157352	0.147955	1.06351	0.28755	1
ENSG00000121440.15	PDZRN3	0.157349	0.160103	0.982805	0.325704	1
ENSG00000064692.19	SNCAIP	0.157345	0.221028	0.711875	0.476542	1
ENSG00000260288.4	AC019294.2	0.157302	0.151695	1.03696	0.299756	1
ENSG00000165874.13	SHLD2P1	0.15728	0.114614	1.37225	0.169985	1
ENSG00000272468.1	AL021807.1	0.157187	0.190836	0.823676	0.410124	1
ENSG00000219487.2	AL603766.1	0.157009	0.12428	1.26335	0.206463	1
ENSG00000254595.1	AC084337.1	0.157002	0.195699	0.802261	0.422402	1
ENSG00000254964.1	AP001458.1	0.156997	0.206153	0.761554	0.446326	1
ENSG00000261221.3	ZNF865	0.156988	0.117239	1.33905	0.180555	1
ENSG00000205215.8	KRT17P7	0.156819	0.122767	1.27737	0.201471	1
ENSG00000264007.1	AC104564.2	0.156773	0.188813	0.83031	0.406364	1
ENSG00000228623.6	ZNF883	0.156726	0.219778	0.713113	0.475776	1
ENSG00000240093.1	AC093627.3	0.15671	0.100114	1.56531	0.117509	1
ENSG00000288060.1	AL355338.1	0.15668	0.146405	1.07018	0.284539	1
ENSG00000259426.6	AC027237.3	0.156674	0.208224	0.752432	0.451791	1
ENSG00000188051.7	TMEM221	0.15667	0.138347	1.13244	0.25745	1
ENSG00000232043.1	AL133230.1	0.156609	0.218042	0.718252	0.472602	1
ENSG00000260257.2	AL035071.1	0.156538	0.220245	0.710747	0.477241	1
ENSG00000159208.16	CIART	0.156536	0.208216	0.751796	0.452174	1
ENSG00000229413.2	AC018638.1	0.156466	0.218025	0.717651	0.472972	1
ENSG00000268707.1	AL158151.4	0.156428	0.221068	0.707602	0.479192	1
ENSG00000201581.1	RN7SKP78	0.156417	0.113016	1.38403	0.166348	1
ENSG00000125611.15	CHCHD5	0.156356	0.0999837	1.56382	0.117861	1
ENSG00000266405.3	CBX3P2	0.156334	0.214407	0.729149	0.46591	1
ENSG00000188512.6	AF279873.1	0.15629	0.152602	1.02417	0.305756	1
ENSG00000260001.6	TGFBR3L	0.156255	0.140508	1.11207	0.266108	1
ENSG00000133983.16	COX16	0.156249	0.183955	0.849386	0.395667	1
ENSG00000103187.8	COTL1	0.15618	0.11308	1.38115	0.167234	1
ENSG00000273783.1	AL136040.1	0.156163	0.214105	0.729375	0.465772	1
ENSG00000262777.1	AC032044.1	0.15615	0.213843	0.73021	0.465262	1
ENSG00000275582.1	AL031670.1	0.156134	0.212399	0.735097	0.462281	1
ENSG00000091428.18	RAPGEF4	0.156117	0.218647	0.714013	0.475219	1
ENSG00000257433.6	AC004241.1	0.155963	0.212908	0.732537	0.463841	1
ENSG00000286997.1	AC005856.1	0.155951	0.191647	0.813744	0.415792	1
ENSG00000255381.1	AP001258.1	0.155906	0.148762	1.04802	0.294627	1
ENSG00000177710.6	SLC35G5	0.155823	0.123204	1.26476	0.205959	1
ENSG00000204262.14	COL5A2	0.155799	0.217871	0.715097	0.474549	1
ENSG00000142046.15	TMEM91	0.155725	0.217214	0.71692	0.473423	1
ENSG00000243504.1	RPS23P1	0.155719	0.142248	1.0947	0.273646	1
ENSG00000136010.14	ALDH1L2	0.155648	0.204211	0.762194	0.445944	1
ENSG00000273017.1	AP000240.1	0.155621	0.189887	0.819543	0.412477	1
ENSG00000164411.12	GJB7	0.155576	0.134519	1.15654	0.247462	1
ENSG00000271199.1	AL353804.2	0.155563	0.170527	0.912248	0.361638	1
ENSG00000284713.1	SMIM38	0.155495	0.151225	1.02824	0.303839	1
ENSG00000265195.1	MIR4312	0.15549	0.126368	1.23046	0.218526	1
ENSG00000287511.1	AL109984.1	0.155432	0.218206	0.71232	0.476267	1
ENSG00000119737.6	GPR75	0.155425	0.141189	1.10083	0.27097	1
ENSG00000105270.15	CLIP3	0.155325	0.219217	0.708543	0.478608	1
ENSG00000226329.2	AC005682.1	0.155293	0.221067	0.702473	0.482385	1
ENSG00000273014.1	AC018645.3	0.155254	0.202254	0.767618	0.442714	1
ENSG00000235478.5	LINC01664	0.155239	0.139989	1.10894	0.267456	1
ENSG00000086062.12	B4GALT1	0.155219	0.074991	2.06984	0.0384673	1
ENSG00000279897.2	BIRC6-AS2	0.155064	0.114401	1.35544	0.175278	1
ENSG00000261924.1	AC127496.1	0.155038	0.166374	0.931865	0.351406	1
ENSG00000286134.2	AC114930.1	0.155008	0.198322	0.781599	0.43445	1
ENSG00000241547.1	ACTG1P20	0.15499	0.219972	0.704587	0.481067	1
ENSG00000204685.7	STARD7-AS1	0.154944	0.133636	1.15944	0.246276	1
ENSG00000282416.1	AC092299.1	0.154879	0.138205	1.12065	0.262436	1
ENSG00000095370.20	SH2D3C	0.154858	0.153601	1.00818	0.313366	1
ENSG00000259867.6	AC105411.1	0.154792	0.147398	1.05016	0.293643	1
ENSG00000235750.10	KIAA0040	0.154752	0.131565	1.17624	0.239499	1
ENSG00000243560.3	RN7SL364P	0.154737	0.105032	1.47324	0.140688	1
ENSG00000140481.15	CCDC33	0.15472	0.211147	0.732762	0.463704	1
ENSG00000257122.5	RRN3P3	0.154696	0.146216	1.058	0.290055	1
ENSG00000169246.16	NPIPB3	0.154672	0.216169	0.715514	0.474291	1
ENSG00000046653.15	GPM6B	0.154636	0.203508	0.759853	0.447342	1
ENSG00000196656.7	AC004057.1	0.154606	0.207978	0.743379	0.457252	1
ENSG00000255921.1	AC026310.2	0.154581	0.139728	1.1063	0.268598	1
ENSG00000128710.6	HOXD10	0.154559	0.165845	0.931949	0.351363	1
ENSG00000204542.3	C6orf15	0.154554	0.0978962	1.57875	0.114393	1
ENSG00000128045.7	RASL11B	0.15451	0.154805	0.998098	0.318232	1
ENSG00000243759.1	ST13P15	0.154491	0.116465	1.32651	0.184671	1
ENSG00000121851.13	POLR3GL	0.154439	0.163338	0.945515	0.344396	1
[truncated: 34,149 more rows]

## Sheet: IgD-mock
Gene.ID	Gene.name	IgD-mock_log2(FC)	IgD-mock_StdErr	IgD-mock_Wald-Stats	IgD-mock_P-value	IgD-mock_P-adj
ENSG00000104856.14	RELB	1.12055	0.121395	9.23065	2.68995e-20	9.72364e-16
ENSG00000023445.16	BIRC3	1.48583	0.168911	8.7965	1.41147e-18	2.55109e-14
ENSG00000100906.11	NFKBIA	1.09795	0.134236	8.17925	2.85623e-16	3.44156e-12
ENSG00000163734.4	CXCL3	1.6161	0.217338	7.43591	1.03854e-13	9.38531e-10
ENSG00000163874.11	ZC3H12A	0.949061	0.132059	7.18665	6.64017e-13	4.80058e-09
ENSG00000077150.20	NFKB2	0.718635	0.101601	7.07314	1.51469e-12	9.12553e-09
ENSG00000163739.5	CXCL1	1.39185	0.20816	6.68647	2.28617e-11	1.18058e-07
ENSG00000090339.9	ICAM1	0.746173	0.113945	6.54856	5.80953e-11	2.62504e-07
ENSG00000169429.11	CXCL8	1.35233	0.220557	6.13141	8.71034e-10	3.49846e-06
ENSG00000108691.9	CCL2	1.23967	0.212209	5.84176	5.16536e-09	1.86718e-05
ENSG00000145901.15	TNIP1	0.501938	0.092248	5.44118	5.29295e-08	0.000173936
ENSG00000069399.15	BCL3	0.764574	0.141881	5.38884	7.09123e-08	0.000213611
ENSG00000263528.8	IKBKE	0.580776	0.108397	5.35784	8.42226e-08	0.000234191
ENSG00000137331.12	IER3	0.550886	0.104385	5.27744	1.31004e-07	0.000338252
ENSG00000122861.16	PLAU	0.561881	0.107331	5.23503	1.64957e-07	0.000397524
ENSG00000113070.8	HBEGF	0.648455	0.124557	5.2061	1.92854e-07	0.000435705
ENSG00000118503.15	TNFAIP3	1.1044	0.213867	5.16397	2.41772e-07	0.000514094
ENSG00000131669.10	NINJ1	0.574455	0.114853	5.00167	5.68349e-07	0.00114137
ENSG00000166016.6	ABTB2	0.4143	0.0891495	4.64725	3.36391e-06	0.00639992
ENSG00000115009.13	CCL20	0.850845	0.196614	4.32749	1.5082e-05	0.0272592
ENSG00000112149.10	CD83	0.752352	0.178787	4.20809	2.57539e-05	0.044331
ENSG00000134070.5	IRAK2	0.907478	0.218027	4.16223	3.15151e-05	0.0517822
ENSG00000124875.10	CXCL6	0.552907	0.139438	3.96526	7.33159e-05	0.115227
ENSG00000164236.12	ANKRD33B	0.44514	0.113243	3.93085	8.46452e-05	0.126407
ENSG00000163216.7	SPRR2D	0.830668	0.211739	3.92308	8.74234e-05	0.126407
ENSG00000081041.9	CXCL2	0.832041	0.215001	3.86994	0.000108862	0.145746
ENSG00000136688.11	IL36G	0.803803	0.207358	3.87641	0.000106009	0.145746
ENSG00000144802.11	NFKBIZ	0.555068	0.146418	3.79098	0.000150054	0.19372
ENSG00000176907.5	TCIM	0.782511	0.210312	3.72071	0.000198663	0.239622
ENSG00000125845.7	BMP2	0.457658	0.123011	3.72045	0.000198868	0.239622
ENSG00000151303.11	AL136982.1	-0.77316	0.209861	-3.68416	0.00022946	0.267565
ENSG00000159128.14	IFNGR2	0.436046	0.119295	3.6552	0.000256977	0.290288
ENSG00000115008.6	IL1A	0.802301	0.220499	3.63856	0.000274162	0.295981
ENSG00000164400.6	CSF2	0.782448	0.215721	3.62714	0.000286581	0.295981
ENSG00000123240.17	OPTN	0.295626	0.0813915	3.63216	0.000281064	0.295981
ENSG00000172940.13	SLC22A13	-0.786291	0.220661	-3.56335	0.000366153	0.367658
ENSG00000111912.20	NCOA7	0.521756	0.147325	3.54152	0.000397825	0.388665
ENSG00000146232.17	NFKBIE	0.456914	0.129307	3.53356	0.000410008	0.390026
ENSG00000261618.2	LINC02605	0.737275	0.210746	3.4984	0.00046805	0.422977
ENSG00000064932.16	SBNO2	0.22984	0.0655822	3.50461	0.000457275	0.422977
ENSG00000048052.21	HDAC9	0.487433	0.140141	3.47817	0.000504846	0.438141
ENSG00000073417.15	PDE8A	0.393139	0.113103	3.47594	0.000509072	0.438141
ENSG00000128342.5	LIF	0.375382	0.109007	3.44365	0.000573915	0.471498
ENSG00000127328.21	RAB3IP	0.472981	0.137311	3.4446	0.000571902	0.471498
ENSG00000138061.12	CYP1B1	-0.316905	0.0930089	-3.40725	0.000656209	0.527125
ENSG00000125735.10	TNFSF14	0.750937	0.220902	3.39941	0.000675323	0.530686
ENSG00000027697.15	IFNGR1	0.401417	0.118776	3.37963	0.000725844	0.558251
ENSG00000176909.12	MAMSTR	-0.721545	0.217156	-3.3227	0.000891519	0.671388
ENSG00000172216.6	CEBPB	0.291641	0.0903319	3.22855	0.0012442	0.917862
ENSG00000008517.17	IL32	0.559932	0.198738	2.81744	0.0048408	1
ENSG00000169245.6	CXCL10	0.0124528	0.219275	0.0567907	0.954712	1
ENSG00000237988.5	OR2I1P	-0.153273	0.216449	-0.708125	0.478868	1
ENSG00000169248.13	CXCL11	-0.00936932	0.215714	-0.0434339	0.965356	1
ENSG00000163121.10	NEURL3	0.354164	0.194664	1.81936	0.0688559	1
ENSG00000104951.16	IL4I1	0.254245	0.218332	1.16449	0.244227	1
ENSG00000136244.12	IL6	0.305856	0.215645	1.41833	0.156093	1
ENSG00000105327.18	BBC3	0.327413	0.155565	2.10467	0.0353204	1
ENSG00000170209.5	ANKK1	0.6282	0.220822	2.84483	0.00444349	1
ENSG00000185215.10	TNFAIP2	0.589118	0.213234	2.76278	0.00573109	1
ENSG00000162366.8	PDZK1IP1	0.250072	0.211823	1.18057	0.237772	1
ENSG00000189325.7	BNIP5	0.0304107	0.17582	0.172965	0.862679	1
ENSG00000134339.9	SAA2	0.634881	0.203253	3.12359	0.00178657	1
ENSG00000135454.14	B4GALNT1	0.119184	0.207487	0.574417	0.565685	1
ENSG00000276980.1	AC008760.2	0.460067	0.214789	2.14195	0.0321973	1
ENSG00000138166.6	DUSP5	0.376584	0.135326	2.78279	0.00538932	1
ENSG00000268104.3	SLC6A14	0.43045	0.219278	1.96303	0.0496423	1
ENSG00000198976.1	MIR429	0.165239	0.198316	0.83321	0.404726	1
ENSG00000170075.9	GPR37L1	0.606524	0.212556	2.85347	0.00432443	1
ENSG00000205436.7	EXOC3L4	0.268175	0.220638	1.21545	0.224195	1
ENSG00000143786.8	CNIH3	-0.155397	0.215644	-0.720618	0.471145	1
ENSG00000125538.12	IL1B	0.491584	0.215667	2.27937	0.0226453	1
ENSG00000249637.2	AC008438.1	-0.470955	0.204964	-2.29774	0.0215765	1
ENSG00000163735.7	CXCL5	0.220066	0.168326	1.30737	0.191086	1
ENSG00000138755.6	CXCL9	0	0.198225	0	1	1
ENSG00000132003.9	ZSWIM4	0.333631	0.185369	1.79982	0.0718889	1
ENSG00000173432.12	SAA1	0.2125	0.176593	1.20333	0.228848	1
ENSG00000230533.4	AL356234.2	0.206243	0.217381	0.948761	0.342742	1
ENSG00000181322.14	NME9	-0.460277	0.219826	-2.09383	0.0362755	1
ENSG00000267607.1	AC011511.5	0.0887433	0.215967	0.410911	0.681138	1
ENSG00000172349.17	IL16	0.247394	0.22102	1.11933	0.262999	1
ENSG00000248557.1	AC024558.1	-0.370404	0.220278	-1.68153	0.0926594	1
ENSG00000070540.13	WIPI1	0.195306	0.220971	0.883852	0.376776	1
ENSG00000285744.1	AC083837.1	0.105055	0.221022	0.475317	0.634561	1
ENSG00000104312.8	RIPK2	0.272554	0.108068	2.52207	0.0116668	1
ENSG00000102970.11	CCL17	0.276065	0.219986	1.25492	0.209507	1
ENSG00000205847.6	OR7E91P	0.0568472	0.221047	0.257173	0.797045	1
ENSG00000270938.1	RAP2CP1	0.14067	0.187499	0.75024	0.45311	1
ENSG00000242110.8	AMACR	-0.055096	0.173756	-0.317088	0.751177	1
ENSG00000163218.15	PGLYRP4	0.361266	0.21133	1.70948	0.0873612	1
ENSG00000260899.1	AC106886.2	0.29043	0.208008	1.39624	0.162641	1
ENSG00000179862.7	CITED4	0.317797	0.117228	2.71093	0.00670942	1
ENSG00000258920.1	FOXN3-AS1	0.0518138	0.20633	0.251121	0.80172	1
ENSG00000121743.4	GJA3	0.0483356	0.214793	0.225034	0.821953	1
ENSG00000270300.2	PHACTR2P1	-0.0778411	0.20503	-0.379657	0.7042	1
ENSG00000219395.2	HSPA8P15	-0.158978	0.198026	-0.802812	0.422084	1
ENSG00000009790.15	TRAF3IP3	0.334654	0.212928	1.57167	0.116026	1
ENSG00000228043.5	AC114763.1	-0.12453	0.220511	-0.564733	0.572256	1
ENSG00000280355.1	AL132656.4	0.206649	0.208671	0.990308	0.322024	1
ENSG00000213609.3	RPL7AP50	-0.0510715	0.190813	-0.267653	0.788967	1
ENSG00000101463.6	SYNDIG1	-0.302157	0.220404	-1.37092	0.1704	1
ENSG00000225693.1	LAGE3P1	-0.175783	0.211105	-0.832679	0.405026	1
ENSG00000277589.1	AC244093.4	-0.207438	0.187951	-1.10368	0.269731	1
ENSG00000010818.10	HIVEP2	0.281828	0.113561	2.48173	0.0130745	1
ENSG00000062582.14	MRPS24	0.150222	0.209619	0.716641	0.473596	1
ENSG00000006210.7	CX3CL1	0.390511	0.218385	1.78818	0.0737473	1
ENSG00000130005.13	GAMT	0.0905627	0.179231	0.505284	0.613359	1
ENSG00000101276.17	SLC52A3	0.441023	0.159229	2.76974	0.00561003	1
ENSG00000273080.1	AC009309.2	-0.281696	0.219709	-1.28213	0.199797	1
ENSG00000245928.2	SDAD1-AS1	0.0821869	0.192599	0.426725	0.66958	1
ENSG00000112096.18	SOD2	0.265945	0.141841	1.87495	0.0608001	1
ENSG00000205076.4	LGALS7	-0.219126	0.214409	-1.022	0.30678	1
ENSG00000166394.15	CYB5R2	0.39335	0.220876	1.78086	0.0749345	1
ENSG00000104953.20	TLE6	0.202498	0.216621	0.934803	0.34989	1
ENSG00000197915.7	HRNR	-0.180822	0.220779	-0.819016	0.412777	1
ENSG00000222047.8	C10orf55	0.33206	0.166237	1.9975	0.0457706	1
ENSG00000165424.7	ZCCHC24	-0.142428	0.221068	-0.644275	0.519397	1
ENSG00000124762.14	CDKN1A	0.360657	0.133194	2.70776	0.00677382	1
ENSG00000250182.3	EEF1A1P13	-0.0711595	0.220935	-0.322083	0.747389	1
ENSG00000183783.7	KCTD8	-0.10585	0.215433	-0.491335	0.623189	1
ENSG00000275215.1	RNA5-8SN3	0.0358528	0.116682	0.30727	0.758638	1
ENSG00000235407.1	CYMP-AS1	-0.246094	0.218438	-1.12661	0.259909	1
ENSG00000145911.6	N4BP3	0.193067	0.133416	1.4471	0.147869	1
ENSG00000101955.15	SRPX	-0.00656452	0.207298	-0.031667	0.974738	1
ENSG00000124256.15	ZBP1	0.0147687	0.212084	0.069636	0.944483	1
ENSG00000135643.5	KCNMB4	0.121607	0.202523	0.600461	0.548199	1
ENSG00000145365.11	TIFA	0.294357	0.149869	1.9641	0.0495181	1
ENSG00000134323.12	MYCN	-0.00973661	0.138773	-0.070162	0.944065	1
ENSG00000207741.1	MIR590	-0.1683	0.211522	-0.795661	0.426229	1
ENSG00000131730.16	CKMT2	-0.106114	0.220942	-0.480281	0.631027	1
ENSG00000102230.14	PCYT1B	-0.0482245	0.213574	-0.225798	0.821359	1
ENSG00000125046.15	SSUH2	-0.197193	0.217242	-0.907708	0.364033	1
ENSG00000169242.12	EFNA1	0.238984	0.12139	1.96873	0.0489839	1
ENSG00000135604.10	STX11	0.428789	0.193104	2.22051	0.0263841	1
ENSG00000249740.3	OSMR-AS1	-0.116256	0.199797	-0.58187	0.560654	1
ENSG00000159905.14	ZNF221	0.135957	0.220166	0.617522	0.536891	1
ENSG00000107968.10	MAP3K8	0.30584	0.157396	1.94312	0.0520016	1
ENSG00000279433.1	AC018529.3	0.0601045	0.216397	0.277751	0.781204	1
ENSG00000204175.5	GPRIN2	0.0685552	0.220904	0.310339	0.756303	1
ENSG00000181773.7	GPR3	0.0314023	0.192265	0.163329	0.87026	1
ENSG00000260022.1	AL031716.1	0.16396	0.216866	0.756045	0.449622	1
ENSG00000236782.7	AL391650.1	0.0147046	0.217225	0.0676929	0.94603	1
ENSG00000159214.13	CCDC24	0.112599	0.122422	0.919764	0.357696	1
ENSG00000263766.5	AC025682.1	-0.324036	0.199789	-1.62189	0.104828	1
ENSG00000172345.14	STARD5	0.370257	0.149969	2.46888	0.0135536	1
ENSG00000274051.1	AC005837.3	0.0624321	0.190251	0.328156	0.742794	1
ENSG00000163545.11	NUAK2	0.232978	0.109406	2.12948	0.033215	1
ENSG00000077782.21	FGFR1	0.163111	0.178348	0.914568	0.360418	1
ENSG00000228532.4	AC005000.1	0.295119	0.217608	1.3562	0.175036	1
ENSG00000203801.8	LINC00222	0.0056363	0.2017	0.0279439	0.977707	1
ENSG00000279948.1	AC008895.1	-0.123952	0.221019	-0.560818	0.574921	1
ENSG00000158423.17	RIBC1	-0.0625555	0.216568	-0.288849	0.772697	1
ENSG00000228158.2	TLE1P1	0.0792892	0.217759	0.364115	0.715772	1
ENSG00000125726.11	CD70	0.0338433	0.132716	0.255006	0.798718	1
ENSG00000261659.2	Z92544.1	-0.090626	0.219251	-0.413343	0.679355	1
ENSG00000226659.1	AC021028.1	-0.0969467	0.211948	-0.457408	0.647378	1
ENSG00000176692.8	FOXC2	0.340738	0.21953	1.55213	0.120632	1
ENSG00000186976.15	EFCAB6	-0.255386	0.219641	-1.16274	0.244934	1
ENSG00000263680.2	AC007639.1	0.0363397	0.215096	0.168947	0.865838	1
ENSG00000226284.1	ARPC3P1	-0.109053	0.204535	-0.533174	0.593913	1
ENSG00000270607.1	AC009549.1	0.301307	0.216859	1.38941	0.164707	1
ENSG00000271856.1	LINC01215	0.197984	0.16383	1.20847	0.226868	1
ENSG00000196867.8	ZFP28	-0.324686	0.217051	-1.4959	0.13468	1
ENSG00000241316.8	SUCLG2-AS1	0.049779	0.212879	0.233837	0.815111	1
ENSG00000127666.9	TICAM1	0.356335	0.122827	2.90111	0.00371842	1
ENSG00000258658.1	AL139021.3	0.161317	0.186086	0.866894	0.386	1
ENSG00000272979.1	AC093388.1	-0.0466999	0.21683	-0.215375	0.829475	1
ENSG00000176678.6	FOXL1	0.224467	0.14991	1.49735	0.134303	1
ENSG00000169554.21	ZEB2	0.0847578	0.220373	0.384611	0.700526	1
ENSG00000049249.9	TNFRSF9	0.213892	0.176422	1.21238	0.225366	1
ENSG00000249096.7	LINC02362	0.27874	0.212192	1.31362	0.188974	1
ENSG00000281571.2	AC241585.2	-0.0175476	0.189826	-0.0924405	0.926348	1
ENSG00000279058.2	AGAP14P	0.00956719	0.208372	0.045914	0.963379	1
ENSG00000100628.12	ASB2	0.643844	0.217406	2.96148	0.00306167	1
ENSG00000182326.15	C1S	-0.0709336	0.164411	-0.431441	0.666147	1
ENSG00000245552.7	AP000787.1	-0.278942	0.201655	-1.38326	0.166585	1
ENSG00000115112.8	TFCP2L1	0.307267	0.22039	1.39419	0.163259	1
ENSG00000111834.13	RSPH4A	0.0299318	0.188704	0.158617	0.87397	1
ENSG00000254263.1	AC022973.4	0.181187	0.212321	0.85336	0.39346	1
ENSG00000232810.4	TNF	0.184163	0.153641	1.19866	0.23066	1
ENSG00000260923.7	LINC02193	0.138843	0.210472	0.659674	0.509463	1
ENSG00000233613.5	DCUN1D2-AS	0.0631154	0.200922	0.314129	0.753423	1
ENSG00000222043.2	AC079305.1	-0.252026	0.197147	-1.27836	0.201121	1
ENSG00000102962.5	CCL22	0.272185	0.197229	1.38005	0.167573	1
ENSG00000262966.2	AC005695.1	-0.233167	0.173194	-1.34628	0.178213	1
ENSG00000188124.3	OR2AG2	-0.0239286	0.156784	-0.152622	0.878697	1
ENSG00000225218.1	AP001628.1	-0.254692	0.20334	-1.25254	0.210372	1
ENSG00000271133.5	AC004130.2	-0.126177	0.174326	-0.723804	0.469186	1
ENSG00000136250.12	AOAH	-0.0851261	0.215558	-0.39491	0.692909	1
ENSG00000226029.1	LINC01772	-0.227257	0.22074	-1.02952	0.303235	1
ENSG00000226976.3	COX6A1P2	-0.0457985	0.211522	-0.216518	0.828584	1
ENSG00000262482.1	AC004034.1	-0.270394	0.211767	-1.27684	0.201657	1
ENSG00000203280.4	KIAA1671-AS1	0.0821024	0.18653	0.440156	0.659824	1
ENSG00000246323.2	AC113382.1	-0.0291293	0.185252	-0.157241	0.875055	1
ENSG00000237499.7	WAKMAR2	0.605198	0.217413	2.78363	0.00537543	1
ENSG00000274364.1	AL110115.1	0.0116803	0.177445	0.0658249	0.947517	1
ENSG00000117400.18	MPL	0.0480578	0.21253	0.226122	0.821106	1
ENSG00000288096.1	AC109322.2	0.0210425	0.21898	0.0960937	0.923446	1
ENSG00000241749.4	RPSAP52	0.0884225	0.17663	0.500609	0.616646	1
ENSG00000253785.1	AC008429.2	-0.119589	0.181277	-0.659705	0.509443	1
ENSG00000181031.16	RPH3AL	-0.177944	0.220985	-0.805233	0.420685	1
ENSG00000164530.15	PI16	-0.254455	0.213917	-1.1895	0.234242	1
ENSG00000090554.13	FLT3LG	-0.0750456	0.218713	-0.343124	0.731505	1
ENSG00000230638.4	AL445933.1	0.0536182	0.176872	0.303147	0.761777	1
ENSG00000258099.1	ATXN2-AS	0.183168	0.219682	0.833785	0.404402	1
ENSG00000198225.5	FKBP1C	0.320137	0.219087	1.46123	0.143952	1
ENSG00000236753.7	MKLN1-AS	-0.0528458	0.201537	-0.262214	0.793156	1
ENSG00000011422.12	PLAUR	0.384098	0.128514	2.98875	0.00280118	1
ENSG00000198944.6	SOWAHA	-0.0103921	0.138272	-0.0751569	0.94009	1
ENSG00000164845.16	FAM86FP	0.131547	0.200204	0.657066	0.511139	1
ENSG00000157064.11	NMNAT2	-0.0845128	0.173619	-0.486773	0.626419	1
ENSG00000261395.3	HSPE1P5	-0.067716	0.209696	-0.322925	0.746752	1
ENSG00000277152.1	AC110048.2	0.106828	0.211133	0.505975	0.612874	1
ENSG00000103642.12	LACTB	0.094261	0.152565	0.61784	0.536681	1
ENSG00000252213.1	SNORA74D	-0.243878	0.219943	-1.10883	0.267505	1
ENSG00000166341.8	DCHS1	0.0417098	0.219216	0.190268	0.849099	1
[truncated: 35,933 more rows]

## Sheet: IFNg-mock
Gene.ID	Gene.name	IFNg-mock_log2(FC)	IFNg-mock_StdErr	IFNg-mock_Wald-Stats	IFNg-mock_P-value	IFNg-mock_P-adj
[truncated: 36,148 more rows]

[truncated: 3 more sheets: both-mock, both-IgD, IFNg-IgD]
