# Supplementary material for: Viral modulation of type II interferon increases T cell adhesion and virus spread
Source: Nat Commun. 2024 Jun 22;15:5318. doi: 10.1038/s41467-024-49657-4 (PMC11193720; doi:10.1038/s41467-024-49657-4)
Supplement: Supplementary file 4 — Source Data [file 41467_2024_49657_MOESM4_ESM.zip › R3_Source_data_File_2.xlsx]

## Sheet: Fig2C-F
Panel c		Raw data basis (counts)												Effect size calculation
Gene.ID	Gene.name	mock1_N3409	mock2_N3413	mock3_N3417	gC1_N3411	gC2_N3416	gC3_N3420	IFNg1_N3410	IFNg2_N3414	IFNg3_N3418	both1_N3412	both2_N3415	both3_N3419	effect_gC1-mock1	effect_gC2-mock2	effect_gC3-mock3	effect_both1-IFNg1	effect_both2-IFNg2	effect_both3-IFNg3
ENSG00000105327.18	BBC3	117.22	132.494	93.6889	146.052	132.892	173.042	186.929	185.981	237.467	378.565	368.761	446.808	28.8319	0.3988	79.3528	191.636	182.78	209.341
ENSG00000069399.15	BCL3	449.505	617.014	582.832	789.449	1104.27	1130.29	1201.81	1367.33	1519.13	1775.6	2374.74	2087.99	339.944	487.258	547.462	573.789	1007.41	568.862
ENSG00000108691.9	CCL2	5.81256	6.76974	17.4305	64.5703	42.188	90.2026	141.078	100.783	163.12	229.075	381.156	447.89	58.7577	35.4183	72.7721	87.9967	280.373	284.77
ENSG00000138755.6	CXCL9	0	0	0	0	0	0	3628.36	3954.44	3526.5	4652.48	5776.22	6030.28	0	0	0	1024.12	1821.78	2503.78
ENSG00000169245.6	CXCL10	0	0	0	0	0	3.68174	509.646	402.094	311.815	1488.45	2708.38	2069.6	0	0	3.68174	978.805	2306.29	1757.78
ENSG00000169248.13	CXCL11	0.968761	0	0	0	4.2188	0	300.673	235.853	199.739	518.377	784.005	598.268	-0.968761	4.2188	0	217.703	548.151	398.529
ENSG00000090339.9	ICAM1	407.848	300.77	400.901	622.642	648.641	705.973	17321.8	16404.8	16177.8	21219	25279.2	26840.9	214.794	347.871	305.072	3897.24	8874.45	10663.2
ENSG00000136244.12	IL6	15.5002	15.4737	33.7716	33.0538	30.5863	34.0561	39.6783	51.9501	73.2376	109.698	106.393	183.916	17.5537	15.1126	0.2845	70.0197	54.4432	110.678
ENSG00000008517.17	IL32	21.3127	22.2434	25.0563	35.3599	49.571	50.6239	150.778	83.1201	76.5666	435.565	527.835	432.744	14.0472	27.3275	25.5676	284.788	444.714	356.177
ENSG00000163121.10	NEURL3	41.6567	22.2434	35.9504	46.1216	45.3522	54.3056	101.4	62.3401	97.6502	233.377	206.589	247.746	4.46493	23.1087	18.3553	131.977	144.249	150.096
ENSG00000237988.5	OR2I1P	2.90628	0.967106	4.35762	1.53739	1.0547	1.84087	149.896	92.4711	133.159	410.83	453.462	489	-1.36889	0.087595	-2.51675	260.934	360.991	355.841
ENSG00000104312.8	RIPK2	760.477	832.678	737.528	890.916	887.004	1080.59	2618.77	2725.3	3063.77	3575.94	4352.83	4197.61	130.439	54.3254	343.062	957.169	1627.53	1133.84
ENSG00000125735.10	TNFSF14	1.93752	14.5066	2.17881	21.5234	43.2428	21.17	28.2157	36.3651	31.0705	97.8678	168.37	108.186	19.5859	28.7362	18.9912	69.6521	132.005	77.1154
Panel d		Raw data basis (counts)												Effect size calculation
Gene.ID	Gene.name	mock1_N3409	mock2_N3413	mock3_N3417	gC1_N3411	gC2_N3416	gC3_N3420	IFNg1_N3410	IFNg2_N3414	IFNg3_N3418	both1_N3412	both2_N3415	both3_N3419	effect_gC1-mock1	effect_gC2-mock2	effect_gC3-mock3	effect_both1-IFNg1	effect_both2-IFNg2	effect_both3-IFNg3
ENSG00000138166.6	DUSP5	360.379	463.244	505.484	471.978	651.805	658.111	477.903	540.281	463.838	778.64	806.73	853.587	111.599	188.561	152.627	300.737	266.449	389.749
ENSG00000010818.10	HIVEP2	372.004	306.573	347.52	402.027	411.334	453.774	417.063	356.378	391.71	515.15	547.461	571.222	30.0228	104.761	106.254	98.0869	191.083	179.511
ENSG00000104951.16	IL4I1	12.5939	11.6053	14.1623	16.1426	21.094	18.4087	23.807	18.702	21.0836	60.2263	64.0426	51.9293	3.54868	9.48875	4.24642	36.4193	45.3405	30.8457
Panel e		Raw data basis (counts)												Effect size calculation
Gene.ID	Gene.name	mock1_N3409	mock2_N3413	mock3_N3417	gC1_N3411	gC2_N3416	gC3_N3420	IFNg1_N3410	IFNg2_N3414	IFNg3_N3418	both1_N3412	both2_N3415	both3_N3419	effect_gC1-mock1	effect_gC2-mock2	effect_gC3-mock3	effect_both1-IFNg1	effect_both2-IFNg2	effect_both3-IFNg3
ENSG00000164236.12	ANKRD33B	1529.67	1332.67	1659.16	1889.45	2219.09	2193.4	1345.54	1201.09	1571.28	1916.49	2133.03	2268.66	359.777	886.419	534.231	570.952	931.944	697.379
ENSG00000023445.16	BIRC3	321.628	226.303	211.345	753.32	1019.9	895.583	375.622	211.956	213.055	931.357	1067.03	857.914	431.692	793.593	684.238	555.736	855.075	644.86
ENSG00000115009.13	CCL20	0	0	0	6.91825	20.0393	26.6926	0	0	0	17.2075	29.9554	30.2921	6.91825	20.0393	26.6926	17.2075	29.9554	30.2921
ENSG00000112149.10	CD83	177.283	100.579	114.388	252.9	258.402	247.597	192.219	124.68	103.198	247.358	272.697	286.693	75.6171	157.823	133.209	55.1387	148.017	183.494
ENSG00000081041.9	CXCL2	4.8438	4.83553	1.08941	13.0678	26.3675	34.9765	7.05392	4.15601	8.87729	25.8113	59.9108	30.2921	8.224	21.532	33.8871	18.7574	55.7548	21.4148
ENSG00000163734.4	CXCL3	10.6564	12.5724	15.2517	65.339	149.768	130.702	22.9252	32.209	11.0966	140.887	291.29	282.365	54.6826	137.195	115.45	117.961	259.081	271.269
ENSG00000113070.8	HBEGF	531.85	567.691	624.23	780.224	994.583	1047.45	579.303	569.373	574.804	878.659	1064.97	1186.8	248.375	426.892	423.225	299.356	495.593	611.996
ENSG00000077150.20	NFKB2	2015.99	1672.13	1773.55	3191.62	3107.15	2957.36	1816.38	1367.33	1540.21	3102.73	3093.67	3084.38	1175.63	1435.02	1183.81	1286.35	1726.34	1544.17
ENSG00000100906.11	NFKBIA	1875.52	2175.99	2094.93	3673.59	5416.94	5272.25	2058.86	2125.8	2099.48	4119.05	6015.87	5534.79	1798.07	3240.96	3177.32	2060.19	3890.07	3435.31
ENSG00000144802.11	NFKBIZ	969.729	1033.84	966.303	1219.15	1899.52	1498.47	1091.6	1134.59	931.005	1379.83	2078.28	2107.46	249.42	865.681	532.165	288.233	943.694	1176.46
ENSG00000131669.10	NINJ1	1520.95	1825.9	1416.23	2120.83	2722.18	2479.65	1514.83	1370.44	1564.62	2201.49	2691.85	2495.85	599.873	896.288	1063.42	686.658	1321.41	931.227
ENSG00000122861.16	PLAU	8504.75	6968	9131.4	11925.5	12894.8	12459.9	9001.69	7430.94	7487.99	11421.5	11372.7	13362	3420.77	5926.78	3328.52	2419.8	3941.78	5874.05
ENSG00000104856.14	RELB	405.911	381.04	411.795	880.923	883.84	1029.97	433.816	302.349	373.956	966.848	1106.28	1134.87	475.013	502.8	618.171	533.031	803.933	760.914
ENSG00000118503.15	TNFAIP3	813.759	355.895	620.961	1766.46	2157.92	2176.83	677.177	314.817	460.509	1733.66	2329.29	2538.04	952.7	1802.02	1555.87	1056.48	2014.47	2077.53
ENSG00000163874.11	ZC3H12A	1062.73	987.415	1280.05	2003.22	2428.98	2478.73	942.581	1020.3	1034.2	1912.19	2846.79	2733.86	940.486	1441.56	1198.68	969.605	1826.49	1699.65
Panel f		Raw data basis (counts)												Effect size calculation
Gene.ID	Gene.name	mock1_N3409	mock2_N3413	mock3_N3417	gC1_N3411	gC2_N3416	gC3_N3420	IFNg1_N3410	IFNg2_N3414	IFNg3_N3418	both1_N3412	both2_N3415	both3_N3419	effect_gC1-mock1	effect_gC2-mock2	effect_gC3-mock3	effect_both1-IFNg1	effect_both2-IFNg2	effect_both3-IFNg3
ENSG00000179862.7	CITED4	1768.96	2488.36	2166.83	2472.12	2690.54	2990.49	1552.74	1581.36	1904.18	2394	2308.63	2527.22	703.163	202.179	823.664	841.252	727.269	623.045
ENSG00000169429.11	CXCL8	191.815	185.684	237.49	721.035	1636.9	1651.26	67.894	36.3651	86.5536	280.698	700.336	782.184	529.22	1451.21	1413.77	212.804	663.971	695.631
ENSG00000137331.12	IER3	1949.15	1815.26	2088.39	2657.38	2741.17	3381.68	1662.96	1540.84	1719.97	2273.54	2482.16	2707.89	708.229	925.91	1293.29	610.581	941.326	987.92
ENSG00000263528.8	IKBKE	845.728	849.119	723.365	1225.3	1362.67	1132.13	740.662	650.415	610.313	1038.9	1150.7	986.656	379.57	513.555	408.77	298.242	500.285	376.342
ENSG00000146232.17	NFKBIE	298.378	339.454	279.977	465.06	450.357	385.662	260.113	204.683	228.59	386.094	370.827	314.821	166.681	110.903	105.685	125.98	166.144	86.231
ENSG00000145901.15	TNIP1	3400.35	3527.04	3427.27	4520.69	4888.54	5500.52	3064.93	2749.2	3363.38	4133.03	4306.35	4461.59	1120.34	1361.5	2073.25	1068.1	1557.15	1098.21
ENSG00000131323.16	TRAF3	2740.62	2806.54	2611.3	3063.24	3253.75	3394.56	2591.43	2299.31	2534.47	2983.35	3233.12	3165.52	322.621	447.211	783.258	391.919	933.805	631.054
ENSG00000166016.6	ABTB2	1625.58	1542.53	1549.13	2094.69	2034.52	2234.82	1084.54	934.062	944.321	1472.32	1284.98	1304.72	469.111	491.985	685.68	387.778	350.92	360.401
ENSG00000125845.7	BMP2	603.538	604.441	646.018	749.477	894.387	976.581	441.752	350.144	388.381	585.056	641.458	758.383	145.939	289.945	330.564	143.304	291.315	370.002
ENSG00000163739.5	CXCL1	400.098	431.329	502.216	1185.33	1991.28	2164.86	133.143	111.173	105.418	604.414	1227.14	1208.44	785.228	1559.95	1662.65	471.272	1115.96	1103.02
ENSG00000124875.10	CXCL6	641.319	747.573	761.495	943.956	1279.35	1084.27	412.655	463.395	523.76	606.565	878.003	887.125	302.637	531.78	322.777	193.911	414.608	363.365

## Sheet: Fig3
Panel a									Panel b									Additional information
ICAM1									MHCII									AnnexinV
Median fluorescence intensity (MFI)									Median fluorescence intensity (MFI)									Median fluorescence intensity (MFI)
unstimulated	IFNγ + no gC	IFNγ + gCS147-V531	gCS147-V531	IFNγ + gCY322-S523	gCY322-S523	IFNγ + gCY419-S523	gCY419-S523		unstimulated	IFNγ + no gC	IFNγ + gCS147-V531	gCS147-V531	IFNγ + gCY322-S523	gCY322-S523	IFNγ + gCY419-S523	gCY419-S523		unstimulated	IFNγ + no gC	IFNγ + gCS147-V531	gCS147-V531	IFNγ + gCY322-S523	gCY322-S523	IFNγ + gCY419-S523	gCY419-S523
5932.23	111905	270354	6750.34	253765	5958.85	137637	5499.64		2375.15	2419.92	3227.08	2541.5	2973.57	2352.22	2398.62	2358.87		4666,66	7575,91	7897,80	4859,25	7469,02	4801,83	7350,97	4722,71
7223.78	162928	296783	9510.1	235704	7538.3	167472	6813.97		2456.62	3171.16	4101.23	2573.59	3672.45	2514.72	3225.83	2525.37		4815.88	7078.36	7565.3	4781.3	7481.59	4760.26	7124.8	4784.02
6785.82	199305	375145	7675.15	326073	6698.03	220369	6508.75		2550.29	2782.17	3734.33	2421.71	3556.49	2424.1	2912.14	2372.25		5656.42	8487.48	8592.46	5410.86	8666.55	5325.07	8310.65	5468.83
Mean of MFI									Mean of MFI									Mean of MFI
unstimulated	IFNγ + no gC								unstimulated	IFNγ + no gC								unstimulated	IFNγ + no gC
664727666666667	158046								2460.69	2791.08								5236.15	7782.92
Fold change by vCKBP									Fold change by vCKBP									Fold change by vCKBP
unstimulated	IFNγ + no gC	IFNγ + gCS147-V531	gCS147-V531	IFNγ + gCY322-S523	gCY322-S523	IFNγ + gCY419-S523	gCY419-S523		unstimulated	IFNγ + no gC	IFNγ + gCS147-V531	gCS147-V531	IFNγ + gCY322-S523	gCY322-S523	IFNγ + gCY419-S523	gCY419-S523		unstimulated	IFNγ + no gC	IFNγ + gCS147-V531	gCS147-V531	IFNγ + gCY322-S523	gCY322-S523	IFNγ + gCY419-S523	gCY419-S523
0.89243	0.708053	1.71061	1.0155	1.60564	0.896435	0.87087	0.827352		0.965239	0.867018	1.15621	1.03284	1.06538	0.95592	0.859387	0.958623		0.891239	0.973402	1.01476	0.92802	0.959668	0.917054	0.9445	0.901943
1.08673	1.03089	1.87783	1.43068	1.49136	1.13404	1.05964	1.02508		0.998347	1.13618	1.4694	1.04588	1.31578	1.02196	1.15576	1.02629		0.919737	0.909474	0.972039	0.913133	0.961283	0.909115	0.91544	0.913652
1.02084	1.26106	2.37365	1.15463	2.06315	1.00764	1.39434	0.97916		1.03641	0.996807	1.33795	0.98416	1.27423	0.985132	1.04337	0.96406		1.08026	1.09053	1.10401	1.03337	1.11353	1.01698	1.06781	1.04444
Panel c
ICAM1
Median fluorescence intensity (MFI)
unstimulated	IFNγ	gCS147-V531	IFNγ+gCS147-V531	gCY419-S523	IFNγ+gCY419-S523
1535	51307	1432	87093	1270	41808
1580	29196	1679	103151	1649	57248
1640	21452	1491	77997	1597	37245
Mean of MFI
unstimulated	IFNγ
1585	33985
Fold change by vCKBP
unstimulated	IFNγ	gCS147-V531	IFNγ+gCS147-V531	gCY419-S523	IFNγ+gCY419-S523
0.968454	1.5097	0.90347	2.56269	0.801262	1.23019
0.996845	0.859085	1.05931	3.03519	1.04038	1.68451
1.0347	0.63122	0.940694	2.29504	1.00757	1.09592
Panel d
ICAM1
Median fluorescence intensity (MFI)
	unstimulated			gC(S147-V531)			gC(Y322-S523)			IFNg			IFNg + gC(S147-V531)			IFNg + gC(Y322-S523)
isotype	14174.5	15069.6	9660.42	19256.9	18783.2	9730.48	17226.4	18526.4	9575.35	96449	122291	94547.2	288426	317112	260419	231696	284700	270077
anti-IFNGR	16796.5	16608	10612.5	20401	20359.6	10498.1	20795.4	21124.7	10775.8	23866.2	24186.2	12034.1	79017.6	73801.3	26987.2	56235.4	65924.5	26750.8
Mean of MFI
	unstimulated
isotype	12968.2
anti-IFNGR	14672.4
Fold change to unstimulated
	unstimulated			gC(S147-V531)			gC(Y322-S523)			IFNg			IFNg + gC(S147-V531)			IFNg + gC(Y322-S523)
isotype	1.09302	1.16205	0.744933	1.48494	1.44841	0.750336	1.32836	1.4286	0.738373	7.43736	9.43012	7.29072	22.2411	24.4531	20.0814	17.8666	21.9538	20.8261
anti-IFNGR	1.14477	1.13193	0.723301	1.39043	1.38761	0.715499	1.41732	1.43976	0.73443	1.62661	1.64841	0.820187	5.38547	5.02994	1.83932	3.83274	4.4931	1.8232
Panel e
MHCII
Median fluorescence intensity (MFI)
	unstimulated			gC(S147-V531)			gC(Y322-S523)			IFNg			IFNg + gC(S147-V531)			IFNg + gC(Y322-S523)
isotype	2082.34	2025.75	2215.81	2099.29	1956.15	2300.22	2146.83	2076.18	2228.26	2939.61	2963.91	2409.79	6834.18	6780.59	3156.43	5418.82	6375.88	3300.12
anti-IFNGR	2079.03	1974.01	2283.23	2132.91	2014.86	2340.93	2150.81	2060.17	2291.75	2143.14	2146.62	2250.47	2700.55	2611.87	2279.75	2599.32	2471.21	2290.28
Mean of MFI
	unstimulated
isotype	2107.97
anti-IFNGR	2112.09
Fold change to unstimulated
	unstimulated			gC(S147-V531)			gC(Y322-S523)			IFNg			IFNg + gC(S147-V531)			IFNg + gC(Y322-S523)
isotype	0.987843	0.960997	1.05116	0.995884	0.92798	1.0912	1.01844	0.984921	1.05707	1.39452	1.40605	1.14318	3.24207	3.21665	1.49738	2.57064	3.02466	1.56555
anti-IFNGR	0.984347	0.934624	1.08103	1.00986	0.953965	1.10835	1.01833	0.975418	1.08506	1.0147	1.01635	1.06552	1.27862	1.23663	1.07938	1.23069	1.17003	1.08437

## Sheet: Fig4
Panel a
Western Blot	IFN-γ (30 min)			IFN-γ + gC (30 min)
Band intensity	pSTAT1	TCE	Ratio	pSTAT1	TCE	Ratio
Replicate 1	16381.7	57021.7	0.287289	50760.5	58981.7	0.860614
Replicate 2	12421.4	83774.8	0.148272	56660.6	96505	0.587126
Replicate 3	18898.1	71603.3	0.263928	46048.8	64469	0.714277
Panel b								Immunofluorescence images are shown in Supplementary Figure 10 and 11
IF	Intranuclear pSTAT1 signal (10 min post-stimulation) - Replicate 1							Intranuclear pSTAT1 signal (10 min) - Replicate 2					Intranuclear pSTAT1 signal (30 min post-stimulation) - Replicate 1							Intranuclear pSTAT1 signal (30 min) - Replicate 2
Cell count	Unstimulated	gC	IFN-γ	IFN-γ + gC	mIFN-γ	mIFN-γ + gC		Unstimulated	gC	IFN-γ	IFN-γ + gC		Unstimulated	gC	IFN-γ	IFN-γ + gC	mIFN-γ	mIFN-γ + gC		Unstimulated	gC	IFN-γ	IFN-γ + gC
1	0.00457274	0.00269667	0.00425969	0.0265715	0.00560208	0.0270343		0.00565243	0.00550101	0.00931717	0.0504067		0.000912356	0.000941934	0.00381803	0.00782923	0.0118314	0.0334202		0.00106461	0.00136199	0.0312442	0.0524778
2	0.00335236	0.00255962	0.0045171	0.0997256	0.00743953	0.00938731		0.00682444	0.00576183	0.00508321	0.0241388		0.000838429	0.00100773	0.0033346	0.0431675	0.00578842	0.0238942		0.0016952	0.00146021	0.0185164	0.0237988
3	0.00355281	0.00215062	0.00408419	0.0191259	0.00613098	0.0312247		0.00504536	0.00614467	0.00778778	0.0425731		0.00081586	0.00123628	0.00569236	0.0123671	0.00584368	0.0380193		0.00137601	0.00196399	0.0181099	0.0234164
4	0.00352979	0.00273778	0.00675668	0.03785	0.00776649	0.0472245		0.0068726	0.00578078	0.00509481	0.0391152		0.000808813	0.000910342	0.0112241	0.0355081	0.00657277	0.0374158		0.00142009	0.00175459	0.0199793	0.0460592
5	0.00454918	0.00235577	0.00390064	0.035732	0.00552577	0.0288836		0.00426688	0.00758535	0.00950665	0.0659929		0.000721594	0.00105432	0.0133287	0.0115558	0.00700693	0.0397959		0.00145	0.00158971	0.0211695	0.0180123
6	0.00620738	0.00197842	0.00511496	0.0295973	0.00542666	0.028865		0.00838228	0.00639858	0.00694418	0.0384281		0.000756723	0.0011033	0.00787641	0.0183708	0.0075953	0.02078		0.00127861	0.00164616	0.0195183	0.0368267
7	0.00456759	0.00223584	0.00762029	0.0229801	0.00632382	0.0405458		0.00630502	0.00603746	0.00493843	0.0586274		0.00101417	0.00117337	0.0201075	0.0410828	0.0090985	0.0380108		0.00142208	0.00181647	0.0449174	0.0280022
8	0.00430421	0.002405	0.00655436	0.0342207	0.0068858	0.0450312		0.00498924	0.00677131	0.00706611	0.0179146		0.000775029	0.00123176	0.00871234	0.016162	0.0140737	0.106415		0.00138477	0.00171318	0.00916848	0.0281021
9	0.00398196	0.00324538	0.00670478	0.0218142	0.0075887	0.0230504		0.00703981	0.00700048	0.00492251	0.053843		0.00107138	0.00122269	0.00198104	0.0464108	0.00570647	0.0310362		0.0014066	0.00210095	0.0322349	0.0201835
10	0.00418119	0.00364926	0.00360567	0.0297345	0.00645342	0.0168741		0.00823851	0.00533335	0.00838536	0.0589839		0.000914032	0.00131126	0.00889033	0.0267611	0.0104635	0.0163977		0.00150478	0.00182666	0.0174183	0.0272485
11	0.00479085	0.00316937	0.00551478	0.0676912	0.00865558	0.0988283		0.0085111	0.00722275	0.00845091	0.0199306		0.0011421	0.00103189	0.00976095	0.0249801	0.00284582	0.0537768		0.00142465	0.00198952	0.0196357	0.0513915
12	0.00389723	0.00255978	0.00538123	0.0399695	0.00823862	0.0314252		0.00794691	0.00594967	0.00682308	0.0534895		0.00122285	0.00106848	0.00745092	0.0285379	0.0106642	0.0260459		0.00144337	0.00198951	0.0155616	0.0161751
13	0.00353791	0.00362039	0.011721	0.0411119	0.00584498	0.0310189		0.00843433	0.00674617	0.00789975	0.034586		0.000877629	0.00101241	0.0123167	0.0506757	0.00355318	0.0234692		0.00160039	0.00188568	0.026469	0.0431491
14	0.00507306	0.00330294	0.00381589	0.0274216	0.00786291	0.0526384		0.00854457	0.00641496	0.00675637	0.12754		0.000864733	0.00108142	0.00397639	0.0222372	0.00594356	0.0475039		0.00145887	0.00205947	0.0313688	0.0449117
15	0.00441356	0.00363313	0.00593511	0.0219572	0.00598589	0.0408085		0.00968516	0.00635257	0.00563554	0.0598964		0.000781481	0.0013109	0.00848561	0.032257	0.0017948	0.024546		0.00158872	0.00200104	0.0167513	0.0327018
16	0.00489756	0.0038061	0.00436161	0.0168582	0.00518089	0.0384512		0.00781179	0.00577473	0.00836727	0.0282957		0.000886299	0.00109433	0.00309441	0.0303475	0.00431464	0.0336641		0.00183308	0.0020075	0.0284643	0.0173231
17	0.00442943	0.00406794	0.00638963	0.036757	0.00825284	0.0756436		0.016518	0.00711878	0.00945052	0.040809		0.000917031	0.00117796	0.00279554	0.0266506	0.00693621	0.0284467		0.00164259	0.00199193	0.0359328	0.018722
18	0.00462968	0.00308029	0.00730979	0.0168004	0.00795636	0.0487518		0.00893344	0.00714771	0.0121771	0.0608013		0.00104382	0.00116053	0.0034422	0.0214557	0.00601109	0.0517037		0.00213785	0.00227741	0.0129991	0.0550565
19	0.0050196	0.00473011	0.00586976	0.0175381	0.00754143	0.0559221		0.00954984	0.00605353	0.00942635	0.0691042		0.000958813	0.00119513	0.00645726	0.00809821	0.00457039	0.0476799		0.00214963	0.00250491	0.0279517	0.026076
20	0.00495454	0.00427124	0.00551241	0.0156934	0.00690882	0.0421497		0.00901443	0.0071486	0.00769197	0.0938914		0.00112005	0.000933396	0.00714886	0.0531564	0.0190779	0.0462485		0.0015055	0.00169823	0.0249625	0.0316385
21	0.00492285	0.00367177	0.00550549	0.0296891	0.00695794	0.0400839		0.00974424	0.00645576	0.0082835	0.0756228		0.00114193	0.00118319	0.00680576	0.0309074	0.00674114	0.0573782		0.00171177	0.00211002	0.0119804	0.0323449
22	0.00491301	0.00392094	0.00676188	0.0148006	0.00811474	0.0148797		0.010005	0.00571092	0.00855821	0.0610386		0.000976744	0.0012739	0.00996836	0.0309064	0.00526474	0.057464		0.00173484	0.00231611	0.0739379	0.0420796
23	0.00532335	0.00378079	0.00534866	0.0419306	0.00997802	0.0621679		0.00997856	0.00660384	0.00660139	0.037867		0.0010655	0.0012621	0.00319354	0.0176651	0.00893052	0.0421165		0.00170359	0.00204025	0.0360008	0.0552192
24	0.00571165	0.00448017	0.00766975	0.0283198	0.00853215	0.0354339		0.0106105	0.00881713	0.00909442	0.0904308		0.0010567	0.00139541	0.00919494	0.053678	0.00822929	0.0643903		0.00160982	0.00203614	0.0347206	0.0520641
25	0.00497658	0.00433315	0.00631269	0.0565283	0.010272	0.0354039		0.00889761	0.00776611	0.00645126	0.0372659		0.000807501	0.0011445	0.00322668	0.0144461	0.00309254	0.0295865		0.00207119	0.0017825	0.0264614	0.0400091
26	0.00566803	0.0026401	0.00660429	0.0252663	0.00843887	0.0370814		0.00870881	0.00686848	0.00774738	0.012041		0.000861011	0.000840698	0.0023078	0.024387	0.00823972	0.0247966		0.00182374	0.00152986	0.0111636	0.0308677
27	0.00497047	0.00291158	0.005399	0.0238165	0.00685402	0.0348542		0.0102895	0.00662174	0.00910783	0.0305622		0.000846928	0.000878045	0.00528668	0.0185984	0.00364635	0.0650638		0.00141668	0.00132076	0.0337156	0.037829
28	0.00484911	0.00434036	0.00611902	0.0117728	0.0055686	0.0316048		0.00876696	0.00602653	0.00610698	0.0542603		0.000630426	0.000903628	0.00299728	0.0127811	0.00317503	0.0593732		0.00146752	0.00157806	0.0154019	0.0301205
29	0.00417872	0.00348615	0.0063305	0.0358846	0.00972552	0.0236626		0.00960233	0.00504241	0.00774356	0.0457064		0.000670706	0.000756091	0.00411354	0.0132876	0.014051	0.02459		0.00147628	0.00167201	0.00806249	0.0359904
30	0.00446713	0.00470319	0.00802513	0.0448263	0.00698941	0.0244274		0.0117342	0.00552882	0.00566818	0.0341297		0.000800277	0.000856825	0.00354201	0.0301309	0.013269	0.0260159		0.00148076	0.00160157	0.0176907	0.0356023
31	0.00413262	0.00391438	0.00852407	0.022689	0.00644733	0.0136114		0.0109375	0.00445567	0.00568435	0.0325898		0.000663379	0.000833941	0.00500956	0.00569411	0.00387518	0.0207049		0.0017155	0.00184238	0.0241893	0.0557035
32	0.00351102	0.00307917	0.0080663	0.0575715	0.00732239	0.0179888		0.0103284	0.00538323	0.00765982	0.0330805		0.00078394	0.000832965	0.00939995	0.0433747	0.00754608	0.0427747		0.00162056	0.00177676	0.0122848	0.0423417
33	0.00383418	0.00243901	0.00483271	0.0304714	0.00666441	0.013939		0.00414743	0.00527175	0.00834465	0.0471787		0.000913504	0.00104628	0.00744503	0.0157352	0.00332778	0.0265792		0.00171159	0.00199686	0.0255327	0.035756
34	0.00453525	0.00204331	0.00471262	0.0153647	0.0109061	0.0160217		0.00530173	0.00597237	0.0101738	0.0365002		0.00130817	0.00092853	0.00300991	0.018276	0.00357905	0.0398021		0.00164745	0.00201168	0.0198498	0.0591755
35	0.00499533	0.00226632	0.00891854	0.0186482	0.00620491	0.0204979		0.00409032	0.00643973	0.0119202	0.0627888		0.000844464	0.000894677	0.00732775	0.0172627	0.00408155	0.105562		0.00138116	0.002145	0.0217095	0.0349682
36	0.0046206	0.00267792	0.00688429	0.0374728	0.00881917	0.0355223		0.00398452	0.00556756	0.0114397	0.0574097		0.00103062	0.0011377	0.0143485	0.0288424	0.00516927	0.0501562		0.0016633	0.00215102	0.0150875	0.0343041
37	0.00525196	0.00246797	0.00644063	0.0308172	0.00564562	0.063075		0.00488187	0.00592043	0.00729654	0.0299515		0.000965185	0.000896719	0.00485206	0.0350347	0.0230197	0.0615591		0.00175828	0.00211117	0.0220946	0.0296623
38	0.00537896	0.00223596	0.00358712	0.0192108	0.00508063	0.0209037		0.00486155	0.00437745	0.00597364	0.032921		0.000901978	0.00113084	0.00486738	0.0317921	0.00672894	0.0519341		0.00172401	0.00192975	0.00546907	0.0336733
39	0.00464777	0.00203867	0.00563586	0.0176011	0.00982761	0.0285107		0.00506508	0.00481562	0.00615027	0.0270116		0.000880209	0.00106411	0.00883065	0.0162318	0.00277718	0.0216185		0.00154612	0.00187511	0.0244709	0.0334931
40	0.00444669	0.00415486	0.00541749	0.00763562	0.00874646	0.0145536		0.00570789	0.00549694	0.00758533	0.0402855		0.000932853	0.00129774	0.00204	0.0055529	0.00102318	0.0722538		0.00194914	0.00233413	0.0267587	0.0387454
41	0.00426336	0.00305774	0.00800871	0.0181784	0.00630048	0.0657588		0.00544189	0.00572227	0.00978974	0.0433837		0.00123442	0.0012383	0.00654512	0.0264881	0.00763759	0.0481754		0.00149299	0.00233869	0.0274815	0.017485
42	0.00426113	0.00269971	0.00608831	0.0390602	0.00873012	0.0250455		0.00522535	0.00725857	0.011127	0.0284061		0.000880223	0.00127118	0.00341324	0.0226206	0.00645832	0.0594508		0.00199455	0.00222661	0.0247581	0.0462533
43	0.00420177	0.00263044	0.00852406	0.0234209	0.00929556	0.0250658		0.00923757	0.00575018	0.0078849	0.0264663		0.000838416	0.00132503	0.00602194	0.0294904	0.00381739	0.0118522		0.00170768	0.00205081	0.0144584	0.0245639
44	0.00426653	0.00309828	0.00610269	0.0253207	0.00664923	0.0625019		0.00442904	0.00647475	0.00943015	0.0817367		0.000995158	0.00115659	0.00504019	0.0126735	0.00809037	0.0371652		0.00226153	0.00235456	0.0406312	0.0420609
45	0.00419751	0.00309085	0.0074821	0.0302394	0.00643779	0.0444987		0.0055695	0.00604495	0.00861771	0.0415105		0.0011055	0.0011745	0.00555379	0.0290127	0.00301677	0.0501865		0.00204093	0.00187117	0.0182136	0.0198738
46	0.00571174	0.00423597	0.00869505	0.0287793	0.00855906	0.0323749		0.00547802	0.00596257	0.0113615	0.0553238		0.000960913	0.00142135	0.00548513	0.0231629	0.00774987	0.0223499		0.00185687	0.00230428	0.0315801	0.0241663
47	0.00432695	0.00459682	0.00563582	0.0200157	0.00656196	0.0531795		0.00611264	0.00601421	0.0150731	0.0938032		0.0011187	0.00128203	0.00628939	0.0468323	0.00514431	0.0492784		0.00179814	0.00260721	0.0409775	0.0428552
48	0.00510059	0.00378931	0.00733178	0.0174735	0.00970792	0.0542436		0.00547384	0.00749883	0.0108599	0.0730281		0.000982996	0.00110451	0.00333241	0.0204591	0.00851933	0.0351108		0.00187056	0.00134079	0.0280049	0.043781
49	0.00457862	0.00370373	0.00653133	0.0302875	0.00737171	0.02679		0.0065272	0.00665927	0.0100935	0.0543311		0.000969843	0.00143202	0.00889122	0.0355753	0.00874953	0.0268118		0.0022132	0.00141136	0.0169079	0.0335181
50	0.00461053	0.00273551	0.00736305	0.0205854	0.0103369	0.0169499		0.00563624	0.00707204	0.00820405	0.0600665		0.00112777	0.000954882	0.00882976	0.0190475	0.00547409	0.047731		0.00198051	0.00158465	0.016841	0.0271672
51	0.00485305	0.00265251	0.0201859	0.021624	0.00829336	0.0348373		0.00673017	0.00542509	0.00646017	0.0470845		0.000971872	0.0010281	0.00805116	0.055953	0.00597041	0.0464504		0.00195689	0.00145816	0.023737	0.00572173
52	0.00536126	0.00447513	0.00758408	0.0419094	0.00740302	0.0437769		0.00840338	0.00681987	0.00515258	0.0525906		0.000994288	0.000850694	0.00383069	0.0122536	0.00550209	0.027649		0.00205707	0.00137347	0.0153548	0.0694777
53	0.00442811	0.00262852	0.0081126	0.0194119	0.00785864	0.0573813		0.00724346	0.00676962	0.00728487	0.0449479		0.000816781	0.00091336	0.0171684	0.0259837	0.0125151	0.020944		0.00195566	0.00151235	0.0306842	0.0354973
54	0.00524451	0.00392059	0.012259	0.0497044	0.0101573	0.0362403		0.00589667	0.00609645	0.00957813	0.0376556		0.000615596	0.000954033	0.00350065	0.0378098	0.00629409	0.0214234		0.00201072	0.00153021	0.0158685	0.0385948
55	0.00584361	0.00323213	0.00638141	0.0280046	0.00619262	0.030744		0.00626183	0.00701907	0.0078778	0.032463		0.000805311	0.00106102	0.00538295	0.0248668	0.00277698	0.0426791		0.00218847	0.00180986	0.0245929	0.0523003
56	0.00347825	0.00426827	0.00519621	0.0423114	0.00548696	0.0229578		0.00630228	0.00791183	0.0093614	0.0444973		0.000728315	0.00115889	0.0178241	0.0791195	0.00535964	0.01261		0.00244108	0.00194034	0.0264294	0.0309534
57	0.00357808	0.00367801	0.00827424	0.0297489	0.0073053	0.0218819		0.00691437	0.00654235	0.0069131	0.0272282		0.000772639	0.000967299	0.00833198	0.0631775	0.00249915	0.0209388		0.00193415	0.00164243	0.0219299	0.0233807
58	0.00486913	0.00355961	0.00572132	0.0467072	0.00658072	0.0365033		0.00766282	0.00636593	0.00494222	0.0236638		0.000665298	0.00106996	0.00568588	0.058204	0.0061162	0.0311642		0.00155999	0.00197486	0.0188838	0.043707
59	0.00542229	0.00315615	0.00804594	0.032729	0.00739027	0.0253668		0.0076895	0.00910368	0.00949272	0.057516		0.000997083	0.000842727	0.00178328	0.126295	0.00557566	0.0215672		0.00176529	0.0016972	0.031134	0.0442475
60	0.00491563	0.00314596	0.00607744	0.0138808	0.00989335	0.126919		0.00667284	0.00673521	0.00701423	0.0167538		0.000768117	0.0012982	0.00425482	0.0501315	0.00777146	0.0322593		0.00154596	0.00204762	0.0120015	0.0423288
61	0.00357256	0.00336296	0.00605874	0.025622	0.00794545	0.0493648		0.0072576	0.00566817	0.00574741	0.0148505		0.000813442	0.000900459	0.00901256	0.0362775	0.00895541	0.0296269		0.00210292	0.00199487	0.0104601	0.0324683
62	0.00461836	0.00315642	0.00530285	0.0248044	0.00780325	0.0133426		0.00875017	0.00701029	0.00741139	0.0335319		0.000793604	0.000894519	0.00414825	0.0289046	0.00525939	0.0446997		0.00129499	0.00210252	0.0332396	0.0354652
63	0.00508935	0.00279125	0.00564328	0.0273488	0.00737649	0.0177418		0.00831303	0.00728625	0.00655462	0.067783		0.00108475	0.0010076	0.00299437	0.0277546	0.00583897	0.0400426		0.00194913	0.00255878	0.0192652	0.0274529
64	0.00443272	0.00297728	0.00445485	0.0239586	0.00754412	0.0118186		0.00683542	0.00635872	0.00765088	0.0298143		0.000939209	0.00106924	0.00780347	0.0416939	0.00552707	0.029058		0.0014988	0.00240182	0.0158743	0.0856012
65	0.00536838	0.00339261	0.00715689	0.018096	0.00858628	0.037952		0.00828331	0.006696	0.00657992	0.0527328		0.000941691	0.00106673	0.00653727	0.0480204	0.00232849	0.0338955		0.00161963	0.00203139	0.0162062	0.0546772
66	0.00543609	0.00269897	0.00882866	0.0140161	0.00796107	0.0157111		0.00381769	0.00581285	0.00640303	0.0841024		0.000762654	0.000940185	0.00826936	0.030004	0.0038266	0.0382586		0.00214855	0.00234553	0.00847662	0.0289433
67	0.00511702	0.00233927	0.00756123	0.0131706	0.00864525	0.0216769		0.00465626	0.00776078	0.0081472	0.027529		0.0010051	0.000936848	0.010851	0.0177279	0.0037636	0.0262294		0.00163565	0.00179338	0.0140257	0.0579503
68	0.00505783	0.00281858	0.00974887	0.0489252	0.00827728	0.0320603		0.0051885	0.00693194	0.00866057	0.0757988		0.00101535	0.00107666	0.00253089	0.0141955	0.00287817	0.0508205		0.00186256	0.00201907	0.0235461	0.0434634
69	0.00511108	0.0022836	0.00627159	0.0270072	0.00866496	0.0154199		0.00452408	0.00877751	0.0128574	0.0746728		0.00102328	0.00139241	0.00346263	0.0371067	0.00537125	0.0388112		0.00202374	0.00251318	0.0150084	0.0248194
70	0.00510109	0.0033061	0.00604121	0.0343313	0.00855294	0.0280452		0.0042829	0.00619962	0.00586867	0.0471287		0.0010781	0.00131749	0.00609801	0.0184874	0.00485173	0.0335345		0.0017017	0.00259347	0.0250976	0.0147551
71	0.00713253	0.0028905	0.00857385	0.0377905	0.00885711	0.0202655		0.00440518	0.00735624	0.00605209	0.0355835		0.000759472	0.00119187	0.0101735	0.0123768	0.00594746	0.0208832		0.00199685	0.00212223	0.034126	0.0307752
72	0.00524049	0.00302652	0.00594686	0.023034	0.0127858	0.027617		0.00460085	0.00894761	0.00543913	0.046436		0.00108391	0.00121806	0.00776024	0.0226349	0.00413379	0.0397096		0.00195969	0.00259267	0.0313696	0.0308833
73	0.0063032	0.00243568	0.00496371	0.0818444	0.00898976	0.0368179		0.0046081	0.00700647	0.00871445	0.0417332		0.00108589	0.00132377	0.0130202	0.0220247	0.00483113	0.0358048		0.00230004	0.00208315	0.0180228	0.0498503
74	0.00620778	0.00242562	0.00844719	0.0216745	0.00872624	0.0594986		0.00471621	0.00771881	0.00892162	0.0432712		0.00121298	0.0013078	0.0174971	0.0365124	0.00564611	0.0363865		0.00195302	0.00242219	0.0288521	0.0337668
75	0.00475506	0.00345216	0.00726799	0.0493043	0.027364	0.0730935		0.00435589	0.00790042	0.00840216	0.0388454		0.000880118	0.001202	0.0100213	0.031994	0.00575326	0.0307072		0.00193189	0.00189499	0.0100353	0.0455601
76	0.00564729	0.00279798	0.00777526	0.0242982	0.00833986	0.0148824		0.00479492	0.00892543	0.0109774	0.0420102		0.000943055	0.000933008	0.0116926	0.0246944	0.00693806	0.0338227		0.00225111	0.00232854	0.0131818	0.0320393
77	0.00475684	0.00265627	0.0070107	0.0703373	0.00874945	0.105118		0.00520175	0.00770481	0.00800662	0.0372176		0.000963433	0.00079924	0.00603048	0.0225159	0.0113611	0.0414376		0.00221441	0.00204494	0.0284022	0.0209226
78	0.00536692	0.00306474	0.0092089	0.0434032	0.0150259	0.0210497		0.00497726	0.0083806	0.0126665	0.041974		0.000888481	0.000816406	0.00199	0.0403861	0.00251328	0.0359216		0.00213703	0.00209932	0.0237509	0.0483282
79	0.00518078	0.00254292	0.00746037	0.0449789	0.00882662	0.0191612		0.00537894	0.0108343	0.0125893	0.0107405		0.000642253	0.000753121	0.00296729	0.0452386	0.00614458	0.0336369		0.00205288	0.00197785	0.0170673	0.0484351
80	0.00459439	0.00376362	0.00654042	0.0348675	0.0122112	0.0167331		0.00531932	0.00822712	0.0118603	0.048551		0.000747225	0.000897117	0.0138333	0.0299306	0.0116637	0.0319797		0.00211044	0.00213957	0.0190953	0.044162
81	0.00485625	0.00353484	0.00577295	0.0309571	0.00912189	0.0258051		0.00481029	0.00547314	0.0101315	0.0713993		0.000668174	0.000826258	0.00274807	0.022238	0.00600238	0.0271853		0.00201354	0.00200047	0.0168338	0.0531345
82	0.00545887	0.00338483	0.00838693	0.0454827	0.00877115	0.0494841		0.0048671	0.00545614	0.00990816	0.113434		0.00106948	0.000808888	0.010243	0.0287193	0.00827083	0.0638693		0.00226543	0.00131733	0.0222665	0.0332221
83	0.00689171	0.00364015	0.00866142	0.0137971	0.0100945	0.0337556		0.00529971	0.00725483	0.0143099	0.0432629		0.000707054	0.000977646	0.00694455	0.0326839	0.00540504	0.0188371		0.00211597	0.00146167	0.0241575	0.0494918
84	0.00418043	0.00333459	0.00761549	0.0266643	0.012119	0.0396392		0.00558267	0.00750545	0.0114711	0.0441942		0.000837918	0.000990931	0.00340842	0.0146845	0.00477505	0.0238911		0.00203041	0.00149063	0.017357	0.0526278
85	0.00553527	0.00324064	0.00761813	0.0347144	0.00741936	0.0334869		0.00465178	0.00602026	0.0110215	0.0486398		0.000708881	0.00102708	0.00474111	0.0197821	0.00721314	0.0211381		0.00158044	0.00149073	0.018958	0.0469094
86	0.00489999	0.00320065	0.00573065	0.0357468	0.00670079	0.0176067		0.00520476	0.00703765	0.00859427	0.0450069		0.00111889	0.00107831	0.00846871	0.0385188	0.00624782	0.0170671		0.00147522	0.00183102	0.0121224	0.0601142
87	0.00413687	0.0027207	0.00639283	0.0179038	0.00567995	0.0562797		0.00461327	0.0077054	0.0107325	0.0575654		0.000848125	0.00100841	0.00595371	0.0211613	0.00763539	0.0299668		0.00163636	0.00177377	0.0298698	0.012315
88	0.00574263	0.00313131	0.0055197	0.0433266	0.00780975	0.141534		0.00618679	0.00632856	0.0111337	0.0804691		0.000958243	0.00114532	0.0040722	0.0264959	0.00550196	0.0839438		0.00172173	0.00154326	0.00864961	0.0193451
89	0.00615768	0.00286511	0.00687793	0.0210033	0.00725182	0.0232486		0.00577119	0.00603819	0.0273851	0.0579798		0.000967888	0.0010073	0.00821311	0.0549424	0.00479507	0.0329648		0.0016662	0.00180935	0.0164603	0.0357242
90	0.00408674	0.00360707	0.00674213	0.060902	0.00640978	0.0333984		0.00597988	0.00636066	0.0102688	0.0364938		0.00102937	0.00112214	0.00724755	0.0267623	0.00863793	0.019238		0.00189925	0.0020322	0.0215662	0.0152132
91	0.00488092	0.00294865	0.00619441	0.024454	0.00633032	0.0289325		0.00521885	0.00642395	0.00843759	0.068486		0.000857278	0.000979733	0.00335045	0.0560629	0.0155444	0.0457473		0.00181448	0.0020326	0.0209623	0.0380057
92	0.0042786	0.00333414	0.00675999	0.0465741	0.0127163	0.0316147		0.00555854	0.0073245	0.0288073	0.0665793		0.000943959	0.00121175	0.00295888	0.0343393	0.00294937	0.0269998		0.00176565	0.00181958	0.0369878	0.0436795
93	0.00451954	0.00282065	0.00557695	0.0212481	0.00715919	0.0395133		0.00537715	0.00650677	0.0213608	0.0284921		0.000972517	0.000932956	0.00683722	0.0240163	0.00671126	0.0198031		0.00188434	0.00151654	0.0131684	0.0567918
94	0.0050117	0.00370603	0.0122188	0.0418499	0.00781067	0.0703753		0.00662848	0.00808332	0.0416436	0.0335003		0.00116194	0.000925944	0.0138833	0.0277524	0.0205845	0.0454442		0.00201532	0.00254464	0.0496707	0.0202464
95	0.00406084	0.00438614	0.00564385	0.0507507	0.00777057	0.0400993		0.00603625	0.0063253	0.0122665	0.0317503		0.000822102	0.00109241	0.00250963	0.027488	0.0165256	0.0408959		0.00171463	0.00168385	0.0207111	0.0178486
96	0.00506708	0.00311996	0.00854498	0.0153119	0.00860943	0.0263822		0.00548791	0.00865952	0.0246231	0.0427389		0.000803454	0.0010479	0.0110825	0.0224539	0.0229561	0.0144798		0.00217659	0.00177068	0.0223364	0.0589511
97	0.00349381	0.00247921	0.00851469	0.0217315	0.00710621	0.0974569		0.0076571	0.00673427	0.0194077	0.0283925		0.00100225	0.00114233	0.00434345	0.0338283	0.0042881	0.0337013		0.002483	0.00211821	0.0134748	0.0475188
98	0.00712859	0.00338304	0.00575606	0.0177543	0.00633599	0.0341988		0.0074351	0.00644613	0.00990428	0.0322582		0.00100292	0.00131052	0.00615656	0.0492118	0.00488966	0.0315481		0.00201504	0.00185077	0.0266778	0.0625605
99	0.00606932	0.002671	0.0106737	0.0145652	0.00958374	0.129781		0.00713373	0.00871348	0.010819	0.0646715		0.000902231	0.00104442	0.0208444	0.0122696	0.0104112	0.031683		0.0019842	0.00212437	0.0397035	0.0701378
100	0.0052605	0.0020886	0.00644605	0.0214801	0.00744449	0.0885541		0.00928875	0.00855246	0.0114535	0.0981362		0.000844084	0.00119616	0.00476996	0.0296223	0.0098449	0.0380148		0.00218993	0.00201856	0.0252073	0.0424863
101	0.00388372	0.00240268	0.00991607	0.0402036	0.00741515	0.04781		0.00959027	0.00900814	0.0107199	0.0386728		0.000876111	0.00105795	0.00313928	0.0193733	0.00643096	0.0858633		0.00192051	0.00191185	0.0404808	0.066714
102	0.00483325	0.00257794	0.00714546	0.0124421	0.00813294	0.0249684		0.0106554	0.00856261	0.0120402	0.0539958		0.00117966	0.00134198	0.0255527	0.0420995	0.00911565	0.0406578		0.0019808	0.00165012	0.0310177	0.0313806
103	0.00503387	0.00253765	0.0285044	0.00761781	0.0445247	0.021163		0.00811632	0.0072806	0.00959828	0.0494576		0.000932716	0.00125327	0.0102629	0.0190262	0.0164962	0.0404157		0.00209983	0.00193686	0.0431898	0.0241795
104	0.00517853	0.00239202	0.00762776	0.0153558	0.0102789	0.0244099		0.0113426	0.00773092	0.00635759	0.0626847		0.000918951	0.000921449	0.0113505	0.0585259	0.00935679	0.0601782		0.00211281	0.00209408	0.0305721	0.0469571
105	0.00596693	0.00287052	0.0102332	0.043347	0.01207	0.0232351		0.00916336	0.0082223	0.0083986	0.0404167		0.00113439	0.000649355	0.00928543	0.0135122	0.00987318	0.0655903		0.0020128	0.00176848	0.0381827	0.0214425
106	0.00430367	0.00200997	0.00722061	0.0364487	0.00717314	0.0597928		0.0112359	0.00886963	0.0137947	0.0342996		0.000949254	0.000714804	0.0174516	0.00989799	0.00578925	0.0471804		0.00169393	0.00130879		0.0301305
107	0.00193253	0.00355888	0.00684635	0.00920887	0.00806251	0.0166612		0.0114945	0.00671654	0.00770179	0.0584026		0.000860454	0.000691099	0.0136836	0.0408131	0.01094	0.0523855		0.00178878	0.00190965		0.0400708
108	0.00194406	0.00219888	0.00823536	0.0206546	0.00909909	0.0224286		0.00829039	0.00803577	0.00927498	0.020983		0.000785157	0.000750521	0.00827773	0.0277103	0.00979615	0.0201383		0.00204463	0.00200235		0.0328094
109	0.00162468	0.00238613	0.00791471	0.0263625	0.027945	0.0167927		0.010107	0.00767247	0.00776443	0.0499746		0.000961265	0.000722504	0.00835576	0.0757938	0.0205529	0.0222182		0.00183212	0.00180046		0.0196848
110	0.00267926	0.00275251	0.00555663	0.0164819	0.00571242	0.0169948		0.0108073	0.0081836	0.00910164	0.12052		0.000764257	0.000726028	0.0108562	0.0292722	0.00930116	0.0346204		0.00242219	0.00163296		0.0351661
111	0.00241741	0.00265146	0.00989695	0.0182318	0.00718745	0.0566999		0.011653	0.00545694	0.00929725	0.0629356		0.000670017	0.000845366	0.00688626	0.0180785	0.0271611	0.0487778		0.00200782	0.00193614		0.024245
112	0.0027674	0.00314073	0.00579902	0.0298586	0.00516433	0.022057		0.0118716	0.00664179	0.00927372	0.0866102		0.000922494	0.00080957	0.00643016	0.0296892	0.0254355	0.0685102		0.00198562	0.00193211		0.0279663
113	0.00248147	0.00418726	0.00719919	0.018393	0.00672007	0.0184702		0.0106221	0.00541718	0.0102017	0.056905		0.000945381	0.000973325	0.00657981	0.0100804	0.0210545	0.0258645		0.00213486	0.00157931		0.0447519
114	0.00240237	0.00279438	0.00722649	0.0308042	0.00885424	0.137981		0.00912351	0.00545638	0.00677224	0.0655649		0.000809135	0.000749377	0.00605398	0.0251062	0.00488776	0.0842172		0.0021163	0.0018842		0.034336
115	0.00274961	0.003462	0.00618381	0.0392971	0.00617588	0.0836711		0.0123233	0.00684815	0.0119591	0.0215606		0.000707862	0.00125153	0.00871386	0.078498	0.0238611	0.0906326			0.00198606		0.0738586
116	0.00279396	0.00246959	0.00480488	0.0112925	0.00698712	0.0278532		0.009827	0.00794039	0.0117354	0.0716313		0.000864076	0.00114709	0.0141709	0.0343105	0.00589228	0.0566559			0.00182222		0.0586297
117	0.00323857	0.00301625	0.00458323	0.0325026	0.00721357	0.0471021		0.0101317	0.00619448	0.011391	0.0419903		0.000753969	0.00084288	0.011785	0.0211982	0.0378366	0.0254986			0.0018686		0.030981
118	0.00214073	0.00270568	0.00525982	0.0220028	0.00668238	0.0460066		0.0105308	0.00560281	0.0136934	0.0479488		0.000905342	0.00095374	0.00971785	0.0276598	0.0135839	0.0459002			0.00180073		0.0798039
119	0.00295102	0.00326576	0.00566228	0.0272654	0.00725201	0.0254027		0.010959	0.00690922	0.01151	0.0519217		0.000792813	0.00119715	0.00203908	0.0337717	0.0117502	0.0219437			0.00221376		0.0465254
120	0.00243913	0.00415367	0.00562783	0.0403632	0.00542204	0.0455472		0.00806144	0.00578984	0.00963847	0.0467867		0.000970728	0.00124247	0.00367862	0.0791028	0.0179303	0.052392			0.00183465		0.0368622
121	0.00305516	0.00301194	0.00706501	0.0302323	0.00594594	0.0621821		0.00723109	0.00742932	0.0104898	0.058383		0.00088965	0.00142672	0.0111182	0.0180422	0.0347816	0.0313894			0.00216073		0.0339469
122	0.002806	0.00326022	0.00768044	0.03902	0.00715059	0.0529174		0.00910289	0.00852572	0.00860364	0.0497412		0.000895525	0.00111434	0.00620683	0.0382584	0.00712938	0.038031			0.00202739		0.0589171
123	0.00313879	0.00220421	0.00561997	0.0122545	0.00957108	0.0546625		0.00861344	0.0088577	0.0101265	0.0419108		0.000863994	0.000944904	0.00716448	0.0406937	0.0329078	0.040364			0.00200692		0.0774846
124	0.00276924	0.00299535	0.00633684	0.0484765	0.00694368	0.0355312		0.00849044	0.00875689	0.0129889	0.0252699		0.00105457	0.00135813	0.00714405	0.0258452	0.00393869	0.0546599			0.0021936		0.0332644
125	0.00349418	0.00243729	0.011121	0.0298396	0.00804099	0.0860579		0.00921585	0.00732046	0.00902419	0.034161		0.000889516	0.00101159	0.00829363	0.0467551	0.00530339	0.0349066			0.00247709		0.038096
126	0.00367751	0.00212628	0.00492016	0.0334329	0.00930456	0.0445722		0.0107471	0.00790573	0.0102391	0.0469207		0.000797848	0.00126165	0.00950947	0.036704	0.00742906	0.0352571			0.00206043		0.0813025
127	0.00342053	0.0029926	0.00593827	0.0552489	0.0100955	0.0391145		0.0105656	0.00579453	0.00765904	0.0413657		0.000988225	0.00119854	0.00947775	0.0261621	0.00388965	0.0329141			0.0021566		0.0307993
128	0.00284942	0.00324333	0.00693188	0.0177514	0.00941235	0.0329065		0.0109402	0.00716719	0.0147738	0.0278866		0.0011504	0.00125866	0.00495002	0.0293057	0.0117112	0.0270943			0.00197292
129	0.0031291	0.00231488	0.0103578	0.0365958	0.00813471	0.0620173		0.0107944	0.00805903	0.00988864	0.0605971		0.000819527	0.00122291	0.00898296	0.037857	0.0146255	0.0640493			0.00262395
130	0.00332276	0.00416643	0.00605854	0.0500851	0.0082868	0.0582454		0.0105737	0.00753008	0.0119301	0.0247733		0.00090146	0.000902296	0.00891744	0.0357589	0.0345662	0.0485803			0.00191651
131	0.0032426	0.00308354	0.00987328	0.025231	0.00655484	0.0135164		0.0101889	0.00762952	0.0108966	0.0508519		0.000830071	0.0012815	0.00732664	0.0199319	0.0022702	0.0606618			0.00220135
132	0.0026985	0.00308398	0.00570381	0.0165309	0.00722899	0.0230868		0.0113598	0.00675529	0.0152294	0.0687434		0.000976925	0.00128923	0.00489061	0.0319308	0.00566888	0.0166017			0.00230883
133	0.00268375	0.00322728	0.00710726	0.0418882	0.00663264	0.0401756		0.0108757	0.00979072	0.00741868	0.0296932		0.00129763	0.00151438	0.0105717	0.0500487	0.00430387	0.027798			0.00207626
134	0.0029638	0.00340299	0.00671463	0.0574699	0.00649314	0.0485349		0.0108318	0.00737212	0.00766503	0.114095		0.000820481	0.00114205	0.00633424	0.0295743	0.00234722	0.0457243			0.00199101
135	0.00259799	0.00218534	0.00683473	0.0526022	0.00718914	0.0376181		0.0122139	0.0077876	0.0102795	0.041522		0.00127346	0.000935629	0.00487404	0.0291084	0.00346275	0.0491321			0.00231395
136	0.0030828	0.00251637	0.00603504	0.0165103	0.00546339	0.0333143		0.0115519		0.010251	0.0669328		0.000993225	0.00173279	0.00503592	0.0414609	0.0130597	0.0362431			0.00269796
137	0.00338473	0.00294401	0.00591731	0.0235349	0.00593419	0.0463322		0.0117514		0.00967325	0.0133363		0.000931124	0.00150744	0.00320551	0.0186479	0.00659141	0.0342998			0.00237268
138	0.00304751	0.00303456	0.00698218	0.0252271	0.00755747	0.0296873		0.00915803		0.00961475	0.0482334		0.000719188	0.00130001	0.00573967	0.0318479	0.00530469	0.0412633			0.00277082
139	0.00321431	0.00300959	0.00746446	0.0291989	0.00557844	0.0552898		0.0102148		0.012864	0.0645948		0.000940805	0.00137313	0.00343477	0.0237725	0.00900013	0.020607			0.0027864
140	0.00276947	0.00316267	0.0091562	0.0342332	0.00567761	0.0453577				0.0117769	0.0755035		0.00074637	0.00125612	0.00668393	0.0438231	0.0115341	0.0277672			0.00193148
141	0.00269493	0.00225736	0.00949703	0.042532	0.00937016	0.0557365				0.0101284	0.0348085		0.000833204		0.00724877	0.0273351	0.00625204	0.0278668			0.00250425
142		0.00328146	0.00620423	0.044877	0.00828489	0.0625154				0.00975114	0.0158312		0.000725082		0.00954426	0.0492449	0.0153949	0.020236			0.0026753
143		0.00319631	0.00905839	0.050562	0.00673027	0.0630893				0.0111226	0.040309				0.00742615	0.0327355	0.00414851	0.0523031
144		0.00277704	0.00881495	0.0333302	0.0086097	0.0707923				0.013078	0.037655				0.00628054	0.0384754	0.0137921	0.0303471
145		0.00341868	0.0065356		0.00740746	0.0533081				0.0113881	0.0394702				0.00980707	0.0194321	0.00585123	0.0140113
146		0.00238465	0.00741041		0.00749473	0.0164223				0.0111787	0.0289417				0.00628165	0.0345526	0.00906234	0.0287504
147		0.00281383			0.00829172	0.0697224				0.015532	0.0432121				0.00650973	0.0220589	0.0092652	0.0404729
148		0.00251806			0.00691398	0.041472				0.0189848	0.0423962				0.00705755	0.029891	0.0125649	0.0561065
149		0.00250637			0.00585345	0.0402577				0.0125526	0.0603839				0.00674532	0.0232221	0.00587397	0.0510259
150		0.00233417			0.00823975	0.0400708				0.0125274	0.109053				0.0066653	0.0301944	0.0042075	0.0320799
151		0.00247836			0.00582028	0.0232327					0.0365224					0.025723	0.00821799	0.0201701
152		0.0032592			0.00955718	0.0400465					0.0485291					0.0132131	0.00681171	0.0199724
153		0.00237297			0.00611403	0.0289666					0.149013						0.00650531	0.0287793
154		0.00297824			0.0100049	0.0598429					0.0312453						0.00744039	0.047037
155		0.00254733				0.047204					0.0505258						0.00757208	0.0275223
156		0.00344186				0.0507681					0.0390099						0.00769869	0.0372424
157		0.00252331				0.0411863											0.00422228	0.0245964
158		0.00357331				0.0258731											0.00874568	0.0326408
159		0.00312345				0.0483639											0.0196759	0.0313476
160		0.00332661				0.036788											0.0113447	0.0561245
161		0.00348676				0.0548281											0.00676325	0.0135505
162		0.00257297				0.0282406											0.00834368	0.0335633
163		0.00345465				0.0624528											0.0150694	0.0121232
164		0.00289401				0.0663231											0.0131642	0.0710111
165		0.00258881				0.0207781											0.00577516	0.0266395
166		0.00354286				0.0368373											0.0254218	0.0749715
167		0.00308057				0.0403451											0.00869812	0.0299829
168		0.00304981				0.0181075											0.0166203	0.0325952
169		0.0029635				0.0522149											0.00541176	0.0325776
170		0.00285901				0.0741235											0.00567028	0.0360568
171		0.00363353				0.0910943											0.00842308	0.0480887
172		0.00443192				0.0272125											0.0143927	0.0123865
173		0.00243694				0.0506776											0.00984726	0.0362244
174		0.00370581				0.0457642											0.00809867	0.0303714
175		0.0031765																0.0382074
176		0.00277273																0.0269965
177		0.00308454																0.0505566
178		0.00319411																0.0435583
179		0.00313903																0.0281986
180		0.00414155
181		0.00370173
182		0.00352778
183		0.00341126
184		0.00339759
185		0.00367103

## Sheet: Fig5
Panel b + f
Nuclei counts of adhered cells per image (ROI)
Experiment 1	unstimulated						gC						IFNg + gC						IFNg
Jurkat E6.1	91	95	49	94	149	106	45	115	52	64	37	65	693	995	526	552	604	716	298	324	190	237	201	231
Jurkat LFA KO	58	62	38	49	43	49	80	115	110	155	55	96	86	92	53	75	33	35	35	48	59	55	31	62
Experiment 2	unstimulated						gC						IFNg + gC						IFNg
Jurkat E6.1	81	37	54	51	109	108	56	57	52	67	76	81	510	700	684	648	389	469	233	386	190	226	170	200
Jurkat LFA KO	126	116	69	94	64	95	141	103	81	109	109	172	129	101	53	103	79	101	70	84	67	58	116	175
Experiment 3	unstimulated						gC						IFNg + gC						IFNg
Jurkat E6.1	136	149	145	109	86	115	58	108	56	62	98	66	366	353	531	410	548	536	158	55	190	166	213	182
Jurkat LFA KO	164	250	123	170	97	142	206	387	197	248	199	231	194	164	344	552	247	396	63	158	184	160	165	311
*ROI = region of interest
Calculation of mean value per condition (nuclei count adhered cells, Panel f)							Mean of adhered cells per assay (independent of treatment)					Normalised cells per ROI (Panel b)
Jurkat E6.1 (WT)							Jurkat E6.1 (WT)					Jurkat E6.1 (WT)
	unstimulated	gC	IFNγ	IFNγ + gC									unstimulated	gC	IFNγ	IFNγ + gC
Experiment 1	97.3333	63	246.833	681			272.042					Experiment 1	0.357788	0.231582	0.907336	2.50329
Experiment 2	73.3333	64.8333	234.167	566.667			234.75					Experiment 2	0.312389	0.27618	0.997515	2.41392
Experiment 3	123.333	74.6667	160.667	457.333			204					Experiment 3	0.604575	0.366013	0.787582	2.24183
Jurkat LFA KO
	unstimulated	gC	IFNγ	IFNγ + gC
Experiment 1	49.8333	101.833	48.3333	62.3333
Experiment 2	94	119.167	95	94.3333
Experiment 3	157.667	244.667	173.5	316.167
Panel c
Nuclei count experiment 1							Calculation of mean value per condition (nuclei count adhered cells)								Mean of adhered cells per assay (independent of treatment)
unstimulated	IFNg	IFNg + 10 nM gC	IFNg + 100 nM gC	IFNg + 300 nM gC	IFNg + 500 nM gC			unstimulated	IFNg	IFNg + 10 nM gC	IFNg + 100 nM gC	IFNg + 300 nM gC	IFNg + 500 nM gC
124	285	376	461	591	507		Experiment 1	115.833	236.333	312.333	417.5	542.5	449.667		345.694
83	218	413	509	611	482		Experiment 2	74.5	249.167	207.167	516.5	1046.33	1248.5		557.028
116	207	273	445	597	478		Experiment 3	16.3333	33.3333	31.6667	36.8333	65.5	49.5		38.8611
132	180	378	370	568	308
152	325	182	314	368	532
88	203	252	406	520	391		Normalised cells per ROI
								unstimulated	IFNg	IFNg + 10 nM gC	IFNg + 100 nM gC	IFNg + 300 nM gC	IFNg + 500 nM gC
Nuclei count experiment 2							Experiment 1	0.335074	0.683648	0.903495	1.20771	1.5693	1.30076
unstimulated	IFNg	IFNg + 10 nM gC	IFNg + 100 nM gC	IFNg + 300 nM gC	IFNg + 500 nM gC		Experiment 2	0.133746	0.447315	0.371914	0.927243	1.87842	2.24136
65	316	211	375	1365	1804		Experiment 3	0.4203	0.857756	0.814868	0.94782	1.68549	1.27377
70	198	194	486	811	1151
96	279	161	556	1202	1150
104	197	219	625	1112	1017
57	260	235	608	947	1216
55	245	223	449	841	1153
Nuclei count experiment 3
unstimulated	IFNg	IFNg + 10 nM gC	IFNg + 100 nM gC	IFNg + 300 nM gC	IFNg + 500 nM gC
13	21	21	43	92	46
25	37	34	42	70	40
14	21	22	33	47	65
24	17	58	35	75	60
11	44	25	40	63	31
11	60	30	28	46	55
Panel d
Nuclei counts	unstimulated	IFNg	IFNg + gC(S147-V531)	IFNg + gC(Y322-S523)	IFNg + gC(Y419-S523)		Calculation of mean value per condition (nuclei count adhered cells)							Mean of adhered cells per assay (independent of treatment)
Experiment 1	33	153	223	221	180			unstimulated	IFNg	IFNg + gC(S147-V531)	IFNg + gC(Y322-S523)	IFNg + gC(Y419-S523)
	51	173	248	223	183		Experiment 1	56.1667	163.833	335	253.667	186		198.933
	78	172	329	164	204		Experiment 2	115	651.667	763.333	1405.67	523.333		691.8
	47	183	526	224	231		Experiment 3	64.3333	202.5	471	637.5	343.333		343.733
	67	150	239	330	168
	61	152	445	360	150
Experiment 2	83	748	483	1398	636		Normalised cells per ROI
	44	301	410	1188	347			unstimulated	IFNg	IFNg + gC(S147-V531)	IFNg + gC(Y322-S523)	IFNg + gC(Y419-S523)
	328	1613	902	1748	597		Experiment 1	0.282339	0.823559	1.68398	1.27513	0.934987
	63	452	995	2043	430		Experiment 2	0.166233	0.941987	1.1034	2.0319	0.756481
	93	531	728	830	654		Experiment 3	0.187161	0.589119	1.37025	1.85464	0.998836
	79	265	1062	1227	476
Experiment 3	43	178	447	714	260
	52	243	347	705	208
	88	221	534	602	375
	60	194	444	528	347
	65	162	527	591	440
	78	217	527	685	430

## Sheet: Fig6
Panel b
GFP levels
Exp 1						Exp 2						Exp 3						Exp 4
ΔgC-GFP			gC-GFP			ΔgC-GFP			gC-GFP			ΔgC-GFP			gC-GFP			ΔgC-GFP			gC-GFP
3579	3527	3444	3216	3519	2789	2495	3393	3475	2444	3078	3222	2041	2039	2303	1813	1718	1815	3055	2432	2775	3000	2499	2752
2854	3589	3218	3552	2882	3727	2999	2814	3314	2766	3376	2653	2074	2386	2638	1997	2116	1815	2852	3546	3175	2396	2215	2568
3278	3082	3392	3718	4024	2755	2562	2779	2652	3040	3008	3062	2403	2445	1998	1759	1872	1711	2430	3128	2971	2508	2640	2372
mean GFP levels
	ΔgC-GFP				gC-GFP
untreated	3516.67	3121	2127.67	2754	3174.67	2914.67	1782	2750.33
0.5 ng/mL IFNγ	3220.33	3042.33	2366	3191	3387	2931.67	1976	2393
5 ng/mL IFNγ	3250.67	2664.33	2282	2843	3499	3036.67	1780.67	2506.67
	Exp 1	Exp 2	Exp 3	Exp 4	Exp 1	Exp 2	Exp 3	Exp 4
Panel c
Hoechst levels
Exp 1												Exp 3						Exp 4
ΔgC-GFP			gC-GFP									ΔgC-GFP			gC-GFP			ΔgC-GFP			gC-GFP
3945	3873	4100	4709	4452	3658							3180	3460	4111	2963	3013	3286	5362	4026	4548	4857	4502	4597
3384	4409	3719	4290	4497	5494							2838	3756	4321	3466	3889	3404	5017	6525	6371	5387	5527	5563
4382	4531	5600	6125	7148	5954							3667	3740	3626	4149	4053	3681	4566	5958	6248	5815	6255	6186
mean Hoechst levels
	ΔgC-GFP				gC-GFP
untreated	3972.67		3583.67	4645.33	4273		3087.33	4652
0.5 ng/mL IFNγ	3837.33		3638.33	5971	4760.33		3586.33	5492.33
5 ng/mL IFNγ	4837.67		3677.67	5590.67	6409		3961	6085.33
	Exp 1	Exp 2	Exp 3	Exp 4	Exp 1	Exp 2	Exp 3	Exp 4
Hoechst/GFP
	ΔgC-GFP				gC-GFP
untreated	1.12967		1.68432	1.68676	1.34597		1.73251	1.69143
0.5 ng/mL IFNγ	1.1916		1.53776	1.8712	1.40547		1.81495	2.29517
5 ng/mL IFNγ	1.48821		1.6116	1.96647	1.83167		2.22445	2.42766
	Exp 1	Exp 2	Exp 3	Exp 4	Exp 1	Exp 2	Exp 3	Exp 4
Panel d
Ratio calculation gC-GFP/ΔgC-GFP					Mean
untreated	1.19147		1.02861	1.00277	1.07428
0.5 ng/mL IFNγ	1.17949		1.18026	1.22657
5 ng/mL IFNγ	1.23079		1.38027	1.23453
	Exp 1	Exp 2	Exp 3	Exp 4
Normalisation to untreated
untreated	1.10908		0.957486	0.93343
0.5 ng/mL IFNγ	1.09793		1.09864	1.14176
5 ng/mL IFNγ	1.14568		1.28483	1.14916
	Exp 1	Exp 2	Exp 3	Exp 4

## Sheet: Fig7
Panel a-d
Infected HaCaT
%GFP positive	gC-GFP				ΔgC-GFP
untreated	22.44	18.32	20.73	29.67	25.84	17.27	20.51	19.95
0.5 ng/mL IFN-γ	17.43	16.97	18.98	18.5	15.29	12.19	17.61	17.66
5 ng/mL IFN-γ	13.75	9.11	17.81	13.68	10.57	6.84	14.8	8.31
Infected Jurkat
%GFP positive	gC-GFP				ΔgC-GFP
untreated	1.73	1.69	2.62	3.93	1.98	1.46	3.25	1.26
0.5 ng/mL IFN-γ	1.7	1.86	2.61	1.61	1.41	1.21	1.92	0.86
5 ng/mL IFN-γ	1.29	1.09	1.38	1.18	0.59	0.32	1.32	0.21
Jurkat/HaCaT									Mean of ΔgC-GFP
Ratio	gC-GFP				ΔgC-GFP
untreated	0.0770945	0.0922489	0.126387	0.132457	0.0766254	0.0845397	0.158459	0.0631579	0.0956956
0.5 ng/mL IFN-γ	0.097533	0.109605	0.137513	0.087027	0.0922171	0.0992617	0.109029	0.0486976	0.0873014
5 ng/mL IFN-γ	0.0938182	0.119649	0.0774846	0.0862573	0.0558184	0.0467836	0.0891892	0.0252708	0.0542655
Jurkat/HaCaT
Change by gC*	gC-GFP				ΔgC-GFP				*normalised to ΔgC-GFP
untreated	0.805622	0.963983	1.32072	1.38415	0.80072	0.883423	1.65587	0.659988
0.5 ng/mL IFN-γ	1.1172	1.25548	1.57516	0.996858	1.05631	1.137	1.24888	0.557811
5 ng/mL IFN-γ	1.72887	2.20488	1.42788	1.58954	1.02862	0.862125	1.64357	0.465688
Panel e-f
Infected HaCaT
%GFP positive	gC-GFP				ΔgC-GFP
untreated	26.6	27.43	21.09	22.12	22.49	18.14	14.27	18.42
0.5 ng/mL IFN-γ	22.03	23.36	16.01	17.6	17.66	20.11	17.69	12.94
5 ng/mL IFN-γ	14.35	19.62	7.74	10.07	10.79	15.14	7.55	6.92
Infected PBMC
%GFP positive	gC-GFP				ΔgC-GFP
untreated	5.72	12.74	4.53	5.57	0.69	0.91	0.54	0.31
0.5 ng/mL IFN-γ	4.23	11.65	3.56	4.06	0.53	0.79	0.36	0.07
5 ng/mL IFN-γ	3.09	6	3.48	2.13	0.51	0.39	0.26	0.05
PBMC/HaCaT									Mean of ΔgC-GFP
Ratio	gC-GFP				ΔgC-GFP
untreated	0.215038	0.464455	0.214794	0.251808	0.0306803	0.0501654	0.0378416	0.0168295	0.0338792
0.5 ng/mL IFN-γ	0.192011	0.498716	0.222361	0.230682	0.0300113	0.0392839	0.0203505	0.00540958	0.0237638
5 ng/mL IFN-γ	0.215331	0.30581	0.449612	0.211519	0.047266	0.0257596	0.0344371	0.00722543	0.028672
PBMC/HaCaT
Change by gC*	gC-GFP				ΔgC-GFP				*normalised to ΔgC-GFP
untreated	6.34718	13.7091	6.33999	7.43253	0.905579	1.48071	1.11696	0.496751
0.5 ng/mL IFN-γ	8.07996	20.9863	9.35712	9.70727	1.2629	1.6531	0.856364	0.227639
5 ng/mL IFN-γ	7.51014	10.6658	15.6812	7.3772	1.64851	0.898422	1.20107	0.252003

## Sheet: Suppl.Fig5
CXCL8
0h	4h IFN-γ	4h IFN-γ+gC	4h gC	8h IFN-γ	8h IFN-γ+gC	8h gC
4.22	1	8.87	13.55	1.73	13.16	10.32
2.29	1	6.37	9.27	2.34	6.25	6.6
2.21	1	6.33	11.34	1.02	6.37	7.32
CXCL9
0h	4h IFN-γ	4h IFN-γ+gC	4h gC	8h IFN-γ	8h IFN-γ+gC	8h gC
0	1	1.54	0	1.39	3.65	0
0	1	1.39	0	1.15	2.63	0
0	1	1.34	0	1.46	2.7	0
CXCL10
0h	4h IFN-γ	4h IFN-γ+gC	4h gC	8h IFN-γ	8h IFN-γ+gC	8h gC
0	1	8.89	0.01	2.81	41.09	0.01
0	1	4.65	0	1.73	11.44	0
0.00319	1	6.02	0.00486	2.42	18.54	0.01
CXCL11
0h	4h IFN-γ	4h IFN-γ+gC	4h gC	8h IFN-γ	8h IFN-γ+gC	8h gC
0.01	1	2.67	0.02	1.85	7.67	0
0	1	1.71	0	1.79	3.45	0
0	1	1.73	0.01	1.55	5.56	0.01
IL4I1
0h	4h IFN-γ	4h IFN-γ+gC	4h gC	8h IFN-γ	8h IFN-γ+gC	8h gC
0.84	1	4.17	0.64	0.6	8.03	1.78
0.28	1	2.76	1.11	1.02	3.85	1.1
0.42	1	5.24	1.36	0.93	6.71	1

## Sheet: Suppl.Fig6
CXCL9
unstimulated	IFN-γ	IFN-γ+gCS147-V531	IFN-γ+gCY419-S523	gCS147-V531	gCY419-S523
0	1	1.4277	1.2989	0	0
0	1	1.5171	0.6502	0.6502	0.0014
0	1	1.8489	1.1521	0	0
CXCL10
unstimulated	IFN-γ	IFN-γ+gCS147-V531	IFN-γ+gCY419-S523	gCS147-V531	gCY419-S523
0	1	5.7654	1.2177	0.0034	0
0	1	5.5149	0.6837	0.0019	0
0	1	7.5517	1.5466	0.0017	0.0034
CXCL11
unstimulated	IFN-γ	IFN-γ+gCS147-V531	IFN-γ+gCY419-S523	gCS147-V531	gCY419-S523
0.0045	1	2.0207	0.7685	0.0031	0.0045
0	1	2.207	0.7159	0.0041	0
0	1	2.9965	1.2773	0.0011	0
ICAM1
unstimulated	IFN-γ	IFN-γ+gCS147-V531	IFN-γ+gCY419-S523	gCS147-V531	gCY419-S523
0.0656917	1	2.00724	1.22375	0.021434	0.0143169
0.013538	1	1.69716	0.829723	0.0108235	0.00831539
0.0610152	1	1.57129	1.10223	0.0128019	0.00825959

## Sheet: Suppl. Fig7
CXCL9
0h	4h mIFN-γ	4h mIFN-γ+mgC	4h gC	8h mIFN-γ	8h mIFN-γ+mgC	8h mgC
0	1	1.8177	0	2.0388	2.3337	0.1494
0.0008	1	0.9657	0.9657	2.7546	4.6021	0
0	1	0.9911	0.0009	2.5003	6.2348	0
CXCL10
0h	4h mIFN-γ	4h mIFN-γ+mgC	4h gC	8h mIFN-γ	8h mIFN-γ+mgC	8h mgC
0	1	26.8314	0.0087	4.1734	49.1982	0
0	1	9.878	0	4.96	130.533	0.0058
0	1	11.6632	0.0204	5.1653	132.458	0.0163
CXCL11
0h	4h mIFN-γ	4h mIFN-γ+mgC	4h gC	8h mIFN-γ	8h mIFN-γ+mgC	8h mgC
0.0039	1	1.9626	0.004	2.6671	3.5476	0
0.0047	1	0.711	0	3.3547	11.0437	0.0004
0	1	1.0582	0.0058	2.6978	9.7516	0.0053
ICAM1
0h	4h mIFN-γ	4h mIFN-γ+mgC	4h gC	8h mIFN-γ	8h mIFN-γ+mgC	8h mgC
0.0092	1	3.6281	0.0499	0.9804	10.0655	0.086
0.0363	1	2.8142	0.0252	1.3746	6.7709	0.1175
0.0061	1	3.0172	0.0341	1.2493	8.6195	0.1003

## Sheet: Suppl.Fig8
Panel a
	IFN			IFN + gCS147-V531			gCS147-V531
1 h	14.76	15.82	13.98	15.38	17.56	14.37	1.02	1.02	1.09
2 h	42.91	55.01	48.81	62.29	68.09	70.62	4.88	3.99	3.15
4 h	100.41	104.11	121.51	146.92	129.12	170.9	4.04	2.99	3.14
6 h	74.53	93.37	94.69	124.12	132.36	171.51	2.42	1.65	2.55
8 h	41.37	70.34	86.38	91.89	127.19	179.93	1.54	1.04	1.31
10 h	51.62	81.94	92.22	119.42	134.91	178.31	1.74	2.26	1.45
Fold change by gC	Experiment 1	Experiment 2	Experiment 3
1 h	1.04201	1.10999	1.0279
2 h	1.45164	1.23777	1.44683
4 h	1.4632	1.24023	1.40647
6 h	1.66537	1.41759	1.81128
8 h	2.22117	1.80822	2.08301
10 h	2.31344	1.64645	1.93353
Panel b
Actin	Adj. Total Band Vol. (Int)
	Experiment 1	Experiment 2	Experiment 3
4h IFNg	459525	1197240	872100
6h IFNg	539319	2474604	1160160
8h IFNg	1336335	2957526	1605348
10hIFNg	1602000	2621388	1838268
4h IFNg + gC	460530	1995873	603168
6h IFNg + gC	464910*	4684218	1535168	*excluded due to too little protein
8h IFNg + gC	4382172	6839778	2849004
10h IFNg + gC	4454731	10310642	4901220
Fold change by gC	Experiment 1	Experiment 2	Experiment 3
4 h	1.00219	1.66706	0.691627
6 h		1.89292	1.32324
8 h	3.27925	2.31267	1.7747
10 h	2.78073	3.93328	2.66622
Total protein	Adj. Total Band Vol. (Int)
	Experiment 1	Experiment 2	Experiment 3
4h IFNg	3166240	13645337	6361631
6h IFNg	7140584	23795369	11922707
8h IFNg	9935640	23654465	11667633
10hIFNg	12456184	21155582	13178319
4h IFNg + gC	6258780	19129160	5228216
6h IFNg + gC	3880696*	36543473	12864159	*excluded due to too little protein
8h IFNg + gC	34969170	57372545	21701205
10h IFNg + gC	39027756	84500559	37373900
Fold change by gC	Experiment 1	Experiment 2	Experiment 3
4 h	1.97672	1.40188	0.821836
6 h		1.53574	1.07896
8 h	3.51957	2.42544	1.85995
10 h	3.1332	3.99424	2.83601

[truncated: 5 more sheets: Suppl.Fig9, Suppl.Fig12, Suppl.Fig13, Suppl.Fig15, Suppl.Fig16]
